# Supplementary material for: Evaluation of the impact of body mass index on venous thromboembolism risk factors
Source: PLoS One. 2020 Jul 9;15(7):e0235007. doi: 10.1371/journal.pone.0235007 (PMC7347165; doi:10.1371/journal.pone.0235007)
Supplement: S1 Data — (XLS) [file pone.0235007.s001.xls]

## Sheet: Metadata
Phenotype Data File Name	IWPC Ethnicity Data Set, 2009
Group	IWPC
Investigator	International Warfarin Pharmacogenetics Consortium (warfarinconsortium@gmail.com)
Contact	International Warfarin Pharmacogenetics Consortium (warfarinconsortium@gmail.com)
Reference	see http://www.pharmgkb.org/views/project.jsp?pId=56
PubMed Id(s)
Description	Background: Warfarin dosing algorithms incorporating CYP2C9 and VKORC1-1639G>A improve dose prediction compared to algorithms based solely on clinical and demographic factors. However these algorithms better capture dose variability among Whites compared to Asians or Blacks. Herein we evaluate whether other VKORC1 polymorphisms and haplotypes explain additional variation in warfarin dose beyond t…
Keywords	anticoagulants; cytochrome P450; mixed function oxygenases; VKORC1; warfarin
Categories of Pharmacogenetic Knowledge	Pharmacodynamics and Drug Response; Pharmacokinetics; Genotype
Phenotype Classification	Coagulation Profile; Warfarin; Vitamin K
Drug(s)	warfarin; aspirin; simvastatin; amiodarone
Gene(s)	cyp2c9; vkorc1
Disease(s)	atrial fibrillation
Disclaimer: Patients and doctors should NOT make treatment decisions based on the information in the PharmGKB as it is purely a research resource. Questions about the data should be directed to feedback@pharmgkb.org
Sample demographic information column headings are coloured grey, phenotypic information column headings are coloured green, genotypic information column headings are coloured yellow, background information column headings are coloured purple.
Data Columns
Name	Description	Data Type	Unit Of Measure	Unit Of Measure Type
PharmGKB Subject ID	Subject ID numbers in the PharmGKB. A search can be performed to find genotype information on subjects using these ID numbers.	character
PharmGKB Sample ID	Sample ID numbers in the PharmGKB. A search can be performed to find genotype information on subjects using these ID numbers.	character
Project Site	Coded project site where data was collected.	character
Gender	Male, Female or not known = -99	character
Race (Reported)	Self-reported information.	character
Race (OMB)	Racial categories used are as defined by the Office of Management and Budget, which can be found at http://grants2.nih.gov/grants/guide/notice-files/NOT-OD-01-053.html	character
Ethnicity (Reported)	Self-reported information	character
Ethnicity (OMB)	Ethnicity categories used are as defined by the Office of Management and Budget, which can be found at http://grants2.nih.gov/grants/guide/notice-files/NOT-OD-01-053.html	character
Age	Binned age reported in years (0 - 9, 10 - 19, 20 - 29, 30 - 39, 40 - 49, 50 - 59, 60 - 69, 70 - 79, 80 - 89, 90+)	number
Height (cm)	Reported in centimeters	number	cm	Height
Weight (kg)	Reported in kilograms	number	kg	Mass
Indication for Warfarin Treatment	DVT = 1, PE = 2, Afib/flutter = 3, Heart Valve = 4, Cardiomyopathy/LV Dilation = 5, Stroke = 6, Post-Orthopedic = 7, Other = 8 or NA; multiple indications are separated by semi-colons	character
Comorbidities	List of diseases co-occuring in the patient	character
Diabetes	yes = 1, not present = 0 or not known = NA	character
Congestive Heart Failure and/or Cardiomyopathy	yes = 1, not present = 0 or not known = NA	character
Valve Replacement	yes = 1, not present = 0 or not known = NA	character
Medications	List of medicines taken separated by semi-colons	character
Aspirin	yes = 1, not present = 0 or not known = NA	character
Acetaminophen or Paracetamol (Tylenol)	yes = 1, not present = 0 or not known = NA	character
Was Dose of Acetaminophen or Paracetamol (Tylenol) >1300mg/day	yes = 1, no = 0	character
Simvastatin (Zocor)	yes = 1, not present = 0 or not known = NA	character
Atorvastatin (Lipitor)	yes = 1, not present = 0 or not known = NA	character
Fluvastatin (Lescol)	yes = 1, not present = 0 or not known = NA	character
Lovastatin (Mevacor)	yes = 1, not present = 0 or not known = NA	character
Pravastatin (Pravachol)	yes = 1, not present = 0 or not known = NA	character
Rosuvastatin (Crestor)	yes = 1, not present = 0 or not known = NA	character
Cerivastatin (Baycol)	yes = 1, not present = 0 or not known = NA	character
Amiodarone (Cordarone)	yes = 1, not present = 0 or not known = NA	character
Carbamazepine (Tegretol)	yes = 1, not present = 0 or not known = NA	character
Phenytoin (Dilantin)	yes = 1, not present = 0 or not known = NA	character
Rifampin or Rifampicin	yes = 1, not present = 0 or not known = NA	character
Sulfonamide Antibiotics	Includes Septra, Bactrim, Cotrim and Sulfatrim; yes = 1, not present = 0 or not known = NA	character
Macrolide Antibiotics	Includes erythromycin, azithromycin, and clarithromycin; yes = 1, not present = 0 or not known = NA	character
Anti-fungal Azoles	Includes ketoconazole, fluconazole, itraconazole, metronidazole, etc. Please do not include other drugs that end in "azole" such as omeprazole or metronidazole; yes = 1, not present = 0 or not known = NA	character
Herbal Medications, Vitamins, Supplements	Includes garlic, ginseng, danshen, donquai, vitamins, zinc, iron, magnesium, etc. yes = 1, not present = 0 or not known = NA	character
Target INR	Target International Normalized Ratio or NA	character	mg/week	Mass per Unit Time
Estimated Target INR Range Based on Indication	If the target INR is not known, please give estimated target INR ranged based on Indication	number
Subject Reached Stable Dose of Warfarin	yes = 1, no = 0 or not known = NA	character
Therapeutic Dose of Warfarin	Dose given in milligrams/week	number	mg/week	Mass per Unit Time
INR on Reported Therapeutic Dose of Warfarin	International Normalized Ratio on the Therapeutic Dose of Warfarin Reported Above	number
Current Smoker	yes = 1, not present = 0 or not known = NA	character
Cyp2C9 genotypes	*1, *2, *3, *4, *5, *6, *7, *8, *9, *10, *11, *12, or *13 (see https://www.pharmgkb.org/do/serve?objId=PA126&objCls=Gene for specifics of named alleles)	character
Genotyped QC Cyp2C9*2	*1, *2, (see https://www.pharmgkb.org/do/serve?objId=PA126&objCls=Gene for specifics of named alleles)	character
Genotyped QC Cyp2C9*3	*1, *3 (see https://www.pharmgkb.org/do/serve?objId=PA126&objCls=Gene for specifics of named alleles)	character
Combined QC CYP2C9	Combined separate genotypes for *2 and *3 into single CYP2C9 diplotypes with possible values *1/*1, *1/*2, *1/*3, *2/*2, *2/*3, *3/*3	character
VKORC1 genotype: -1639 G>A (3673); chr16:31015190; rs9923231; C/T	A/A, A/G, G/G or NA	character
VKORC1 QC genotype: -1639 G>A (3673); chr16:31015190; rs9923231; C/T	A/A, A/G, G/G or NA	character
VKORC1 genotype: 497T>G (5808); chr16:31013055; rs2884737; A/C	G/G, G/T, T/T or NA	character
VKORC1 QC genotype: 497T>G (5808); chr16:31013055; rs2884737; A/C	G/G, G/T, T/T or NA	character
VKORC1 genotype: 1173 C>T(6484); chr16:31012379; rs9934438; A/G	C/C, C/T, T/T or NA	character
VKORC1 QC genotype: 1173 C>T(6484); chr16:31012379; rs9934438; A/G	C/C, C/T, T/T or NA	character
VKORC1 genotype: 1542G>C (6853); chr16:31012010; rs8050894; C/G	C/C, C/G, G/G or NA (Note: alleles for 1542 G/C defined on coding strand, while rs8050894 alleles defined on non-coding strand)	character
VKORC1 QC genotype: 1542G>C (6853); chr16:31012010; rs8050894; C/G	C/C, C/G, G/G or NA (Note: alleles for 1542 G/C defined on coding strand, while rs8050894 alleles defined on non-coding strand)	character
VKORC1 genotype: 3730 G>A (9041); chr16:31009822; rs7294; A/G	A/A, A/G, G/G or NA	character
VKORC1 QC genotype: 3730 G>A (9041); chr16:31009822; rs7294; A/G	A/A, A/G, G/G or NA	character
VKORC1 genotype: 2255C>T (7566); chr16:31011297; rs2359612; A/G	C/C, C/T, T/T or NA	character
VKORC1 QC genotype: 2255C>T (7566); chr16:31011297; rs2359612; A/G	C/C, C/T, T/T or NA	character
VKORC1 genotype: -4451 C>A (861); Chr16:31018002; rs17880887; A/C	A/A, A/C, C/C or NA	character
VKORC1 QC genotype: -4451 C>A (861); Chr16:31018002; rs17880887; A/C	A/A, A/C, C/C or NA	character
CYP2C9 consensus	Derived consensus between original and Combined QC genotypes as follows: If Original = QC, use common value If Original = NA, use QC If QC = NA, use Original If Original ≠ QC, set value to NA unless Original contains an allele not typed in QC, then use Original All subjects not included in QC genotyping retain Original value	character
VKORC1 -1639 consensus	Derived consensus between original and QC genotypes as follows: If Original = QC, use common value If Original = NA, use QC If QC = NA, use Original If Original ≠ QC, set value to NA All subjects not included in QC genotyping retain Original value	character
VKORC1 497 consensus	Derived consensus between original and QC genotypes as follows: If Original = QC, use common value If Original = NA, use QC If QC = NA, use Original If Original ≠ QC, set value to NA All subjects not included in QC genotyping retain Original value	character
VKORC1 1173 consensus	Derived consensus between original and QC genotypes as follows: If Original = QC, use common value If Original = NA, use QC If QC = NA, use Original If Original ≠ QC, set value to NA All subjects not included in QC genotyping retain Original value	character
VKORC1 1542 consensus	Derived consensus between original and QC genotypes as follows: If Original = QC, use common value If Original = NA, use QC If QC = NA, use Original If Original ≠ QC, set value to NA All subjects not included in QC genotyping retain Original value	character
VKORC1 3730 consensus	Derived consensus between original and QC genotypes as follows: If Original = QC, use common value If Original = NA, use QC If QC = NA, use Original If Original ≠ QC, set value to NA All subjects not included in QC genotyping retain Original value	character
VKORC1 2255 consensus	Derived consensus between original and QC genotypes as follows: If Original = QC, use common value If Original = NA, use QC If QC = NA, use Original If Original ≠ QC, set value to NA All subjects not included in QC genotyping retain Original value	character
VKORC1 -4451 consensus	Derived consensus between original and QC genotypes as follows: If Original = QC, use common value If Original = NA, use QC If QC = NA, use Original If Original ≠ QC, set value to NA All subjects not included in QC genotyping retain Original value	character
Comments regarding Project Site Dataset	Any additional comments that the investigators felt should be included in the release of their data	character

## Sheet: Subject Data
Comorbidities	Project Site	Gender	Race (Reported)	Race (OMB)	Ethnicity (Reported)	Ethnicity (OMB)	Age	Height (cm)	Weight (kg)	Indication for Warfarin Treatment	Comorbidities				Diabetes	Congestive Heart Failure and/or Cardiomyopathy	Valve Replacement	Medications	Aspirin	Acetaminophen or Paracetamol (Tylenol)	Was Dose of Acetaminophen or Paracetamol (Tylenol) >1300mg/day	Simvastatin (Zocor)	Atorvastatin (Lipitor)	Fluvastatin (Lescol)	Lovastatin (Mevacor)	Pravastatin (Pravachol)	Rosuvastatin (Crestor)	Cerivastatin (Baycol)	Amiodarone (Cordarone)	Carbamazepine (Tegretol)	Phenytoin (Dilantin)	Rifampin or Rifampicin	Sulfonamide Antibiotics	Macrolide Antibiotics	Anti-fungal Azoles	Herbal Medications, Vitamins, Supplements	Target INR	Estimated Target INR Range Based on Indication	Subject Reached Stable Dose of Warfarin	Therapeutic Dose of Warfarin	INR on Reported Therapeutic Dose of Warfarin	Current Smoker	Cyp2C9 genotypes	Genotyped QC Cyp2C9*2	Genotyped QC Cyp2C9*3	Combined QC CYP2C9	VKORC1 genotype: -1639 G>A (3673); chr16:31015190; rs9923231; C/T	VKORC1 QC genotype: -1639 G>A (3673); chr16:31015190; rs9923231; C/T	VKORC1 genotype: 497T>G (5808); chr16:31013055; rs2884737; A/C
No Cancer	1	male	White	White	not Hispanic or Latino	not Hispanic or Latino	60 - 69	193.04	115.7	7	No Cancer	0	0	0	NA	NA	NA	aspirin; not simvastatin; not amiodarone	1	NA	NA	0	NA	NA	NA	NA	NA	NA	0	NA	NA	NA	NA	NA	NA	NA	2.5	NA	1	49	2.6	0	*1/*1				A/G		G/T
Cancer	1	female	White	White	not Hispanic or Latino	not Hispanic or Latino	50 - 59	176.53	144.2	7	Cancer	0	0	0	NA	NA	NA	not aspirin; not simvastatin; not amiodarone	0	NA	NA	0	NA	NA	NA	NA	NA	NA	0	NA	NA	NA	NA	NA	NA	NA	2.5	NA	1	42	2.15	1	*1/*1	*1/*1	*1/*1	*1/*1	A/A	A/A	G/T
No Cancer	1	female	White	White	not Hispanic or Latino	not Hispanic or Latino	40 - 49	162.56	77.1	7	No Cancer	0	0	0	NA	NA	NA	not aspirin; not simvastatin; not amiodarone	0	NA	NA	0	NA	NA	NA	NA	NA	NA	0	NA	NA	NA	NA	NA	NA	NA	2.5	NA	1	53	1.9	0	*1/*1				G/G		T/T
No Cancer	1	male	White	White	not Hispanic or Latino	not Hispanic or Latino	60 - 69	182.245	90.7	7	No Cancer	0	0	0	NA	NA	NA	not aspirin; not simvastatin; not amiodarone	0	NA	NA	0	NA	NA	NA	NA	NA	NA	0	NA	NA	NA	NA	NA	NA	NA	2.5	NA	1	28	2.4	0	*1/*1				A/G		G/T
No Cancer	1	male	White	White	not Hispanic or Latino	not Hispanic or Latino	50 - 59	167.64	72.6	7	No Cancer	0	0	0	NA	NA	NA	not aspirin; not simvastatin; not amiodarone	0	NA	NA	0	NA	NA	NA	NA	NA	NA	0	NA	NA	NA	NA	NA	NA	NA	2.5	NA	1	42	1.9	0	*1/*3				A/G		T/T
No Cancer	1	male	White	White	not Hispanic or Latino	not Hispanic or Latino	40 - 49	177.8	104.3	7	No Cancer	0	0	0	NA	NA	NA	not aspirin; not simvastatin; not amiodarone	0	NA	NA	0	NA	NA	NA	NA	NA	NA	0	NA	NA	NA	NA	NA	NA	NA	2.5	NA	1	49	2.88	0	*1/*1				G/G		T/T
No Cancer	1	male	White	White	not Hispanic or Latino	not Hispanic or Latino	70 - 79	167.64	84.8	7	No Cancer	0	0	0	NA	NA	NA	not aspirin; not simvastatin; not amiodarone	0	NA	NA	0	NA	NA	NA	NA	NA	NA	0	NA	NA	NA	NA	NA	NA	NA	2.5	NA	1	42	NA	0	*1/*2				G/G		T/T
No Cancer	1	male	White	White	not Hispanic or Latino	not Hispanic or Latino	40 - 49	187.96	99.8	7	No Cancer	0	0	0	NA	NA	NA	not aspirin; not simvastatin; not amiodarone	0	NA	NA	0	NA	NA	NA	NA	NA	NA	0	NA	NA	NA	NA	NA	NA	NA	2.5	NA	1	71	2.5	1	*1/*1				A/G		G/T
Cancer	1	female	White	White	not Hispanic or Latino	not Hispanic or Latino	60 - 69	160.02	106.6	7	Cancer	0	0	0	NA	NA	NA	not aspirin; not simvastatin; not amiodarone	0	NA	NA	0	NA	NA	NA	NA	NA	NA	0	NA	NA	NA	NA	NA	NA	NA	2.5	NA	1	18	2.53	0	*2/*2				G/G		T/T
No Cancer	1	male	White	White	not Hispanic or Latino	not Hispanic or Latino	60 - 69	177.8	93.9	7	No Cancer	0	0	0	NA	NA	NA	not aspirin; simvastatin; not amiodarone	0	NA	NA	1	NA	NA	NA	NA	NA	NA	0	NA	NA	NA	NA	NA	NA	NA	2.5	NA	1	17	2.4	0	*1/*3				A/G		T/T
No Cancer	1	male	White	White	not Hispanic or Latino	not Hispanic or Latino	60 - 69	180.34	142.9	7	No Cancer	0	0	0	NA	NA	NA	aspirin; not simvastatin; not amiodarone	1	NA	NA	0	NA	NA	NA	NA	NA	NA	0	NA	NA	NA	NA	NA	NA	NA	2.5	NA	1	97	NA	0	*1/*1				G/G		T/T
No Cancer	1	female	White	White	not Hispanic or Latino	not Hispanic or Latino	70 - 79	167.64	61.2	7	No Cancer	0	0	0	NA	NA	NA	not aspirin; not simvastatin; not amiodarone	0	NA	NA	0	NA	NA	NA	NA	NA	NA	0	NA	NA	NA	NA	NA	NA	NA	2.5	NA	1	49	2.2	0	*1/*1				G/G		T/T
No Cancer	1	male	White	White	not Hispanic or Latino	not Hispanic or Latino	70 - 79	172.72	81.6	7	No Cancer	0	0	0	NA	NA	NA	aspirin; not simvastatin; not amiodarone	1	NA	NA	0	NA	NA	NA	NA	NA	NA	0	NA	NA	NA	NA	NA	NA	NA	2.5	NA	1	42	2.1	0	*1/*1				G/G		T/T
No Cancer	1	female	White	White	not Hispanic or Latino	not Hispanic or Latino	40 - 49	165.1	96.6	7	No Cancer	0	0	0	NA	NA	NA	aspirin; not simvastatin; not amiodarone	1	NA	NA	0	NA	NA	NA	NA	NA	NA	0	NA	NA	NA	NA	NA	NA	NA	2.5	NA	1	14	2.1	0	*1/*2				A/A		T/T
No Cancer	1	male	White	White	not Hispanic or Latino	not Hispanic or Latino	40 - 49	200.66	190.5	7	No Cancer	0	0	0	NA	NA	NA	not aspirin; not simvastatin; not amiodarone	0	NA	NA	0	NA	NA	NA	NA	NA	NA	0	NA	NA	NA	NA	NA	NA	NA	2.5	NA	1	70	2.49	0	*1/*2				G/G		T/T
No Cancer	1	male	White	White	not Hispanic or Latino	not Hispanic or Latino	70 - 79	182.88	102.1	7	No Cancer	0	0	0	NA	NA	NA	not aspirin; not simvastatin; not amiodarone	0	NA	NA	0	NA	NA	NA	NA	NA	NA	0	NA	NA	NA	NA	NA	NA	NA	2.5	NA	1	28	2.2	0	*1/*1				A/G		G/T
No Cancer	1	female	White	White	not Hispanic or Latino	not Hispanic or Latino	70 - 79	157.48	49.9	7	No Cancer	0	0	0	NA	NA	NA	aspirin; simvastatin; not amiodarone	1	NA	NA	1	NA	NA	NA	NA	NA	NA	0	NA	NA	NA	NA	NA	NA	NA	2.5	NA	1	10	2.3	0	*2/*3				A/G		T/T
Cancer	1	male	White	White	not Hispanic or Latino	not Hispanic or Latino	70 - 79	177.8	97.5	7	Cancer	0	0	0	NA	NA	NA	not aspirin; not simvastatin; not amiodarone	0	NA	NA	0	NA	NA	NA	NA	NA	NA	0	NA	NA	NA	NA	NA	NA	NA	2.5	NA	1	91	2.3	0	*1/*1				G/G		T/T
No Cancer	1	male	White	White	not Hispanic or Latino	not Hispanic or Latino	30 - 39	175.26	59	7	No Cancer	0	0	0	NA	NA	NA	not aspirin; not simvastatin; not amiodarone	0	NA	NA	0	NA	NA	NA	NA	NA	NA	0	NA	NA	NA	NA	NA	NA	NA	2.5	NA	1	30	2.9	0	*1/*1				A/G		T/T
No Cancer	1	male	White	White	not Hispanic or Latino	not Hispanic or Latino	50 - 59	187.96	81.6	7	No Cancer	0	0	0	NA	NA	NA	not aspirin; not simvastatin; not amiodarone	0	NA	NA	0	NA	NA	NA	NA	NA	NA	0	NA	NA	NA	NA	NA	NA	NA	2.5	NA	1	49	2.65	0	*1/*1				A/G		G/T
No Cancer	1	female	White	White	not Hispanic or Latino	not Hispanic or Latino	60 - 69	165.1	131.5	7	No Cancer	0	0	0	NA	NA	NA	not aspirin; not simvastatin; not amiodarone	0	NA	NA	0	NA	NA	NA	NA	NA	NA	0	NA	NA	NA	NA	NA	NA	NA	2.5	NA	1	28	3.1	0	*1/*2				A/G		T/T
No Cancer	1	female	White	White	not Hispanic or Latino	not Hispanic or Latino	60 - 69	165.1	95.3	7	No Cancer	0	0	0	NA	NA	NA	not aspirin; not simvastatin; not amiodarone	0	NA	NA	0	NA	NA	NA	NA	NA	NA	0	NA	NA	NA	NA	NA	NA	NA	2.5	NA	1	35	3	0	*1/*1				A/G		T/T
No Cancer	1	female	White	White	not Hispanic or Latino	not Hispanic or Latino	60 - 69	162.56	85.7	7	No Cancer	0	0	0	NA	NA	NA	not aspirin; not simvastatin; not amiodarone	0	NA	NA	0	NA	NA	NA	NA	NA	NA	0	NA	NA	NA	NA	NA	NA	NA	2.5	NA	1	63	3	1	*1/*2				G/G		T/T
No Cancer	1	female	White	White	not Hispanic or Latino	not Hispanic or Latino	50 - 59	165.1	72.6	7	No Cancer	0	0	0	NA	NA	NA	not aspirin; not simvastatin; not amiodarone	0	NA	NA	0	NA	NA	NA	NA	NA	NA	0	NA	NA	NA	NA	NA	NA	NA	2.5	NA	1	35	2	0	*1/*1	*1/*1	*1/*1	*1/*1	A/G	A/G	G/T
Cancer	1	female	White	White	not Hispanic or Latino	not Hispanic or Latino	70 - 79	165.1	77.1	7	Cancer	0	0	0	NA	NA	NA	aspirin; not simvastatin; not amiodarone	1	NA	NA	0	NA	NA	NA	NA	NA	NA	0	NA	NA	NA	NA	NA	NA	NA	2.5	NA	1	21	2.8	0	*1/*2				A/G		T/T
NA	1	male	White	White	not Hispanic or Latino	not Hispanic or Latino	80 - 89	185.42	81.6	7	NA	0	0	0	NA	NA	NA	aspirin; simvastatin; not amiodarone	1	NA	NA	1	NA	NA	NA	NA	NA	NA	0	NA	NA	NA	NA	NA	NA	NA	2.5	NA	1	21	2.75	0	*1/*3				A/G		T/T
Cancer	1	male	White	White	not Hispanic or Latino	not Hispanic or Latino	80 - 89	167.64	72.6	7	Cancer	0	0	0	NA	NA	NA	not aspirin; simvastatin; not amiodarone	0	NA	NA	1	NA	NA	NA	NA	NA	NA	0	NA	NA	NA	NA	NA	NA	NA	2.5	NA	1	28	2.78	0	*1/*1				G/G		T/T
No Cancer	1	male	White	White	not Hispanic or Latino	not Hispanic or Latino	60 - 69	187.96	111.1	7	No Cancer	0	0	0	NA	NA	NA	not aspirin; not simvastatin; not amiodarone	0	NA	NA	0	NA	NA	NA	NA	NA	NA	0	NA	NA	NA	NA	NA	NA	NA	2.5	NA	1	77	2.94	0	*1/*1				A/G		G/T
No Cancer	1	male	White	White	not Hispanic or Latino	not Hispanic or Latino	50 - 59	177.8	128.4	7	No Cancer	0	0	0	NA	NA	NA	aspirin; not simvastatin; not amiodarone	1	NA	NA	0	NA	NA	NA	NA	NA	NA	0	NA	NA	NA	NA	NA	NA	NA	2.5	NA	1	30	NA	0	*1/*3				A/G		T/T
No Cancer	1	male	White	White	not Hispanic or Latino	not Hispanic or Latino	60 - 69	180.34	126.1	7	No Cancer	0	0	0	NA	NA	NA	not aspirin; not simvastatin; not amiodarone	0	NA	NA	0	NA	NA	NA	NA	NA	NA	0	NA	NA	NA	NA	NA	NA	NA	2.5	NA	1	42	2.4	0	*1/*1	*1/*1	*1/*1	*1/*1	G/G	G/G	T/T
No Cancer	1	male	White	White	not Hispanic or Latino	not Hispanic or Latino	60 - 69	172.72	98	7	No Cancer	0	0	0	NA	NA	NA	aspirin; not simvastatin; not amiodarone	1	NA	NA	0	NA	NA	NA	NA	NA	NA	0	NA	NA	NA	NA	NA	NA	NA	2.5	NA	1	18	2.56	0	*1/*2				A/A		G/G
No Cancer	1	male	White	White	not Hispanic or Latino	not Hispanic or Latino	50 - 59	180.34	90.7	7	No Cancer	0	0	0	NA	NA	NA	not aspirin; not simvastatin; not amiodarone	0	NA	NA	0	NA	NA	NA	NA	NA	NA	0	NA	NA	NA	NA	NA	NA	NA	2.5	NA	1	56	2.6	0	*1/*2				G/G		T/T
No Cancer	1	male	White	White	not Hispanic or Latino	not Hispanic or Latino	30 - 39	180.34	120.2	7	No Cancer	0	0	0	NA	NA	NA	not aspirin; not simvastatin; not amiodarone	0	NA	NA	0	NA	NA	NA	NA	NA	NA	0	NA	NA	NA	NA	NA	NA	NA	2.5	NA	1	88	2.26	1	*1/*1				G/G		T/T
NA	1	female	White	White	not Hispanic or Latino	not Hispanic or Latino	70 - 79	153.67	55.8	3	NA	0	0	0	NA	NA	NA	not aspirin; simvastatin; not amiodarone	0	NA	NA	1	NA	NA	NA	NA	NA	NA	0	NA	NA	NA	NA	NA	NA	NA	2.5	NA	1	12	2.5	0	*1/*1	*1/*1	*1/*1	*1/*1	A/G	A/G	G/T
NA	1	female	White	White	not Hispanic or Latino	not Hispanic or Latino	90+	166.37	79.4	3	NA	0	0	0	NA	NA	NA	not aspirin; not simvastatin; amiodarone	0	NA	NA	0	NA	NA	NA	NA	NA	NA	1	NA	NA	NA	NA	NA	NA	NA	2.5	NA	1	21	2.3	0	*1/*1				A/G		G/T
NA	1	female	White	White	not Hispanic or Latino	not Hispanic or Latino	50 - 59	165.1	88.9	8	NA	0	0	0	NA	NA	NA	not aspirin; simvastatin; not amiodarone	0	NA	NA	1	NA	NA	NA	NA	NA	NA	0	NA	NA	NA	NA	NA	NA	NA	2.5	NA	1	44	2.8	0	*1/*1				A/G		G/T
NA	1	female	White	White	not Hispanic or Latino	not Hispanic or Latino	70 - 79	162.56	88.5	3	NA	0	0	0	NA	NA	NA	not aspirin; not simvastatin; amiodarone	0	NA	NA	0	NA	NA	NA	NA	NA	NA	1	NA	NA	NA	NA	NA	NA	NA	2.5	NA	1	23	2.9	0	*1/*1				A/G		T/T
NA	1	female	White	White	not Hispanic or Latino	not Hispanic or Latino	40 - 49	175.26	74.8	8	NA	0	0	0	NA	NA	NA	not aspirin; not simvastatin; not amiodarone	0	NA	NA	0	NA	NA	NA	NA	NA	NA	0	NA	NA	NA	NA	NA	NA	NA	3	NA	1	53	2.3	0	*1/*1				A/G		G/T
NA	1	male	White	White	not Hispanic or Latino	not Hispanic or Latino	80 - 89	175.26	72.6	3	NA	0	0	0	NA	NA	NA	not aspirin; not simvastatin; not amiodarone	0	NA	NA	0	NA	NA	NA	NA	NA	NA	0	NA	NA	NA	NA	NA	NA	NA	2.5	NA	1	28	2.1	0	*1/*1				A/G		G/T
NA	1	female	White	White	not Hispanic or Latino	not Hispanic or Latino	80 - 89	167.64	83.9	8	NA	0	0	0	NA	NA	NA	not aspirin; not simvastatin; not amiodarone	0	NA	NA	0	NA	NA	NA	NA	NA	NA	0	NA	NA	NA	NA	NA	NA	NA	2.5	NA	1	28	3	0	*1/*1				G/G		T/T
NA	1	male	White	White	not Hispanic or Latino	not Hispanic or Latino	60 - 69	185.42	81.6	3	NA	0	0	0	NA	NA	NA	not aspirin; not simvastatin; not amiodarone	0	NA	NA	0	NA	NA	NA	NA	NA	NA	0	NA	NA	NA	NA	NA	NA	NA	2.5	NA	1	45	2.5	0	*1/*1				A/G		T/T
NA	1	male	White	White	not Hispanic or Latino	not Hispanic or Latino	60 - 69	180.34	115.7	3	NA	0	0	0	NA	NA	NA	not aspirin; not simvastatin; not amiodarone	0	NA	NA	0	NA	NA	NA	NA	NA	NA	0	NA	NA	NA	NA	NA	NA	NA	2.5	NA	1	25	2.8	0	*1/*3				A/A		G/T
NA	1	male	White	White	not Hispanic or Latino	not Hispanic or Latino	50 - 59	177.8	102.1	8	NA	0	0	0	NA	NA	NA	not aspirin; not simvastatin; not amiodarone	0	NA	NA	0	NA	NA	NA	NA	NA	NA	0	NA	NA	NA	NA	NA	NA	NA	2.5	NA	1	38	2.65	0	*1/*1				A/G		G/T
NA	1	male	White	White	not Hispanic or Latino	not Hispanic or Latino	50 - 59	186.69	113.4	3	NA	0	0	0	NA	NA	NA	aspirin; simvastatin; not amiodarone	1	NA	NA	1	NA	NA	NA	NA	NA	NA	0	NA	NA	NA	NA	NA	NA	NA	2.5	NA	1	32	2.2	0	*1/*2				G/G		T/T
NA	1	female	White	White	not Hispanic or Latino	not Hispanic or Latino	60 - 69	160.02	75.7	3	NA	0	0	0	NA	NA	NA	aspirin; not simvastatin; not amiodarone	1	NA	NA	0	NA	NA	NA	NA	NA	NA	0	NA	NA	NA	NA	NA	NA	NA	2.5	NA	1	44	2.9	1	*1/*1				G/G		T/T
NA	1	male	White	White	not Hispanic or Latino	not Hispanic or Latino	40 - 49	182.88	77.6	8	NA	0	0	0	NA	NA	NA	not aspirin; not simvastatin; not amiodarone	0	NA	NA	0	NA	NA	NA	NA	NA	NA	0	NA	NA	NA	NA	NA	NA	NA	2.5	NA	1	35	3	1	*1/*1				A/G		G/T
NA	1	female	White	White	not Hispanic or Latino	not Hispanic or Latino	80 - 89	152.4	68	8	NA	0	0	0	NA	NA	NA	not aspirin; not simvastatin; not amiodarone	0	NA	NA	0	NA	NA	NA	NA	NA	NA	0	NA	NA	NA	NA	NA	NA	NA	2.5	NA	1	25	2	0	*1/*1				A/G		G/T
NA	1	female	White	White	not Hispanic or Latino	not Hispanic or Latino	80 - 89	157.48	63.5	3	NA	0	0	0	NA	NA	NA	not aspirin; not simvastatin; not amiodarone	0	NA	NA	0	NA	NA	NA	NA	NA	NA	0	NA	NA	NA	NA	NA	NA	NA	2.5	NA	1	34	2.5	0	*1/*1				A/G		G/T
NA	1	female	White	White	not Hispanic or Latino	not Hispanic or Latino	70 - 79	163.83	74.8	3	NA	0	0	0	NA	NA	NA	not aspirin; not simvastatin; not amiodarone	0	NA	NA	0	NA	NA	NA	NA	NA	NA	0	NA	NA	NA	NA	NA	NA	NA	2.5	NA	1	30	1.8	0	*1/*1				G/G		T/T
NA	1	female	White	White	not Hispanic or Latino	not Hispanic or Latino	70 - 79	165.1	74.8	3	NA	0	0	0	NA	NA	NA	not aspirin; not simvastatin; not amiodarone	0	NA	NA	0	NA	NA	NA	NA	NA	NA	0	NA	NA	NA	NA	NA	NA	NA	2.5	NA	1	21	2.4	0	*1/*2				A/G		G/T
NA	1	female	White	White	not Hispanic or Latino	not Hispanic or Latino	80 - 89	167.64	56.7	3	NA	0	0	0	NA	NA	NA	not aspirin; not simvastatin; not amiodarone	0	NA	NA	0	NA	NA	NA	NA	NA	NA	0	NA	NA	NA	NA	NA	NA	NA	2.5	NA	1	26	2.1	0	*1/*1				A/G		G/T
NA	1	male	White	White	not Hispanic or Latino	not Hispanic or Latino	80 - 89	162.56	72.6	8	NA	0	0	0	NA	NA	NA	not aspirin; not simvastatin; not amiodarone	0	NA	NA	0	NA	NA	NA	NA	NA	NA	0	NA	NA	NA	NA	NA	NA	NA	2.5	NA	1	37	2.8	0	*1/*1				G/G		T/T
NA	1	female	White	White	not Hispanic or Latino	not Hispanic or Latino	80 - 89	157.48	40.4	3	NA	0	0	0	NA	NA	NA	not aspirin; not simvastatin; not amiodarone	0	NA	NA	0	NA	NA	NA	NA	NA	NA	0	NA	NA	NA	NA	NA	NA	NA	2.5	NA	1	26	1.8	0	*1/*2				A/G		G/T
NA	1	female	White	White	not Hispanic or Latino	not Hispanic or Latino	60 - 69	170.18	90.7	8	NA	0	0	0	NA	NA	NA	not aspirin; not simvastatin; not amiodarone	0	NA	NA	0	NA	NA	NA	NA	NA	NA	0	NA	NA	NA	NA	NA	NA	NA	2.5	NA	1	16	2	1	*1/*3				A/G		G/T
NA	1	male	White	White	not Hispanic or Latino	not Hispanic or Latino	70 - 79	182.88	103	8	NA	0	0	0	NA	NA	NA	not aspirin; not simvastatin; not amiodarone	0	NA	NA	0	NA	NA	NA	NA	NA	NA	0	NA	NA	NA	NA	NA	NA	NA	2.5	NA	1	21	2.2	0	*1/*2				A/A		G/T
NA	1	female	White	White	not Hispanic or Latino	not Hispanic or Latino	70 - 79	154.94	64.9	8	NA	0	0	0	NA	NA	NA	aspirin; not simvastatin; not amiodarone	1	NA	NA	0	NA	NA	NA	NA	NA	NA	0	NA	NA	NA	NA	NA	NA	NA	2.5	NA	1	33	2.5	0	*1/*2				A/G		T/T
NA	1	female	White	White	not Hispanic or Latino	not Hispanic or Latino	60 - 69	158.75	70.3	3	NA	0	0	0	NA	NA	NA	not aspirin; not simvastatin; not amiodarone	0	NA	NA	0	NA	NA	NA	NA	NA	NA	0	NA	NA	NA	NA	NA	NA	NA	2.5	NA	1	19	3	0	*1/*3				G/G		T/T
NA	1	male	White	White	not Hispanic or Latino	not Hispanic or Latino	70 - 79	170.18	73.5	3	NA	0	0	0	NA	NA	NA	not aspirin; not simvastatin; not amiodarone	0	NA	NA	0	NA	NA	NA	NA	NA	NA	0	NA	NA	NA	NA	NA	NA	NA	2.5	NA	1	14	2.5	0	*1/*3				A/G		G/T
NA	1	male	White	White	not Hispanic or Latino	not Hispanic or Latino	80 - 89	172.72	72.6	3	NA	0	0	0	NA	NA	NA	not aspirin; simvastatin; not amiodarone	0	NA	NA	1	NA	NA	NA	NA	NA	NA	0	NA	NA	NA	NA	NA	NA	NA	2.5	NA	1	38	2.5	0	*1/*1				G/G		T/T
NA	1	female	White	White	not Hispanic or Latino	not Hispanic or Latino	60 - 69	160.02	63.5	8	NA	0	0	0	NA	NA	NA	not aspirin; not simvastatin; not amiodarone	0	NA	NA	0	NA	NA	NA	NA	NA	NA	0	NA	NA	NA	NA	NA	NA	NA	3	NA	1	23	3	0	*2/*3				G/G		T/T
NA	1	male	White	White	not Hispanic or Latino	not Hispanic or Latino	80 - 89	167.64	88.9	3	NA	0	0	0	NA	NA	NA	not aspirin; not simvastatin; amiodarone	0	NA	NA	0	NA	NA	NA	NA	NA	NA	1	NA	NA	NA	NA	NA	NA	NA	2.5	NA	1	21	3	0	*1/*1				A/G		T/T
NA	1	male	White	White	not Hispanic or Latino	not Hispanic or Latino	70 - 79	170.18	77.1	3	NA	0	0	0	NA	NA	NA	not aspirin;simvastatin; amiodarone	0	NA	NA	1	NA	NA	NA	NA	NA	NA	1	NA	NA	NA	NA	NA	NA	NA	3	NA	1	17	3.2	0	*1/*1	*1/*1	*1/*1	*1/*1	A/A	A/A	G/T
NA	1	female	White	White	not Hispanic or Latino	not Hispanic or Latino	80 - 89	172.72	81.6	3	NA	0	0	0	NA	NA	NA	not aspirin; not simvastatin; not amiodarone	0	NA	NA	0	NA	NA	NA	NA	NA	NA	0	NA	NA	NA	NA	NA	NA	NA	2.5	NA	1	24	2.2	0	*1/*1				A/G		T/T
NA	1	female	White	White	not Hispanic or Latino	not Hispanic or Latino	50 - 59	157.48	86.2	8	NA	0	0	0	NA	NA	NA	not aspirin; not simvastatin; not amiodarone	0	NA	NA	0	NA	NA	NA	NA	NA	NA	0	NA	NA	NA	NA	NA	NA	NA	2.5	NA	1	17	2.4	0	*1/*2				A/G		G/T
NA	1	male	White	White	not Hispanic or Latino	not Hispanic or Latino	80 - 89	175.26	71.7	3	NA	0	0	0	NA	NA	NA	not aspirin; not simvastatin; not amiodarone	0	NA	NA	0	NA	NA	NA	NA	NA	NA	0	NA	NA	NA	NA	NA	NA	NA	2.5	NA	1	35	2.3	0	*1/*1	*1/*1	*1/*1	*1/*1	G/G	G/G	T/T
NA	1	male	White	White	not Hispanic or Latino	not Hispanic or Latino	70 - 79	172.72	78.9	8	NA	0	0	0	NA	NA	NA	aspirin; not simvastatin; not amiodarone	1	NA	NA	0	NA	NA	NA	NA	NA	NA	0	NA	NA	NA	NA	NA	NA	NA	2.5	NA	1	35	1.9	0	*1/*1				G/G		T/T
NA	1	male	White	White	not Hispanic or Latino	not Hispanic or Latino	70 - 79	165.1	62.6	3	NA	0	0	0	NA	NA	NA	aspirin; not simvastatin; amiodarone	1	NA	NA	0	NA	NA	NA	NA	NA	NA	1	NA	NA	NA	NA	NA	NA	NA	2.5	NA	1	10	2.32	0	*1/*1	*1/*1	*1/*1	*1/*1	A/A	A/A	G/G
NA	1	male	White	White	not Hispanic or Latino	not Hispanic or Latino	80 - 89	182.88	86.2	3	NA	0	0	0	NA	NA	NA	not aspirin; not simvastatin; not amiodarone	0	NA	NA	0	NA	NA	NA	NA	NA	NA	0	NA	NA	NA	NA	NA	NA	NA	2.5	NA	1	18	2.2	0	*1/*1				A/A		G/G
NA	1	female	White	White	not Hispanic or Latino	not Hispanic or Latino	70 - 79	162.56	64.4	3	NA	0	0	0	NA	NA	NA	not aspirin; not simvastatin; not amiodarone	0	NA	NA	0	NA	NA	NA	NA	NA	NA	0	NA	NA	NA	NA	NA	NA	NA	2.5	NA	1	14	3.11	0	*1/*2				A/G		G/T
NA	1	male	White	White	not Hispanic or Latino	not Hispanic or Latino	80 - 89	177.8	83.5	3	NA	0	0	0	NA	NA	NA	not aspirin; not simvastatin; not amiodarone	0	NA	NA	0	NA	NA	NA	NA	NA	NA	0	NA	NA	NA	NA	NA	NA	NA	2.5	NA	1	42	2.2	0	*1/*1				G/G		T/T
NA	1	female	White	White	not Hispanic or Latino	not Hispanic or Latino	70 - 79	166.37	81.6	3	NA	0	0	0	NA	NA	NA	not aspirin; not simvastatin; not amiodarone	0	NA	NA	0	NA	NA	NA	NA	NA	NA	0	NA	NA	NA	NA	NA	NA	NA	2.5	NA	1	23	2.5	0	*1/*1				A/G		G/T
NA	1	female	White	White	not Hispanic or Latino	not Hispanic or Latino	60 - 69	170.18	90.7	3	NA	0	0	0	NA	NA	NA	not aspirin; not simvastatin; not amiodarone	0	NA	NA	0	NA	NA	NA	NA	NA	NA	0	NA	NA	NA	NA	NA	NA	NA	2.5	NA	1	37	2.2	1	*1/*2				A/G		G/T
NA	1	female	White	White	not Hispanic or Latino	not Hispanic or Latino	60 - 69	157.48	68	8	NA	0	0	0	NA	NA	NA	not aspirin; not simvastatin; not amiodarone	0	NA	NA	0	NA	NA	NA	NA	NA	NA	0	NA	NA	NA	NA	NA	NA	NA	3	NA	1	40	2.43	0	*1/*1				A/G		G/T
NA	1	male	White	White	not Hispanic or Latino	not Hispanic or Latino	50 - 59	172.72	61.7	8	NA	0	0	0	NA	NA	NA	aspirin; not simvastatin; not amiodarone	1	NA	NA	0	NA	NA	NA	NA	NA	NA	0	NA	NA	NA	NA	NA	NA	NA	2.5	NA	1	30	2.3	0	*1/*1				A/G		G/T
NA	1	female	White	White	not Hispanic or Latino	not Hispanic or Latino	80 - 89	149.86	58.1	3	NA	0	0	0	NA	NA	NA	not aspirin; not simvastatin; not amiodarone	0	NA	NA	0	NA	NA	NA	NA	NA	NA	0	NA	NA	NA	NA	NA	NA	NA	2.5	NA	1	25	2.8	0	*1/*1				A/G		G/T
NA	1	female	White	White	not Hispanic or Latino	not Hispanic or Latino	70 - 79	149.86	62.6	8	NA	0	0	0	NA	NA	NA	not aspirin; not simvastatin; not amiodarone	0	NA	NA	0	NA	NA	NA	NA	NA	NA	0	NA	NA	NA	NA	NA	NA	NA	2.5	NA	1	28	3.1	0	*1/*1				G/G		T/T
NA	1	female	White	White	not Hispanic or Latino	not Hispanic or Latino	80 - 89	160.02	63.5	3	NA	0	0	0	NA	NA	NA	not aspirin; not simvastatin; not amiodarone	0	NA	NA	0	NA	NA	NA	NA	NA	NA	0	NA	NA	NA	NA	NA	NA	NA	2.5	NA	1	32	2.4	0	*1/*1				A/G		G/T
NA	1	female	White	White	not Hispanic or Latino	not Hispanic or Latino	80 - 89	170.18	86.2	8	NA	0	0	0	NA	NA	NA	not aspirin; not simvastatin; not amiodarone	0	NA	NA	0	NA	NA	NA	NA	NA	NA	0	NA	NA	NA	NA	NA	NA	NA	2.5	NA	1	38	2.9	0	*1/*1				G/G		T/T
NA	1	male	White	White	not Hispanic or Latino	not Hispanic or Latino	70 - 79	190.5	88	3	NA	0	0	0	NA	NA	NA	not aspirin; not simvastatin; not amiodarone	0	NA	NA	0	NA	NA	NA	NA	NA	NA	0	NA	NA	NA	NA	NA	NA	NA	2.5	NA	1	39	2.4	0	*1/*1				A/G		G/T
NA	1	female	White	White	not Hispanic or Latino	not Hispanic or Latino	60 - 69	153.67	47.6	3	NA	0	0	0	NA	NA	NA	not aspirin; not simvastatin; not amiodarone	0	NA	NA	0	NA	NA	NA	NA	NA	NA	0	NA	NA	NA	NA	NA	NA	NA	2.5	NA	1	18	1.9	0	*1/*1				G/G		T/T
NA	1	male	White	White	not Hispanic or Latino	not Hispanic or Latino	70 - 79	180.34	97.5	8	NA	0	0	0	NA	NA	NA	not aspirin; simvastatin; not amiodarone	0	NA	NA	1	NA	NA	NA	NA	NA	NA	0	NA	NA	NA	NA	NA	NA	NA	2.5	NA	1	53	1.9	0	*1/*1				G/G		T/T
NA	1	male	White	White	not Hispanic or Latino	not Hispanic or Latino	70 - 79	172.72	78	8	NA	0	0	0	NA	NA	NA	not aspirin; not simvastatin; not amiodarone	0	NA	NA	0	NA	NA	NA	NA	NA	NA	0	NA	NA	NA	NA	NA	NA	NA	2.5	NA	1	25	1.86	0	*1/*1				A/G		G/T
NA	1	male	White	White	not Hispanic or Latino	not Hispanic or Latino	60 - 69	180.34	83.9	3	NA	0	0	0	NA	NA	NA	not aspirin; not simvastatin; not amiodarone	0	NA	NA	0	NA	NA	NA	NA	NA	NA	0	NA	NA	NA	NA	NA	NA	NA	2.5	NA	1	42	2.4	0	*1/*1				G/G		T/T
NA	1	female	White	White	not Hispanic or Latino	not Hispanic or Latino	80 - 89	158.75	59	3	NA	0	0	0	NA	NA	NA	not aspirin; simvastatin; not amiodarone	0	NA	NA	1	NA	NA	NA	NA	NA	NA	0	NA	NA	NA	NA	NA	NA	NA	3	NA	1	31	2.1	0	*1/*1				G/G		T/T
NA	1	male	White	White	not Hispanic or Latino	not Hispanic or Latino	70 - 79	170.18	99.8	3	NA	0	0	0	NA	NA	NA	not aspirin; not simvastatin; not amiodarone	0	NA	NA	0	NA	NA	NA	NA	NA	NA	0	NA	NA	NA	NA	NA	NA	NA	2.5	NA	1	35	2.7	0	*1/*1				A/G		G/T
NA	1	female	White	White	not Hispanic or Latino	not Hispanic or Latino	80 - 89	152.4	46.7	3	NA	0	0	0	NA	NA	NA	not aspirin; not simvastatin; not amiodarone	0	NA	NA	0	NA	NA	NA	NA	NA	NA	0	NA	NA	NA	NA	NA	NA	NA	2.5	NA	1	17	2.5	0	*1/*3				A/G		G/T
NA	1	male	White	White	not Hispanic or Latino	not Hispanic or Latino	70 - 79	187.96	95.3	8	NA	0	0	0	NA	NA	NA	not aspirin; not simvastatin; not amiodarone	0	NA	NA	0	NA	NA	NA	NA	NA	NA	0	NA	NA	NA	NA	NA	NA	NA	3	NA	1	23	2.6	0	*2/*2				A/G		G/T
NA	1	male	White	White	not Hispanic or Latino	not Hispanic or Latino	80 - 89	177.8	74.8	8	NA	0	0	0	NA	NA	NA	not aspirin; not simvastatin; not amiodarone	0	NA	NA	0	NA	NA	NA	NA	NA	NA	0	NA	NA	NA	NA	NA	NA	NA	2.5	NA	1	25	2.9	0	*1/*2	*1/*2	*1/*1	*1/*2	A/G	A/G	G/T
NA	1	male	White	White	not Hispanic or Latino	not Hispanic or Latino	90+	175.26	71.7	3	NA	0	0	0	NA	NA	NA	not aspirin; not simvastatin; not amiodarone	0	NA	NA	0	NA	NA	NA	NA	NA	NA	0	NA	NA	NA	NA	NA	NA	NA	2.5	NA	1	49	2.2	0	*1/*1				G/G		T/T
NA	1	male	White	White	not Hispanic or Latino	not Hispanic or Latino	70 - 79	175.26	72.6	3	NA	0	0	0	NA	NA	NA	not aspirin; not simvastatin; not amiodarone	0	NA	NA	0	NA	NA	NA	NA	NA	NA	0	NA	NA	NA	NA	NA	NA	NA	2.5	NA	1	12	3.2	0	*1/*2				A/A		G/T
NA	1	male	White	White	not Hispanic or Latino	not Hispanic or Latino	60 - 69	187.96	93	3	NA	0	0	0	NA	NA	NA	aspirin; simvastatin; not amiodarone	1	NA	NA	1	NA	NA	NA	NA	NA	NA	0	NA	NA	NA	NA	NA	NA	NA	2.5	NA	1	37	2.8	0	*1/*1				A/G		G/T
NA	1	female	White	White	not Hispanic or Latino	not Hispanic or Latino	90+	154.94	56.7	3	NA	0	0	0	NA	NA	NA	not aspirin; not simvastatin; not amiodarone	0	NA	NA	0	NA	NA	NA	NA	NA	NA	0	NA	NA	NA	NA	NA	NA	NA	2.5	NA	1	28	2.5	0	*1/*2				A/G		G/T
NA	1	male	White	White	not Hispanic or Latino	not Hispanic or Latino	80 - 89	167.64	73	8	NA	0	0	0	NA	NA	NA	not aspirin; not simvastatin; not amiodarone	0	NA	NA	0	NA	NA	NA	NA	NA	NA	0	NA	NA	NA	NA	NA	NA	NA	2.5	NA	1	38	2.2	0	*1/*1				G/G		T/T
NA	1	male	White	White	not Hispanic or Latino	not Hispanic or Latino	70 - 79	185.42	92.1	3	NA	0	0	0	NA	NA	NA	aspirin; not simvastatin; not amiodarone	1	NA	NA	0	NA	NA	NA	NA	NA	NA	0	NA	NA	NA	NA	NA	NA	NA	2.5	NA	1	23	2.2	0	*2/*2				A/G		G/T
NA	1	male	White	White	not Hispanic or Latino	not Hispanic or Latino	70 - 79	177.8	104.8	8	NA	0	0	0	NA	NA	NA	not aspirin; not simvastatin; not amiodarone	0	NA	NA	0	NA	NA	NA	NA	NA	NA	0	NA	NA	NA	NA	NA	NA	NA	2.5	NA	1	56	2.6	0	*1/*1				A/G		G/T
NA	1	male	White	White	not Hispanic or Latino	not Hispanic or Latino	80 - 89	172.72	60.3	3	NA	0	0	0	NA	NA	NA	not aspirin; not simvastatin; amiodarone	0	NA	NA	0	NA	NA	NA	NA	NA	NA	1	NA	NA	NA	NA	NA	NA	NA	2	NA	1	25	2.4	0	*1/*2				A/G		G/T
NA	1	male	White	White	not Hispanic or Latino	not Hispanic or Latino	70 - 79	172.72	88	3	NA	0	0	0	NA	NA	NA	not aspirin; not simvastatin; not amiodarone	0	NA	NA	0	NA	NA	NA	NA	NA	NA	0	NA	NA	NA	NA	NA	NA	NA	2.5	NA	1	32	2.1	0	*1/*1				A/G		G/T
NA	1	male	White	White	not Hispanic or Latino	not Hispanic or Latino	70 - 79	180.975	106.1	3	NA	0	0	0	NA	NA	NA	aspirin; simvastatin; not amiodarone	1	NA	NA	1	NA	NA	NA	NA	NA	NA	0	NA	NA	NA	NA	NA	NA	NA	3	NA	1	53	3.6	0	*1/*1				A/G		T/T
NA	1	male	White	White	not Hispanic or Latino	not Hispanic or Latino	70 - 79	187.96	102.1	3	NA	0	0	0	NA	NA	NA	not aspirin; not simvastatin; amiodarone	0	NA	NA	0	NA	NA	NA	NA	NA	NA	1	NA	NA	NA	NA	NA	NA	NA	2.5	NA	1	33	2.1	0	*1/*3				G/G		T/T
NA	1	female	White	White	not Hispanic or Latino	not Hispanic or Latino	70 - 79	152.4	60.3	8	NA	0	0	0	NA	NA	NA	not aspirin; not simvastatin; not amiodarone	0	NA	NA	0	NA	NA	NA	NA	NA	NA	0	NA	NA	NA	NA	NA	NA	NA	3	NA	1	39	3	0	*1/*1				A/G		G/T
NA	1	female	White	White	not Hispanic or Latino	not Hispanic or Latino	80 - 89	152.4	55.8	8	NA	0	0	0	NA	NA	NA	not aspirin; simvastatin; not amiodarone	0	NA	NA	1	NA	NA	NA	NA	NA	NA	0	NA	NA	NA	NA	NA	NA	NA	2.5	NA	1	16	2.7	0	*1/*2				G/G		T/T
NA	1	female	White	White	not Hispanic or Latino	not Hispanic or Latino	70 - 79	175.26	70.3	3	NA	0	0	0	NA	NA	NA	not aspirin; not simvastatin; not amiodarone	0	NA	NA	0	NA	NA	NA	NA	NA	NA	0	NA	NA	NA	NA	NA	NA	NA	3	NA	1	23	2.3	0	*1/*2				G/G		T/T
NA	1	female	White	White	not Hispanic or Latino	not Hispanic or Latino	50 - 59	177.8	71.7	8	NA	0	0	0	NA	NA	NA	not aspirin; not simvastatin; not amiodarone	0	NA	NA	0	NA	NA	NA	NA	NA	NA	0	NA	NA	NA	NA	NA	NA	NA	2.5	NA	1	31	2.7	0	*1/*1				A/G		G/T
NA	1	female	White	White	not Hispanic or Latino	not Hispanic or Latino	70 - 79	173.99	79.4	3	NA	0	0	0	NA	NA	NA	not aspirin; simvastatin; not amiodarone	0	NA	NA	1	NA	NA	NA	NA	NA	NA	0	NA	NA	NA	NA	NA	NA	NA	2.5	NA	1	30	1.9	0	*1/*2				G/G		T/T
NA	1	male	White	White	not Hispanic or Latino	not Hispanic or Latino	50 - 59	187.96	131.5	3	NA	0	0	0	NA	NA	NA	not aspirin; simvastatin; not amiodarone	0	NA	NA	1	NA	NA	NA	NA	NA	NA	0	NA	NA	NA	NA	NA	NA	NA	2.5	NA	1	39	2.8	0	*1/*1				A/A		G/G
NA	1	male	White	White	not Hispanic or Latino	not Hispanic or Latino	60 - 69	180.34	102.1	8	NA	0	0	0	NA	NA	NA	not aspirin; not simvastatin; not amiodarone	0	NA	NA	0	NA	NA	NA	NA	NA	NA	0	NA	NA	NA	NA	NA	NA	NA	2.5	NA	1	42	2.4	0	*1/*2				A/G		G/T
NA	1	male	White	White	not Hispanic or Latino	not Hispanic or Latino	80 - 89	172.72	72.6	3	NA	0	0	0	NA	NA	NA	not aspirin; not simvastatin; not amiodarone	0	NA	NA	0	NA	NA	NA	NA	NA	NA	0	NA	NA	NA	NA	NA	NA	NA	2.5	NA	1	26	1.8	0	*1/*3				G/G		T/T
NA	1	male	White	White	not Hispanic or Latino	not Hispanic or Latino	60 - 69	162.56	91.6	8	NA	0	0	0	NA	NA	NA	not aspirin; not simvastatin; not amiodarone	0	NA	NA	0	NA	NA	NA	NA	NA	NA	0	NA	NA	NA	NA	NA	NA	NA	2.5	NA	1	38	2.7	0	*1/*1				A/G		G/T
NA	1	male	White	White	not Hispanic or Latino	not Hispanic or Latino	70 - 79	170.18	67.1	3	NA	0	0	0	NA	NA	NA	not aspirin; not simvastatin; not amiodarone	0	NA	NA	0	NA	NA	NA	NA	NA	NA	0	NA	NA	NA	NA	NA	NA	NA	2.5	NA	1	24	2.6	0	*1/*2				A/G		T/T
NA	1	male	White	White	not Hispanic or Latino	not Hispanic or Latino	70 - 79	180.34	77.1	3	NA	0	0	0	NA	NA	NA	not aspirin; simvastatin; not amiodarone	0	NA	NA	1	NA	NA	NA	NA	NA	NA	0	NA	NA	NA	NA	NA	NA	NA	2.5	NA	1	23	2.7	0	*1/*2				A/A		G/T
NA	1	female	White	White	not Hispanic or Latino	not Hispanic or Latino	80 - 89	162.56	94.8	3	NA	0	0	0	NA	NA	NA	not aspirin; not simvastatin; not amiodarone	0	NA	NA	0	NA	NA	NA	NA	NA	NA	0	NA	NA	NA	NA	NA	NA	NA	2.5	NA	1	24	2	1	*1/*1				A/G		G/T
NA	1	female	White	White	not Hispanic or Latino	not Hispanic or Latino	80 - 89	157.48	86.2	3	NA	0	0	0	NA	NA	NA	not aspirin; not simvastatin; not amiodarone	0	NA	NA	0	NA	NA	NA	NA	NA	NA	0	NA	NA	NA	NA	NA	NA	NA	2.5	NA	1	31	2	0	*1/*1				G/G		T/T
NA	1	male	White	White	not Hispanic or Latino	not Hispanic or Latino	70 - 79	177.8	57.6	3	NA	0	0	0	NA	NA	NA	not aspirin; not simvastatin; not amiodarone	0	NA	NA	0	NA	NA	NA	NA	NA	NA	0	NA	NA	NA	NA	NA	NA	NA	2.5	NA	1	31	2	0	*1/*1				G/G		T/T
NA	1	male	White	White	not Hispanic or Latino	not Hispanic or Latino	50 - 59	182.88	117.9	3	NA	0	0	0	NA	NA	NA	not aspirin; not simvastatin; not amiodarone	0	NA	NA	0	NA	NA	NA	NA	NA	NA	0	NA	NA	NA	NA	NA	NA	NA	2.2	NA	1	29	2.3	0	*1/*1				A/A		G/G
NA	1	female	White	White	not Hispanic or Latino	not Hispanic or Latino	70 - 79	152.4	64.4	3	NA	0	0	0	NA	NA	NA	not aspirin; not simvastatin; not amiodarone	0	NA	NA	0	NA	NA	NA	NA	NA	NA	0	NA	NA	NA	NA	NA	NA	NA	2.5	NA	1	30	2.5	0	*1/*1				G/G		T/T
NA	1	male	White	White	not Hispanic or Latino	not Hispanic or Latino	80 - 89	177.8	90.7	3	NA	0	0	0	NA	NA	NA	not aspirin; not simvastatin; not amiodarone	0	NA	NA	0	NA	NA	NA	NA	NA	NA	0	NA	NA	NA	NA	NA	NA	NA	2.5	NA	1	46	2.2	0	*1/*1				G/G		T/T
NA	1	female	White	White	not Hispanic or Latino	not Hispanic or Latino	70 - 79	160.02	79.4	3	NA	0	0	0	NA	NA	NA	not aspirin; not simvastatin; not amiodarone	0	NA	NA	0	NA	NA	NA	NA	NA	NA	0	NA	NA	NA	NA	NA	NA	NA	2.5	NA	1	21	2.8	0	*1/*2				A/G		G/T
NA	1	male	White	White	not Hispanic or Latino	not Hispanic or Latino	70 - 79	193.04	99.8	8	NA	0	0	0	NA	NA	NA	not aspirin; not simvastatin; not amiodarone	0	NA	NA	0	NA	NA	NA	NA	NA	NA	0	NA	NA	NA	NA	NA	NA	NA	3	NA	1	42	2.9	0	*1/*3				G/G		T/T
NA	1	male	White	White	not Hispanic or Latino	not Hispanic or Latino	60 - 69	185.42	66.2	3	NA	0	0	0	NA	NA	NA	not aspirin; not simvastatin; not amiodarone	0	NA	NA	0	NA	NA	NA	NA	NA	NA	0	NA	NA	NA	NA	NA	NA	NA	2.5	NA	1	28	2.9	1	*1/*1				A/G		T/T
NA	1	male	White	White	not Hispanic or Latino	not Hispanic or Latino	70 - 79	180.34	76.2	3	NA	0	0	0	NA	NA	NA	not aspirin; not simvastatin; not amiodarone	0	NA	NA	0	NA	NA	NA	NA	NA	NA	0	NA	NA	NA	NA	NA	NA	NA	2.5	NA	1	26	2.4	0	*1/*1				A/G		G/T
NA	1	female	White	White	not Hispanic or Latino	not Hispanic or Latino	60 - 69	166.37	90.7	3	NA	0	0	0	NA	NA	NA	not aspirin; not simvastatin; not amiodarone	0	NA	NA	0	NA	NA	NA	NA	NA	NA	0	NA	NA	NA	NA	NA	NA	NA	2.5	NA	1	38	2.2	0	*1/*1				G/G		T/T
NA	1	male	White	White	not Hispanic or Latino	not Hispanic or Latino	70 - 79	162.56	79.4	8	NA	0	0	0	NA	NA	NA	not aspirin; not simvastatin; not amiodarone	0	NA	NA	0	NA	NA	NA	NA	NA	NA	0	NA	NA	NA	NA	NA	NA	NA	2.5	NA	1	28	2.8	0	*1/*1				A/G		T/T
NA	1	female	White	White	not Hispanic or Latino	not Hispanic or Latino	80 - 89	165.1	79.4	3	NA	0	0	0	NA	NA	NA	not aspirin; not simvastatin; not amiodarone	0	NA	NA	0	NA	NA	NA	NA	NA	NA	0	NA	NA	NA	NA	NA	NA	NA	2.5	NA	1	30	2.3	0	*1/*1				A/G		G/T
NA	1	female	White	White	not Hispanic or Latino	not Hispanic or Latino	80 - 89	139.7	58.1	3	NA	0	0	0	NA	NA	NA	not aspirin; not simvastatin; not amiodarone	0	NA	NA	0	NA	NA	NA	NA	NA	NA	0	NA	NA	NA	NA	NA	NA	NA	2.5	NA	1	12	2.3	0	*1/*1				A/A		G/G
NA	1	female	White	White	not Hispanic or Latino	not Hispanic or Latino	40 - 49	162.56	108.9	8	NA	0	0	0	NA	NA	NA	not aspirin; not simvastatin; not amiodarone	0	NA	NA	0	NA	NA	NA	NA	NA	NA	0	NA	NA	NA	NA	NA	NA	NA	2.5	NA	1	18	2	0	*1/*1				A/A		G/T
NA	1	male	White	White	not Hispanic or Latino	not Hispanic or Latino	70 - 79	180.34	104.3	3	NA	0	0	0	NA	NA	NA	not aspirin; not simvastatin; not amiodarone	0	NA	NA	0	NA	NA	NA	NA	NA	NA	0	NA	NA	NA	NA	NA	NA	NA	2.5	NA	1	20	3	0	*1/*1				A/A		G/G
NA	1	male	White	White	not Hispanic or Latino	not Hispanic or Latino	60 - 69	170.18	133.8	8	NA	0	0	0	NA	NA	NA	not aspirin; not simvastatin; not amiodarone	0	NA	NA	0	NA	NA	NA	NA	NA	NA	0	NA	NA	NA	NA	NA	NA	NA	2.5	NA	1	56	2	0	*1/*1				G/G		T/T
NA	1	male	White	White	not Hispanic or Latino	not Hispanic or Latino	80 - 89	170.18	89.8	8	NA	0	0	0	NA	NA	NA	not aspirin; not simvastatin; not amiodarone	0	NA	NA	0	NA	NA	NA	NA	NA	NA	0	NA	NA	NA	NA	NA	NA	NA	2.5	NA	1	18	2.1	0	*1/*3				A/G		G/T
NA	1	male	White	White	not Hispanic or Latino	not Hispanic or Latino	70 - 79	187.96	80.3	3	NA	0	0	0	NA	NA	NA	not aspirin; not simvastatin; not amiodarone	0	NA	NA	0	NA	NA	NA	NA	NA	NA	0	NA	NA	NA	NA	NA	NA	NA	2.5	NA	1	42	2.8	1	*1/*1				G/G		T/T
NA	1	female	White	White	not Hispanic or Latino	not Hispanic or Latino	70 - 79	165.1	83.9	8	NA	0	0	0	NA	NA	NA	not aspirin; not simvastatin; not amiodarone	0	NA	NA	0	NA	NA	NA	NA	NA	NA	0	NA	NA	NA	NA	NA	NA	NA	2.5	NA	1	26	3.1	0	*1/*1				G/G		T/T
NA	1	male	White	White	not Hispanic or Latino	not Hispanic or Latino	70 - 79	172.72	77.1	8	NA	0	0	0	NA	NA	NA	not aspirin; not simvastatin; not amiodarone	0	NA	NA	0	NA	NA	NA	NA	NA	NA	0	NA	NA	NA	NA	NA	NA	NA	2.5	NA	1	26	3.2	0	*1/*2				G/G		T/T
NA	1	male	White	White	not Hispanic or Latino	not Hispanic or Latino	70 - 79	162.56	82.6	3	NA	0	0	0	NA	NA	NA	not aspirin; simvastatin; amiodarone	0	NA	NA	1	NA	NA	NA	NA	NA	NA	1	NA	NA	NA	NA	NA	NA	NA	2.5	NA	1	33	1.9	0	*1/*2				G/G		T/T
NA	1	male	White	White	not Hispanic or Latino	not Hispanic or Latino	80 - 89	172.72	68	8	NA	0	0	0	NA	NA	NA	not aspirin; not simvastatin; not amiodarone	0	NA	NA	0	NA	NA	NA	NA	NA	NA	0	NA	NA	NA	NA	NA	NA	NA	2.5	NA	1	21	2.6	0	*1/*1				A/G		T/T
NA	1	male	White	White	not Hispanic or Latino	not Hispanic or Latino	80 - 89	177.8	78.9	3	NA	0	0	0	NA	NA	NA	not aspirin; not simvastatin; not amiodarone	0	NA	NA	0	NA	NA	NA	NA	NA	NA	0	NA	NA	NA	NA	NA	NA	NA	2.5	NA	1	46	3.2	0	*1/*2				G/G		T/T
NA	1	male	White	White	not Hispanic or Latino	not Hispanic or Latino	80 - 89	172.72	83.9	3	NA	0	0	0	NA	NA	NA	not aspirin; not simvastatin; not amiodarone	0	NA	NA	0	NA	NA	NA	NA	NA	NA	0	NA	NA	NA	NA	NA	NA	NA	2.5	NA	1	21	2	0	*1/*2				A/G		G/T
NA	1	male	White	White	not Hispanic or Latino	not Hispanic or Latino	70 - 79	182.88	99.8	3	NA	0	0	0	NA	NA	NA	not aspirin; not simvastatin; not amiodarone	0	NA	NA	0	NA	NA	NA	NA	NA	NA	0	NA	NA	NA	NA	NA	NA	NA	2.5	NA	1	17	2	0	*1/*3				G/G		T/T
NA	1	male	White	White	not Hispanic or Latino	not Hispanic or Latino	80 - 89	180.34	65.8	3	NA	0	0	0	NA	NA	NA	not aspirin; not simvastatin; not amiodarone	0	NA	NA	0	NA	NA	NA	NA	NA	NA	0	NA	NA	NA	NA	NA	NA	NA	2.5	NA	1	21	3.1	0	*1/*2				G/G		G/T
NA	1	male	White	White	not Hispanic or Latino	not Hispanic or Latino	80 - 89	190.5	86.2	3	NA	0	0	0	NA	NA	NA	not aspirin; not simvastatin; not amiodarone	0	NA	NA	0	NA	NA	NA	NA	NA	NA	0	NA	NA	NA	NA	NA	NA	NA	2.5	NA	1	22	1.9	0	*1/*2				A/G		G/T
NA	1	male	White	White	not Hispanic or Latino	not Hispanic or Latino	70 - 79	182.88	70.3	3	NA	0	0	0	NA	NA	NA	not aspirin; not simvastatin; not amiodarone	0	NA	NA	0	NA	NA	NA	NA	NA	NA	0	NA	NA	NA	NA	NA	NA	NA	2.5	NA	1	35	2.2	0	*1/*2				A/G		G/T
NA	1	male	White	White	not Hispanic or Latino	not Hispanic or Latino	70 - 79	177.8	72.6	8	NA	0	0	0	NA	NA	NA	not aspirin; not simvastatin; not amiodarone	0	NA	NA	0	NA	NA	NA	NA	NA	NA	0	NA	NA	NA	NA	NA	NA	NA	3	NA	1	30	2.3	0	*1/*2	*1/*2	*1/*1	*1/*2	A/G	A/G	T/T
NA	1	male	White	White	not Hispanic or Latino	not Hispanic or Latino	70 - 79	177.8	75.7	8	NA	0	0	0	NA	NA	NA	not aspirin; not simvastatin; not amiodarone	0	NA	NA	0	NA	NA	NA	NA	NA	NA	0	NA	NA	NA	NA	NA	NA	NA	2.5	NA	1	28	2.8	1	*1/*1				A/A		G/G
NA	1	male	White	White	not Hispanic or Latino	not Hispanic or Latino	70 - 79	162.56	88.5	3	NA	0	0	0	NA	NA	NA	not aspirin; not simvastatin; not amiodarone	0	NA	NA	0	NA	NA	NA	NA	NA	NA	0	NA	NA	NA	NA	NA	NA	NA	2.5	NA	1	28	2.8	0	*1/*1				G/G		T/T
NA	1	female	White	White	not Hispanic or Latino	not Hispanic or Latino	80 - 89	157.48	49.9	3	NA	0	0	0	NA	NA	NA	not aspirin; not simvastatin; not amiodarone	0	NA	NA	0	NA	NA	NA	NA	NA	NA	0	NA	NA	NA	NA	NA	NA	NA	2.5	NA	1	20	2.4	0	*1/*1				A/G		G/T
NA	1	male	White	White	not Hispanic or Latino	not Hispanic or Latino	70 - 79	168.91	100.7	3	NA	0	0	0	NA	NA	NA	not aspirin; not simvastatin; not amiodarone	0	NA	NA	0	NA	NA	NA	NA	NA	NA	0	NA	NA	NA	NA	NA	NA	NA	2.5	NA	1	49	2	0	*1/*1				G/G		T/T
NA	1	female	White	White	not Hispanic or Latino	not Hispanic or Latino	80 - 89	162.56	61.2	3	NA	0	0	0	NA	NA	NA	not aspirin; not simvastatin; not amiodarone	0	NA	NA	0	NA	NA	NA	NA	NA	NA	0	NA	NA	NA	NA	NA	NA	NA	2.5	NA	1	33	1.8	0	*1/*1				G/G		T/T
NA	1	male	White	White	not Hispanic or Latino	not Hispanic or Latino	50 - 59	177.8	90.7	3	NA	0	0	0	NA	NA	NA	not aspirin; not simvastatin; not amiodarone	0	NA	NA	0	NA	NA	NA	NA	NA	NA	0	NA	NA	NA	NA	NA	NA	NA	2.5	NA	1	33	2.7	0	*1/*2				G/G		T/T
NA	1	male	White	White	not Hispanic or Latino	not Hispanic or Latino	50 - 59	179.07	104.3	8	NA	0	0	0	NA	NA	NA	not aspirin; not simvastatin; not amiodarone	0	NA	NA	0	NA	NA	NA	NA	NA	NA	0	NA	NA	NA	NA	NA	NA	NA	2.5	NA	1	35	2.2	1	*1/*1				A/G		T/T
NA	1	male	White	White	not Hispanic or Latino	not Hispanic or Latino	70 - 79	170.18	65.8	8	NA	0	0	0	NA	NA	NA	not aspirin; not simvastatin; not amiodarone	0	NA	NA	0	NA	NA	NA	NA	NA	NA	0	NA	NA	NA	NA	NA	NA	NA	2.5	NA	1	35	2.1	0	*1/*1				G/G		T/T
NA	1	male	White	White	not Hispanic or Latino	not Hispanic or Latino	70 - 79	182.88	99.8	3	NA	0	0	0	NA	NA	NA	not aspirin; simvastatin; not amiodarone	0	NA	NA	1	NA	NA	NA	NA	NA	NA	0	NA	NA	NA	NA	NA	NA	NA	2.5	NA	1	33	1.9	0	*1/*1				A/G		T/T
NA	1	male	White	White	not Hispanic or Latino	not Hispanic or Latino	80 - 89	162.56	69.9	3	NA	0	0	0	NA	NA	NA	not aspirin; not simvastatin; not amiodarone	0	NA	NA	0	NA	NA	NA	NA	NA	NA	0	NA	NA	NA	NA	NA	NA	NA	2.5	NA	1	36	3.2	0	*1/*1				G/G		T/T
NA	1	male	White	White	not Hispanic or Latino	not Hispanic or Latino	60 - 69	170.18	95.3	3	NA	0	0	0	NA	NA	NA	not aspirin; simvastatin; not amiodarone	0	NA	NA	1	NA	NA	NA	NA	NA	NA	0	NA	NA	NA	NA	NA	NA	NA	2.5	NA	1	24	2.4	0	*1/*3				G/G		T/T
NA	1	male	White	White	not Hispanic or Latino	not Hispanic or Latino	60 - 69	177.8	83.9	8	NA	0	0	0	NA	NA	NA	aspirin; not simvastatin; not amiodarone	1	NA	NA	0	NA	NA	NA	NA	NA	NA	0	NA	NA	NA	NA	NA	NA	NA	2.5	NA	1	42	2.5	0	*1/*1				A/G		G/T
NA	1	male	White	White	not Hispanic or Latino	not Hispanic or Latino	50 - 59	180.34	79.4	8	NA	0	0	0	NA	NA	NA	not aspirin; not simvastatin; not amiodarone	0	NA	NA	0	NA	NA	NA	NA	NA	NA	0	NA	NA	NA	NA	NA	NA	NA	2.5	NA	1	62	2.7	1	*1/*1				A/G		G/T
NA	1	male	White	White	not Hispanic or Latino	not Hispanic or Latino	70 - 79	160.02	54.4	3	NA	0	0	0	NA	NA	NA	not aspirin; simvastatin; not amiodarone	0	NA	NA	1	NA	NA	NA	NA	NA	NA	0	NA	NA	NA	NA	NA	NA	NA	2.5	NA	1	23	2.9	0	*1/*1				G/G		T/T
NA	1	male	White	White	not Hispanic or Latino	not Hispanic or Latino	70 - 79	175.26	121.6	8	NA	0	0	0	NA	NA	NA	not aspirin; not simvastatin; not amiodarone	0	NA	NA	0	NA	NA	NA	NA	NA	NA	0	NA	NA	NA	NA	NA	NA	NA	2.5	NA	1	42	2.4	0	*2/*2				A/G		G/T
NA	1	female	White	White	not Hispanic or Latino	not Hispanic or Latino	60 - 69	156.21	103.9	3	NA	0	0	0	NA	NA	NA	not aspirin; simvastatin; not amiodarone	0	NA	NA	1	NA	NA	NA	NA	NA	NA	0	NA	NA	NA	NA	NA	NA	NA	2.5	NA	1	34	2.5	0	*1/*1				G/G		T/T
NA	1	male	White	White	not Hispanic or Latino	not Hispanic or Latino	80 - 89	180.34	90.7	3	NA	0	0	0	NA	NA	NA	not aspirin; not simvastatin; not amiodarone	0	NA	NA	0	NA	NA	NA	NA	NA	NA	0	NA	NA	NA	NA	NA	NA	NA	3	NA	1	38	3.9	0	*1/*1				A/G		T/T
NA	1	female	White	White	not Hispanic or Latino	not Hispanic or Latino	50 - 59	177.8	97.5	8	NA	0	0	0	NA	NA	NA	not aspirin; not simvastatin; not amiodarone	0	NA	NA	0	NA	NA	NA	NA	NA	NA	0	NA	NA	NA	NA	NA	NA	NA	2.5	NA	1	44	2.4	0	*1/*1	*1/*1	*1/*1	*1/*1	G/G	G/G	T/T
NA	1	female	White	White	not Hispanic or Latino	not Hispanic or Latino	80 - 89	154.94	96.6	3	NA	0	0	0	NA	NA	NA	not aspirin; simvastatin; not amiodarone	0	NA	NA	1	NA	NA	NA	NA	NA	NA	0	NA	NA	NA	NA	NA	NA	NA	3	NA	1	35	3.6	0	*1/*1	*1/*1	*1/*1	*1/*1	A/G	A/G	G/T
NA	1	male	White	White	not Hispanic or Latino	not Hispanic or Latino	60 - 69	182.88	79.8	8	NA	0	0	0	NA	NA	NA	not aspirin; simvastatin; not amiodarone	0	NA	NA	1	NA	NA	NA	NA	NA	NA	0	NA	NA	NA	NA	NA	NA	NA	2.5	NA	1	40	2.1	0	*1/*1				G/G		T/T
NA	1	female	White	White	not Hispanic or Latino	not Hispanic or Latino	80 - 89	157.48	52.6	3	NA	0	0	0	NA	NA	NA	not aspirin; not simvastatin; not amiodarone	0	NA	NA	0	NA	NA	NA	NA	NA	NA	0	NA	NA	NA	NA	NA	NA	NA	2.5	NA	1	28	2.8	0	*1/*2				G/G		T/T
NA	1	male	White	White	not Hispanic or Latino	not Hispanic or Latino	80 - 89	167.64	72.6	8	NA	0	0	0	NA	NA	NA	not aspirin; simvastatin; not amiodarone	0	NA	NA	1	NA	NA	NA	NA	NA	NA	0	NA	NA	NA	NA	NA	NA	NA	2.5	NA	1	17	2.1	0	*1/*1				A/G		G/T
NA	1	female	White	White	not Hispanic or Latino	not Hispanic or Latino	90+	175.26	86.2	3	NA	0	0	0	NA	NA	NA	not aspirin; not simvastatin; not amiodarone	0	NA	NA	0	NA	NA	NA	NA	NA	NA	0	NA	NA	NA	NA	NA	NA	NA	2.5	NA	1	18	1.9	0	*1/*3				A/G		G/T
NA	1	female	White	White	not Hispanic or Latino	not Hispanic or Latino	60 - 69	160.02	97.5	8	NA	0	0	0	NA	NA	NA	not aspirin; not simvastatin; not amiodarone	0	NA	NA	0	NA	NA	NA	NA	NA	NA	0	NA	NA	NA	NA	NA	NA	NA	2.5	NA	1	32	2	0	*1/*3	*1/*1	*1/*3	*1/*3	G/G	G/G	T/T
NA	1	male	White	White	not Hispanic or Latino	not Hispanic or Latino	80 - 89	185.42	90.7	3	NA	0	0	0	NA	NA	NA	not aspirin; not simvastatin; not amiodarone	0	NA	NA	0	NA	NA	NA	NA	NA	NA	0	NA	NA	NA	NA	NA	NA	NA	3	NA	1	42	2.8	0	*1/*1				A/G		T/T
NA	1	male	White	White	not Hispanic or Latino	not Hispanic or Latino	70 - 79	177.8	73	3	NA	0	0	0	NA	NA	NA	not aspirin; not simvastatin; not amiodarone	0	NA	NA	0	NA	NA	NA	NA	NA	NA	0	NA	NA	NA	NA	NA	NA	NA	2.5	NA	1	21	2.6	0	*1/*1				A/A		G/G
NA	1	male	White	White	not Hispanic or Latino	not Hispanic or Latino	70 - 79	170.18	83.9	3	NA	0	0	0	NA	NA	NA	not aspirin; not simvastatin; not amiodarone	0	NA	NA	0	NA	NA	NA	NA	NA	NA	0	NA	NA	NA	NA	NA	NA	NA	3	NA	1	53	2.5	1	*1/*1				A/G		G/T
NA	1	male	White	White	not Hispanic or Latino	not Hispanic or Latino	60 - 69	161.29	63.5	8	NA	0	0	0	NA	NA	NA	aspirin; not simvastatin; not amiodarone	1	NA	NA	0	NA	NA	NA	NA	NA	NA	0	NA	NA	NA	NA	NA	NA	NA	2.5	NA	1	25	2.5	1	*1/*2				G/G		T/T
NA	1	female	White	White	not Hispanic or Latino	not Hispanic or Latino	80 - 89	154.94	88	8	NA	0	0	0	NA	NA	NA	not aspirin; not simvastatin; not amiodarone	0	NA	NA	0	NA	NA	NA	NA	NA	NA	0	NA	NA	NA	NA	NA	NA	NA	3	NA	1	31	2.2	0	*1/*1				A/G		G/T
NA	1	male	White	White	not Hispanic or Latino	not Hispanic or Latino	40 - 49	179.07	71.2	8	NA	0	0	0	NA	NA	NA	not aspirin; simvastatin; not amiodarone	0	NA	NA	1	NA	NA	NA	NA	NA	NA	0	NA	NA	NA	NA	NA	NA	NA	2.5	NA	1	42	3.2	0	*1/*1				G/G		T/T
NA	1	male	White	White	not Hispanic or Latino	not Hispanic or Latino	70 - 79	162.56	73	8	NA	0	0	0	NA	NA	NA	not aspirin; not simvastatin; not amiodarone	0	NA	NA	0	NA	NA	NA	NA	NA	NA	0	NA	NA	NA	NA	NA	NA	NA	2.5	NA	1	9	2.1	0	*1/*1				A/A		G/G
NA	1	male	White	White	not Hispanic or Latino	not Hispanic or Latino	80 - 89	172.72	70.3	8	NA	0	0	0	NA	NA	NA	not aspirin; not simvastatin; amiodarone	0	NA	NA	0	NA	NA	NA	NA	NA	NA	1	NA	NA	NA	NA	NA	NA	NA	2.5	NA	1	16	1.9	0	*1/*1				A/G		G/T
NA	1	male	White	White	not Hispanic or Latino	not Hispanic or Latino	70 - 79	172.72	73.5	3	NA	0	0	0	NA	NA	NA	not aspirin; not simvastatin; not amiodarone	0	NA	NA	0	NA	NA	NA	NA	NA	NA	0	NA	NA	NA	NA	NA	NA	NA	2.5	NA	1	35	1.9	0	*1/*1				G/G		T/T
NA	1	male	White	White	not Hispanic or Latino	not Hispanic or Latino	70 - 79	175.26	93	8	NA	0	0	0	NA	NA	NA	not aspirin; not simvastatin; not amiodarone	0	NA	NA	0	NA	NA	NA	NA	NA	NA	0	NA	NA	NA	NA	NA	NA	NA	2.5	NA	1	67	2.7	0	*1/*1				G/G		T/T
NA	1	female	White	White	not Hispanic or Latino	not Hispanic or Latino	70 - 79	157.48	95.3	3	NA	0	0	0	NA	NA	NA	not aspirin; not simvastatin; not amiodarone	0	NA	NA	0	NA	NA	NA	NA	NA	NA	0	NA	NA	NA	NA	NA	NA	NA	2.5	NA	1	30	1.9	0	*1/*1				A/G		G/T
NA	1	female	White	White	not Hispanic or Latino	not Hispanic or Latino	80 - 89	162.56	83	3	NA	0	0	0	NA	NA	NA	not aspirin; not simvastatin; not amiodarone	0	NA	NA	0	NA	NA	NA	NA	NA	NA	0	NA	NA	NA	NA	NA	NA	NA	2.5	NA	1	25	2.3	0	*1/*2				G/G		T/T
NA	1	male	White	White	not Hispanic or Latino	not Hispanic or Latino	80 - 89	179.07	74.8	3	NA	0	0	0	NA	NA	NA	not aspirin; not simvastatin; not amiodarone	0	NA	NA	0	NA	NA	NA	NA	NA	NA	0	NA	NA	NA	NA	NA	NA	NA	2.5	NA	1	38	2.3	0	*1/*1				A/G		T/T
NA	1	male	White	White	not Hispanic or Latino	not Hispanic or Latino	50 - 59	170.18	77.1	8	NA	0	0	0	NA	NA	NA	not aspirin; not simvastatin; not amiodarone	0	NA	NA	0	NA	NA	NA	NA	NA	NA	0	NA	NA	NA	NA	NA	NA	NA	2.5	NA	1	38	2.2	0	*1/*1				G/G		T/T
NA	1	female	White	White	not Hispanic or Latino	not Hispanic or Latino	80 - 89	162.56	59	3	NA	0	0	0	NA	NA	NA	not aspirin; not simvastatin; not amiodarone	0	NA	NA	0	NA	NA	NA	NA	NA	NA	0	NA	NA	NA	NA	NA	NA	NA	2.5	NA	1	19	2.4	0	*1/*1				A/A		G/G
NA	1	female	White	White	not Hispanic or Latino	not Hispanic or Latino	80 - 89	157.48	52.2	3	NA	0	0	0	NA	NA	NA	not aspirin; not simvastatin; not amiodarone	0	NA	NA	0	NA	NA	NA	NA	NA	NA	0	NA	NA	NA	NA	NA	NA	NA	2.5	NA	1	30	2.3	0	*1/*1				A/G		G/T
NA	1	male	White	White	not Hispanic or Latino	not Hispanic or Latino	80 - 89	177.8	77.1	3	NA	0	0	0	NA	NA	NA	not aspirin; not simvastatin; not amiodarone	0	NA	NA	0	NA	NA	NA	NA	NA	NA	0	NA	NA	NA	NA	NA	NA	NA	2.5	NA	1	30	2	0	*1/*3				G/G		T/T
NA	1	female	White	White	not Hispanic or Latino	not Hispanic or Latino	80 - 89	149.86	43.5	3	NA	0	0	0	NA	NA	NA	not aspirin; not simvastatin; not amiodarone	0	NA	NA	0	NA	NA	NA	NA	NA	NA	0	NA	NA	NA	NA	NA	NA	NA	2.5	NA	1	15	1.8	0	*1/*1				A/A		G/T
NA	1	male	White	White	not Hispanic or Latino	not Hispanic or Latino	80 - 89	187.96	106.6	3	NA	0	0	0	NA	NA	NA	not aspirin; not simvastatin; not amiodarone	0	NA	NA	0	NA	NA	NA	NA	NA	NA	0	NA	NA	NA	NA	NA	NA	NA	2.5	NA	1	35	2.7	1	*1/*1				A/G		G/T
NA	1	female	White	White	not Hispanic or Latino	not Hispanic or Latino	80 - 89	165.1	74.8	3	NA	0	0	0	NA	NA	NA	not aspirin; not simvastatin; not amiodarone	0	NA	NA	0	NA	NA	NA	NA	NA	NA	0	NA	NA	NA	NA	NA	NA	NA	2.5	NA	1	48	2.3	0	*1/*1				G/G		T/T
NA	1	male	White	White	not Hispanic or Latino	not Hispanic or Latino	60 - 69	185.42	97.5	8	NA	0	0	0	NA	NA	NA	not aspirin; simvastatin; not amiodarone	0	NA	NA	1	NA	NA	NA	NA	NA	NA	0	NA	NA	NA	NA	NA	NA	NA	2.5	NA	1	21	2.5	0	*1/*2				A/G		T/T
NA	1	male	White	White	not Hispanic or Latino	not Hispanic or Latino	60 - 69	185.42	115.7	3	NA	0	0	0	NA	NA	NA	not aspirin; not simvastatin; not amiodarone	0	NA	NA	0	NA	NA	NA	NA	NA	NA	0	NA	NA	NA	NA	NA	NA	NA	2.5	NA	1	33	2.3	0	*1/*1				A/G		G/T
NA	1	female	White	White	not Hispanic or Latino	not Hispanic or Latino	60 - 69	157.48	62.6	3	NA	0	0	0	NA	NA	NA	not aspirin; not simvastatin; not amiodarone	0	NA	NA	0	NA	NA	NA	NA	NA	NA	0	NA	NA	NA	NA	NA	NA	NA	2.5	NA	1	32	1.8	0	*1/*1				A/G		G/T
NA	1	male	White	White	not Hispanic or Latino	not Hispanic or Latino	70 - 79	190.5	99.8	3	NA	0	0	0	NA	NA	NA	not aspirin; not simvastatin; not amiodarone	0	NA	NA	0	NA	NA	NA	NA	NA	NA	0	NA	NA	NA	NA	NA	NA	NA	2.5	NA	1	70	2.3	1	*1/*1				G/G		T/T
NA	1	male	White	White	not Hispanic or Latino	not Hispanic or Latino	70 - 79	180.34	108.9	3	NA	0	0	0	NA	NA	NA	not aspirin; not simvastatin; not amiodarone	0	NA	NA	0	NA	NA	NA	NA	NA	NA	0	NA	NA	NA	NA	NA	NA	NA	2.5	NA	1	84	2.7	0	*1/*1				G/G		T/T
NA	1	male	White	White	not Hispanic or Latino	not Hispanic or Latino	70 - 79	172.72	79.4	8	NA	0	0	0	NA	NA	NA	not aspirin; not simvastatin; not amiodarone	0	NA	NA	0	NA	NA	NA	NA	NA	NA	0	NA	NA	NA	NA	NA	NA	NA	2.5	NA	1	26	3.1	0	*1/*1				A/G		G/T
NA	1	male	White	White	not Hispanic or Latino	not Hispanic or Latino	80 - 89	172.72	99.8	3	NA	0	0	0	NA	NA	NA	not aspirin; not simvastatin; not amiodarone	0	NA	NA	0	NA	NA	NA	NA	NA	NA	0	NA	NA	NA	NA	NA	NA	NA	2.5	NA	1	14	2.3	0	*1/*3				A/A		G/T
NA	1	male	White	White	not Hispanic or Latino	not Hispanic or Latino	70 - 79	187.96	77.1	3	NA	0	0	0	NA	NA	NA	not aspirin; not simvastatin; not amiodarone	0	NA	NA	0	NA	NA	NA	NA	NA	NA	0	NA	NA	NA	NA	NA	NA	NA	3	NA	1	45	3.2	0	*1/*2				G/G		T/T
NA	1	female	White	White	not Hispanic or Latino	not Hispanic or Latino	80 - 89	162.56	77.1	8	NA	0	0	0	NA	NA	NA	not aspirin; not simvastatin; not amiodarone	0	NA	NA	0	NA	NA	NA	NA	NA	NA	0	NA	NA	NA	NA	NA	NA	NA	3	NA	1	33	3.3	0	*1/*1				A/G		T/T
NA	1	male	White	White	not Hispanic or Latino	not Hispanic or Latino	70 - 79	175.26	83.9	8	NA	0	0	0	NA	NA	NA	not aspirin; not simvastatin; not amiodarone	0	NA	NA	0	NA	NA	NA	NA	NA	NA	0	NA	NA	NA	NA	NA	NA	NA	3	NA	1	26	2.9	0	*1/*1				A/A		G/G
NA	1	female	White	White	not Hispanic or Latino	not Hispanic or Latino	70 - 79	157.48	68	8	NA	0	0	0	NA	NA	NA	not aspirin; simvastatin; not amiodarone	0	NA	NA	1	NA	NA	NA	NA	NA	NA	0	NA	NA	NA	NA	NA	NA	NA	3	NA	1	15	2.3	1	*1/*1				A/A		T/T
NA	1	male	White	White	not Hispanic or Latino	not Hispanic or Latino	80 - 89	182.88	79.4	8	NA	0	0	0	NA	NA	NA	not aspirin; not simvastatin; not amiodarone	0	NA	NA	0	NA	NA	NA	NA	NA	NA	0	NA	NA	NA	NA	NA	NA	NA	2.5	NA	1	14	2	0	*1/*2				A/A		G/T
NA	1	male	White	White	not Hispanic or Latino	not Hispanic or Latino	70 - 79	177.8	97.5	8	NA	0	0	0	NA	NA	NA	not aspirin; simvastatin; not amiodarone	0	NA	NA	1	NA	NA	NA	NA	NA	NA	0	NA	NA	NA	NA	NA	NA	NA	2.5	NA	1	52	2.6	0	*1/*1				G/G		T/T
NA	1	female	White	White	not Hispanic or Latino	not Hispanic or Latino	80 - 89	165.1	91.6	8	NA	0	0	0	NA	NA	NA	not aspirin; not simvastatin; not amiodarone	0	NA	NA	0	NA	NA	NA	NA	NA	NA	0	NA	NA	NA	NA	NA	NA	NA	2.5	NA	1	30	2.2	0	*1/*1				A/G		G/T
NA	1	male	White	White	not Hispanic or Latino	not Hispanic or Latino	70 - 79	170.18	85.3	3	NA	0	0	0	NA	NA	NA	not aspirin; not simvastatin; not amiodarone	0	NA	NA	0	NA	NA	NA	NA	NA	NA	0	NA	NA	NA	NA	NA	NA	NA	2.5	NA	1	44	1.9	0	*1/*2				G/G		T/T
NA	1	male	White	White	not Hispanic or Latino	not Hispanic or Latino	70 - 79	180.34	76.7	3	NA	0	0	0	NA	NA	NA	not aspirin; not simvastatin; not amiodarone	0	NA	NA	0	NA	NA	NA	NA	NA	NA	0	NA	NA	NA	NA	NA	NA	NA	2.5	NA	1	40	2.1	0	*1/*1				G/G		T/T
NA	1	male	White	White	not Hispanic or Latino	not Hispanic or Latino	60 - 69	185.42	136.1	3	NA	0	0	0	NA	NA	NA	not aspirin; simvastatin; not amiodarone	0	NA	NA	1	NA	NA	NA	NA	NA	NA	0	NA	NA	NA	NA	NA	NA	NA	2.5	NA	1	70	1.8	0	*1/*1				G/G		T/T
NA	1	female	White	White	not Hispanic or Latino	not Hispanic or Latino	70 - 79	179.07	65.8	3	NA	0	0	0	NA	NA	NA	not aspirin; not simvastatin; not amiodarone	0	NA	NA	0	NA	NA	NA	NA	NA	NA	0	NA	NA	NA	NA	NA	NA	NA	2.5	NA	1	56	2.8	0	*1/*1				G/G		T/T
NA	1	female	White	White	not Hispanic or Latino	not Hispanic or Latino	80 - 89	152.4	44	8	NA	0	0	0	NA	NA	NA	aspirin; not simvastatin; not amiodarone	1	NA	NA	0	NA	NA	NA	NA	NA	NA	0	NA	NA	NA	NA	NA	NA	NA	2.5	NA	1	35	3	0	*1/*3				G/G		T/T
NA	1	male	White	White	not Hispanic or Latino	not Hispanic or Latino	70 - 79	185.42	86.2	8	NA	0	0	0	NA	NA	NA	not aspirin; simvastatin; not amiodarone	0	NA	NA	1	NA	NA	NA	NA	NA	NA	0	NA	NA	NA	NA	NA	NA	NA	3	NA	1	20	2.9	0	*1/*3				A/G		T/T
NA	1	female	White	White	not Hispanic or Latino	not Hispanic or Latino	80 - 89	158.75	54.9	3	NA	0	0	0	NA	NA	NA	not aspirin; not simvastatin; not amiodarone	0	NA	NA	0	NA	NA	NA	NA	NA	NA	0	NA	NA	NA	NA	NA	NA	NA	2.5	NA	1	21	2	0	*1/*2				A/G		G/T
NA	1	male	White	White	not Hispanic or Latino	not Hispanic or Latino	60 - 69	170.18	104.3	8	NA	0	0	0	NA	NA	NA	not aspirin; not simvastatin; not amiodarone	0	NA	NA	0	NA	NA	NA	NA	NA	NA	0	NA	NA	NA	NA	NA	NA	NA	3	NA	1	28	3	0	*1/*3				G/G		T/T
NA	1	female	White	White	not Hispanic or Latino	not Hispanic or Latino	80 - 89	172.72	70.3	8	NA	0	0	0	NA	NA	NA	not aspirin; not simvastatin; not amiodarone	0	NA	NA	0	NA	NA	NA	NA	NA	NA	0	NA	NA	NA	NA	NA	NA	NA	2.5	NA	1	26	2.1	0	*1/*1				A/G		G/T
NA	1	female	White	White	not Hispanic or Latino	not Hispanic or Latino	60 - 69	154.94	81.6	3	NA	0	0	0	NA	NA	NA	not aspirin; not simvastatin; not amiodarone	0	NA	NA	0	NA	NA	NA	NA	NA	NA	0	NA	NA	NA	NA	NA	NA	NA	2.5	NA	1	20	1.9	0	*1/*1				A/A		G/G
NA	1	female	White	White	not Hispanic or Latino	not Hispanic or Latino	70 - 79	167.64	74.8	3	NA	0	0	0	NA	NA	NA	not aspirin; not simvastatin; not amiodarone	0	NA	NA	0	NA	NA	NA	NA	NA	NA	0	NA	NA	NA	NA	NA	NA	NA	2.5	NA	1	28	2.7	0	*1/*1				A/G		G/T
NA	1	male	White	White	not Hispanic or Latino	not Hispanic or Latino	70 - 79	175.26	77.1	8	NA	0	0	0	NA	NA	NA	not aspirin; not simvastatin; not amiodarone	0	NA	NA	0	NA	NA	NA	NA	NA	NA	0	NA	NA	NA	NA	NA	NA	NA	2.5	NA	1	33	2.8	0	*1/*1				A/G		G/T
NA	1	male	White	White	not Hispanic or Latino	not Hispanic or Latino	70 - 79	180.34	109.8	8	NA	0	0	0	NA	NA	NA	not aspirin; simvastatin; not amiodarone	0	NA	NA	1	NA	NA	NA	NA	NA	NA	0	NA	NA	NA	NA	NA	NA	NA	2.5	NA	1	35	2.1	0	*1/*1				A/A		G/T
NA	1	male	White	White	not Hispanic or Latino	not Hispanic or Latino	80 - 89	172.72	72.6	3	NA	0	0	0	NA	NA	NA	not aspirin; not simvastatin; not amiodarone	0	NA	NA	0	NA	NA	NA	NA	NA	NA	0	NA	NA	NA	NA	NA	NA	NA	2.5	NA	1	20	2.8	0	*1/*1				A/G		G/T
NA	1	male	White	White	not Hispanic or Latino	not Hispanic or Latino	60 - 69	190.5	103	8	NA	0	0	0	NA	NA	NA	not aspirin; not simvastatin; not amiodarone	0	NA	NA	0	NA	NA	NA	NA	NA	NA	0	NA	NA	NA	NA	NA	NA	NA	3	NA	1	42	3.1	0	*1/*2				A/G		G/T
NA	1	male	White	White	not Hispanic or Latino	not Hispanic or Latino	50 - 59	182.88	104.3	8	NA	0	0	0	NA	NA	NA	not aspirin; not simvastatin; not amiodarone	0	NA	NA	0	NA	NA	NA	NA	NA	NA	0	NA	NA	NA	NA	NA	NA	NA	2.5	NA	1	51	2.1	0	*1/*1				G/G		T/T
NA	1	female	White	White	not Hispanic or Latino	not Hispanic or Latino	70 - 79	170.18	54.4	3	NA	0	0	0	NA	NA	NA	not aspirin; not simvastatin; not amiodarone	0	NA	NA	0	NA	NA	NA	NA	NA	NA	0	NA	NA	NA	NA	NA	NA	NA	2.5	NA	1	26	2.5	0	*1/*1				A/G		G/T
NA	1	male	White	White	not Hispanic or Latino	not Hispanic or Latino	40 - 49	172.72	102.5	8	NA	0	0	0	NA	NA	NA	not aspirin; not simvastatin; not amiodarone	0	NA	NA	0	NA	NA	NA	NA	NA	NA	0	NA	NA	NA	NA	NA	NA	NA	3	NA	1	84	2.8	1	*1/*1				G/G		T/T
NA	1	male	White	White	not Hispanic or Latino	not Hispanic or Latino	70 - 79	172.72	75.3	8	NA	0	0	0	NA	NA	NA	not aspirin; not simvastatin; not amiodarone	0	NA	NA	0	NA	NA	NA	NA	NA	NA	0	NA	NA	NA	NA	NA	NA	NA	2.5	NA	1	28	3.1	0	*1/*2				A/G		T/T
NA	1	female	White	White	not Hispanic or Latino	not Hispanic or Latino	80 - 89	167.64	60.8	3	NA	0	0	0	NA	NA	NA	not aspirin; not simvastatin; not amiodarone	0	NA	NA	0	NA	NA	NA	NA	NA	NA	0	NA	NA	NA	NA	NA	NA	NA	2.5	NA	1	17	1.9	0	*1/*3				A/G		G/T
NA	1	female	White	White	not Hispanic or Latino	not Hispanic or Latino	70 - 79	160.02	83.9	8	NA	0	0	0	NA	NA	NA	not aspirin; not simvastatin; not amiodarone	0	NA	NA	0	NA	NA	NA	NA	NA	NA	0	NA	NA	NA	NA	NA	NA	NA	2.5	NA	1	42	2.3	0	*1/*1	*1/*1	*1/*1	*1/*1	G/G	G/G	T/T
NA	1	male	White	White	not Hispanic or Latino	not Hispanic or Latino	80 - 89	180.34	71.2	3	NA	0	0	0	NA	NA	NA	not aspirin; not simvastatin; not amiodarone	0	NA	NA	0	NA	NA	NA	NA	NA	NA	0	NA	NA	NA	NA	NA	NA	NA	2.5	NA	1	33	2	0	*1/*1				G/G		T/T
NA	1	male	White	White	not Hispanic or Latino	not Hispanic or Latino	70 - 79	177.8	90.7	3	NA	0	0	0	NA	NA	NA	not aspirin; not simvastatin; not amiodarone	0	NA	NA	0	NA	NA	NA	NA	NA	NA	0	NA	NA	NA	NA	NA	NA	NA	2.5	NA	1	47	3.2	0	*1/*1				G/G		T/T
NA	1	female	White	White	not Hispanic or Latino	not Hispanic or Latino	70 - 79	162.56	77.1	3	NA	0	0	0	NA	NA	NA	not aspirin; simvastatin; not amiodarone	0	NA	NA	1	NA	NA	NA	NA	NA	NA	0	NA	NA	NA	NA	NA	NA	NA	2.5	NA	1	21	2.7	0	*1/*3				A/G		G/T
NA	1	female	White	White	not Hispanic or Latino	not Hispanic or Latino	60 - 69	165.1	90.7	3	NA	0	0	0	NA	NA	NA	not aspirin; not simvastatin; not amiodarone	0	NA	NA	0	NA	NA	NA	NA	NA	NA	0	NA	NA	NA	NA	NA	NA	NA	2.5	NA	1	35	2.4	0	*1/*1				A/G		G/T
NA	1	female	White	White	not Hispanic or Latino	not Hispanic or Latino	70 - 79	175.26	72.6	8	NA	0	0	0	NA	NA	NA	not aspirin; not simvastatin; not amiodarone	0	NA	NA	0	NA	NA	NA	NA	NA	NA	0	NA	NA	NA	NA	NA	NA	NA	2.5	NA	1	22	1.8	0	*1/*2				G/G		T/T
NA	1	male	White	White	not Hispanic or Latino	not Hispanic or Latino	60 - 69	160.02	68	3	NA	0	0	0	NA	NA	NA	not aspirin; simvastatin; not amiodarone	0	NA	NA	1	NA	NA	NA	NA	NA	NA	0	NA	NA	NA	NA	NA	NA	NA	2.5	NA	1	21	2.7	1	*1/*2				G/G		T/T
NA	1	male	White	White	not Hispanic or Latino	not Hispanic or Latino	60 - 69	177.8	89.8	8	NA	0	0	0	NA	NA	NA	not aspirin; not simvastatin; not amiodarone	0	NA	NA	0	NA	NA	NA	NA	NA	NA	0	NA	NA	NA	NA	NA	NA	NA	2.5	NA	1	58	2	0	*1/*1				G/G		T/T
NA	1	male	White	White	not Hispanic or Latino	not Hispanic or Latino	70 - 79	180.34	113.9	3	NA	0	0	0	NA	NA	NA	not aspirin; not simvastatin; not amiodarone	0	NA	NA	0	NA	NA	NA	NA	NA	NA	0	NA	NA	NA	NA	NA	NA	NA	2.5	NA	1	49	2.4	0	*1/*1				G/G		T/T
NA	1	male	White	White	not Hispanic or Latino	not Hispanic or Latino	60 - 69	182.88	88.5	8	NA	0	0	0	NA	NA	NA	aspirin; not simvastatin; not amiodarone	1	NA	NA	0	NA	NA	NA	NA	NA	NA	0	NA	NA	NA	NA	NA	NA	NA	2.5	NA	1	23	1.9	0	*1/*1				A/A		T/T
NA	1	male	White	White	not Hispanic or Latino	not Hispanic or Latino	80 - 89	187.96	79.4	3	NA	0	0	0	NA	NA	NA	not aspirin; not simvastatin; not amiodarone	0	NA	NA	0	NA	NA	NA	NA	NA	NA	0	NA	NA	NA	NA	NA	NA	NA	2.5	NA	1	28	2.4	0	*1/*1				A/G		T/T
NA	1	female	White	White	not Hispanic or Latino	not Hispanic or Latino	80 - 89	162.56	72.6	3	NA	0	0	0	NA	NA	NA	not aspirin; simvastatin; not amiodarone	0	NA	NA	1	NA	NA	NA	NA	NA	NA	0	NA	NA	NA	NA	NA	NA	NA	2.5	NA	1	18	2.7	0	*1/*3				A/G		G/T
NA	1	male	White	White	not Hispanic or Latino	not Hispanic or Latino	70 - 79	175.26	61.7	8	NA	0	0	0	NA	NA	NA	not aspirin; simvastatin; not amiodarone	0	NA	NA	1	NA	NA	NA	NA	NA	NA	0	NA	NA	NA	NA	NA	NA	NA	3	NA	1	14	2.4	0	*1/*1				A/A		G/G
NA	1	male	White	White	not Hispanic or Latino	not Hispanic or Latino	60 - 69	187.96	83.9	8	NA	0	0	0	NA	NA	NA	aspirin; simvastatin; not amiodarone	1	NA	NA	1	NA	NA	NA	NA	NA	NA	0	NA	NA	NA	NA	NA	NA	NA	2.5	NA	1	11	2	0	*3/*3				A/G		T/T
NA	1	male	White	White	not Hispanic or Latino	not Hispanic or Latino	60 - 69	165.1	68	8	NA	0	0	0	NA	NA	NA	not aspirin; not simvastatin; not amiodarone	0	NA	NA	0	NA	NA	NA	NA	NA	NA	0	NA	NA	NA	NA	NA	NA	NA	2.5	NA	1	48	3	1	*1/*1				G/G		T/T
NA	1	female	White	White	not Hispanic or Latino	not Hispanic or Latino	80 - 89	160.02	60.8	8	NA	0	0	0	NA	NA	NA	not aspirin; simvastatin; not amiodarone	0	NA	NA	1	NA	NA	NA	NA	NA	NA	0	NA	NA	NA	NA	NA	NA	NA	2.5	NA	1	18	3	0	*1/*2				A/G		G/T
NA	1	female	White	White	not Hispanic or Latino	not Hispanic or Latino	60 - 69	170.18	131.5	3	NA	0	0	0	NA	NA	NA	aspirin; simvastatin; not amiodarone	1	NA	NA	1	NA	NA	NA	NA	NA	NA	0	NA	NA	NA	NA	NA	NA	NA	2.5	NA	1	35	2.8	0	*1/*1				A/A		T/T
NA	1	female	White	White	not Hispanic or Latino	not Hispanic or Latino	70 - 79	171.45	59	3	NA	0	0	0	NA	NA	NA	not aspirin; not simvastatin; not amiodarone	0	NA	NA	0	NA	NA	NA	NA	NA	NA	0	NA	NA	NA	NA	NA	NA	NA	2.5	NA	1	9	2.59	0	*1/*1	*1/*1	*1/*1	*1/*1	A/G	A/G	G/T
NA	1	female	White	White	not Hispanic or Latino	not Hispanic or Latino	60 - 69	165.1	67.6	3	NA	0	0	0	NA	NA	NA	aspirin; not simvastatin; amiodarone	1	NA	NA	0	NA	NA	NA	NA	NA	NA	1	NA	NA	NA	NA	NA	NA	NA	2.5	NA	1	18	2.8	0	*1/*1				A/G		T/T
NA	1	male	White	White	not Hispanic or Latino	not Hispanic or Latino	80 - 89	182.88	72.6	3	NA	0	0	0	NA	NA	NA	not aspirin; not simvastatin; not amiodarone	0	NA	NA	0	NA	NA	NA	NA	NA	NA	0	NA	NA	NA	NA	NA	NA	NA	2.5	NA	1	28	2.17	0	*1/*3				A/G		G/T
NA	1	male	White	White	not Hispanic or Latino	not Hispanic or Latino	70 - 79	172.72	73.5	8	NA	0	0	0	NA	NA	NA	aspirin; simvastatin; amiodarone	1	NA	NA	1	NA	NA	NA	NA	NA	NA	1	NA	NA	NA	NA	NA	NA	NA	2.5	NA	1	15	2.19	0	*1/*1				A/A		T/T
NA	1	female	White	White	not Hispanic or Latino	not Hispanic or Latino	70 - 79	172.72	65.3	8	NA	0	0	0	NA	NA	NA	aspirin; not simvastatin; not amiodarone	1	NA	NA	0	NA	NA	NA	NA	NA	NA	0	NA	NA	NA	NA	NA	NA	NA	2.5	NA	1	21	2.3	0	*1/*1	*1/*1	*1/*1	*1/*1	A/G	A/G	G/T
NA	1	female	White	White	not Hispanic or Latino	not Hispanic or Latino	40 - 49	170.18	65.8	8	NA	0	0	0	NA	NA	NA	not aspirin; not simvastatin; not amiodarone	0	NA	NA	0	NA	NA	NA	NA	NA	NA	0	NA	NA	NA	NA	NA	NA	NA	3	NA	1	35	2.2	1	*1/*1				A/G		G/T
NA	1	female	White	White	not Hispanic or Latino	not Hispanic or Latino	50 - 59	166.37	82.6	8	NA	0	0	0	NA	NA	NA	aspirin; not simvastatin; not amiodarone	1	NA	NA	0	NA	NA	NA	NA	NA	NA	0	NA	NA	NA	NA	NA	NA	NA	3	NA	1	52	3.2	0	*1/*1				G/G		T/T
NA	1	female	White	White	not Hispanic or Latino	not Hispanic or Latino	70 - 79	152.4	77.1	8	NA	0	0	0	NA	NA	NA	not aspirin; not simvastatin; not amiodarone	0	NA	NA	0	NA	NA	NA	NA	NA	NA	0	NA	NA	NA	NA	NA	NA	NA	3	NA	1	42	3	0	*1/*1				G/G		T/T
NA	1	female	White	White	not Hispanic or Latino	not Hispanic or Latino	70 - 79	152.4	42.6	3	NA	0	0	0	NA	NA	NA	aspirin; not simvastatin; amiodarone	1	NA	NA	0	NA	NA	NA	NA	NA	NA	1	NA	NA	NA	NA	NA	NA	NA	2.5	NA	1	10	1.84	1	*1/*1				A/G		T/T
NA	1	male	White	White	not Hispanic or Latino	not Hispanic or Latino	50 - 59	185.42	98.4	8	NA	0	0	0	NA	NA	NA	aspirin; not simvastatin; amiodarone	1	NA	NA	0	NA	NA	NA	NA	NA	NA	1	NA	NA	NA	NA	NA	NA	NA	2.5	NA	1	35	2.34	0	*1/*1				A/G		T/T
NA	1	male	White	White	not Hispanic or Latino	not Hispanic or Latino	80 - 89	176.53	77.1	8	NA	0	0	0	NA	NA	NA	aspirin; simvastatin; not amiodarone	1	NA	NA	1	NA	NA	NA	NA	NA	NA	0	NA	NA	NA	NA	NA	NA	NA	2.5	NA	1	25	1.9	0	*1/*1				G/G		T/T
NA	1	female	White	White	not Hispanic or Latino	not Hispanic or Latino	70 - 79	165.1	61.2	3	NA	0	0	0	NA	NA	NA	not aspirin; not simvastatin; not amiodarone	0	NA	NA	0	NA	NA	NA	NA	NA	NA	0	NA	NA	NA	NA	NA	NA	NA	2.5	NA	1	28	1.9	0	*1/*1				A/G		G/T
NA	1	female	White	White	not Hispanic or Latino	not Hispanic or Latino	40 - 49	154.94	62.1	8	NA	0	0	0	NA	NA	NA	aspirin; not simvastatin; not amiodarone	1	NA	NA	0	NA	NA	NA	NA	NA	NA	0	NA	NA	NA	NA	NA	NA	NA	2.5	NA	1	58	2.8	0	*1/*1				G/G		T/T
NA	1	male	White	White	not Hispanic or Latino	not Hispanic or Latino	40 - 49	167.64	70.3	3	NA	0	0	0	NA	NA	NA	aspirin; not simvastatin; not amiodarone	1	NA	NA	0	NA	NA	NA	NA	NA	NA	0	NA	NA	NA	NA	NA	NA	NA	2.5	NA	1	28	3	0	*1/*1	*1/*1	*1/*1	*1/*1	A/A	A/A	G/T
NA	1	female	White	White	not Hispanic or Latino	not Hispanic or Latino	60 - 69	168.91	114.8	3	NA	0	0	0	NA	NA	NA	not aspirin; not simvastatin; amiodarone	0	NA	NA	0	NA	NA	NA	NA	NA	NA	1	NA	NA	NA	NA	NA	NA	NA	2.5	NA	1	14	2.21	0	*1/*2	*1/*2	*1/*1	*1/*2	A/G	A/G	G/T
NA	1	male	White	White	not Hispanic or Latino	not Hispanic or Latino	80 - 89	175.26	102.5	8	NA	0	0	0	NA	NA	NA	not aspirin; not simvastatin; not amiodarone	0	NA	NA	0	NA	NA	NA	NA	NA	NA	0	NA	NA	NA	NA	NA	NA	NA	2.5	NA	1	38	2.9	0	*1/*2				G/G		T/T
NA	1	female	White	White	not Hispanic or Latino	not Hispanic or Latino	70 - 79	172.72	92.5	8	NA	0	0	0	NA	NA	NA	aspirin; simvastatin; not amiodarone	1	NA	NA	1	NA	NA	NA	NA	NA	NA	0	NA	NA	NA	NA	NA	NA	NA	2.5	NA	1	28	2.3	0	*1/*3				G/G		T/T
NA	1	male	White	White	not Hispanic or Latino	not Hispanic or Latino	70 - 79	180.34	74.8	8	NA	0	0	0	NA	NA	NA	not aspirin; not simvastatin; not amiodarone	0	NA	NA	0	NA	NA	NA	NA	NA	NA	0	NA	NA	NA	NA	NA	NA	NA	2.5	NA	1	53	2	0	*1/*1				G/G		T/T
NA	1	male	White	White	not Hispanic or Latino	not Hispanic or Latino	60 - 69	173.99	79.8	3	NA	0	0	0	NA	NA	NA	not aspirin; not simvastatin; amiodarone	0	NA	NA	0	NA	NA	NA	NA	NA	NA	1	NA	NA	NA	NA	NA	NA	NA	2.5	NA	1	35	1.91	0	*1/*1				G/G		T/T
Cancer	1	female	White	White	not Hispanic or Latino	not Hispanic or Latino	70 - 79	170.18	63.5	8	Cancer	0	0	0	NA	NA	NA	not aspirin; simvastatin; not amiodarone	0	NA	NA	1	NA	NA	NA	NA	NA	NA	0	NA	NA	NA	NA	NA	NA	NA	3.25	NA	1	31	2.55	0	*1/*1				A/A		G/T
No Cancer	1	female	White	White	not Hispanic or Latino	not Hispanic or Latino	40 - 49	173.99	59	8	No Cancer	0	0	0	NA	NA	NA	not aspirin; not simvastatin; not amiodarone	0	NA	NA	0	NA	NA	NA	NA	NA	NA	0	NA	NA	NA	NA	NA	NA	NA	3	NA	1	44	2.18	0	*1/*1				A/G		T/T
No Cancer	1	male	White	White	Latino or Hispanic	Hispanic or Latino	60 - 69	182.88	85.7	8	No Cancer	0	0	0	NA	NA	NA	not aspirin; not simvastatin; not amiodarone	0	NA	NA	0	NA	NA	NA	NA	NA	NA	0	NA	NA	NA	NA	NA	NA	NA	2.5	NA	1	21	2.96	0	*1/*1				A/A		T/T
Cancer	1	male	White	White	not Hispanic or Latino	not Hispanic or Latino	70 - 79	175.26	90.7	3	Cancer	0	0	0	NA	NA	NA	aspirin; not simvastatin; amiodarone	1	NA	NA	0	NA	NA	NA	NA	NA	NA	1	NA	NA	NA	NA	NA	NA	NA	2.5	NA	1	18	2.73	0	*1/*1				A/A		G/G
Cancer	1	female	White	White	not Hispanic or Latino	not Hispanic or Latino	70 - 79	166.37	65.3	3	Cancer	0	0	0	NA	NA	NA	not aspirin; not simvastatin; not amiodarone	0	NA	NA	0	NA	NA	NA	NA	NA	NA	0	NA	NA	NA	NA	NA	NA	NA	2.5	NA	1	28	1.99	0	*2/*2				G/G		T/T
No Cancer	1	male	White	White	not Hispanic or Latino	not Hispanic or Latino	70 - 79	181.61	72.6	8	No Cancer	0	0	0	NA	NA	NA	not aspirin; not simvastatin; not amiodarone	0	NA	NA	0	NA	NA	NA	NA	NA	NA	0	NA	NA	NA	NA	NA	NA	NA	2.5	NA	1	21	2.59	0	*1/*2				A/G		G/T
No Cancer	1	male	White	White	not Hispanic or Latino	not Hispanic or Latino	70 - 79	187.96	83.5	8	No Cancer	0	0	0	NA	NA	NA	aspirin; not simvastatin; not amiodarone	1	NA	NA	0	NA	NA	NA	NA	NA	NA	0	NA	NA	NA	NA	NA	NA	NA	2.5	NA	1	30	2	0	*1/*3				G/G		T/T
Cancer	1	male	White	White	not Hispanic or Latino	not Hispanic or Latino	40 - 49	182.88	215.5	3	Cancer	0	0	0	NA	NA	NA	not aspirin; not simvastatin; not amiodarone	0	NA	NA	0	NA	NA	NA	NA	NA	NA	0	NA	NA	NA	NA	NA	NA	NA	2.5	NA	1	30	3	0	*1/*2				A/G		G/T
No Cancer	1	female	White	White	not Hispanic or Latino	not Hispanic or Latino	40 - 49	160.02	86.6	8	No Cancer	0	0	0	NA	NA	NA	not aspirin; not simvastatin; not amiodarone	0	NA	NA	0	NA	NA	NA	NA	NA	NA	0	NA	NA	NA	NA	NA	NA	NA	3.5	NA	1	64	4.1	0	*1/*1				A/G		G/T
No Cancer	1	female	White	White	not Hispanic or Latino	not Hispanic or Latino	70 - 79	152.4	77.1	3	No Cancer	0	0	0	NA	NA	NA	not aspirin; not simvastatin; not amiodarone	0	NA	NA	0	NA	NA	NA	NA	NA	NA	0	NA	NA	NA	NA	NA	NA	NA	2.5	NA	1	22	2.6	1	*1/*1				A/G		G/T
No Cancer	1	male	White	White	not Hispanic or Latino	not Hispanic or Latino	50 - 59	176.53	88	3	No Cancer	0	0	0	NA	NA	NA	aspirin; not simvastatin; not amiodarone	1	NA	NA	0	NA	NA	NA	NA	NA	NA	0	NA	NA	NA	NA	NA	NA	NA	2.8	NA	1	41	1.99	0	*1/*1				A/G		G/T
No Cancer	1	male	White	White	not Hispanic or Latino	not Hispanic or Latino	60 - 69	182.88	103.9	3	No Cancer	0	0	0	NA	NA	NA	aspirin; not simvastatin; not amiodarone	1	NA	NA	0	NA	NA	NA	NA	NA	NA	0	NA	NA	NA	NA	NA	NA	NA	2.5	NA	1	53	2.12	0	*1/*1				G/G		T/T
Cancer	1	male	White	White	not Hispanic or Latino	not Hispanic or Latino	70 - 79	170.18	118.4	3	Cancer	0	0	0	NA	NA	NA	not aspirin; not simvastatin; not amiodarone	0	NA	NA	0	NA	NA	NA	NA	NA	NA	0	NA	NA	NA	NA	NA	NA	NA	2.5	NA	1	20	1.86	0	*1/*1				A/G		G/T
No Cancer	1	male	White	White	not Hispanic or Latino	not Hispanic or Latino	60 - 69	175.26	83	8	No Cancer	0	0	0	NA	NA	NA	not aspirin; simvastatin; not amiodarone	0	NA	NA	1	NA	NA	NA	NA	NA	NA	0	NA	NA	NA	NA	NA	NA	NA	2.5	NA	1	30	2.58	0	*1/*2				G/G		T/T
No Cancer	1	male	White	White	not Hispanic or Latino	not Hispanic or Latino	70 - 79	162.56	80.3	8	No Cancer	0	0	0	NA	NA	NA	not aspirin; not simvastatin; not amiodarone	0	NA	NA	0	NA	NA	NA	NA	NA	NA	0	NA	NA	NA	NA	NA	NA	NA	3	NA	1	23	2.46	1	*1/*3				A/G		G/T
Cancer	1	male	White	White	not Hispanic or Latino	not Hispanic or Latino	60 - 69	170.18	129.7	8	Cancer	0	0	0	NA	NA	NA	not aspirin; not simvastatin; not amiodarone	0	NA	NA	0	NA	NA	NA	NA	NA	NA	0	NA	NA	NA	NA	NA	NA	NA	3	NA	1	28	2.96	0	*1/*1				A/G		T/T
No Cancer	1	male	White	White	not Hispanic or Latino	not Hispanic or Latino	80 - 89	180.34	103	8	No Cancer	0	0	0	NA	NA	NA	not aspirin; not simvastatin; not amiodarone	0	NA	NA	0	NA	NA	NA	NA	NA	NA	0	NA	NA	NA	NA	NA	NA	NA	2.5	NA	1	31	2.75	0	*1/*1				A/G		G/T
NA	1	female	White	White	not Hispanic or Latino	not Hispanic or Latino	80 - 89	157.48	64.9	3	NA	0	0	0	NA	NA	NA	not aspirin; not simvastatin; not amiodarone	0	NA	NA	0	NA	NA	NA	NA	NA	NA	0	NA	NA	NA	NA	NA	NA	NA	2.5	NA	1	16	2.2	0	*1/*2				A/G		G/T
NA	1	female	White	White	not Hispanic or Latino	not Hispanic or Latino	60 - 69	154.94	59	8	NA	0	0	0	NA	NA	NA	not aspirin; not simvastatin; not amiodarone	0	NA	NA	0	NA	NA	NA	NA	NA	NA	0	NA	NA	NA	NA	NA	NA	NA	2.5	NA	1	21	2.1	0	*1/*1				A/G		T/T
NA	1	female	White	White	not Hispanic or Latino	not Hispanic or Latino	50 - 59	160.02	125.6	8	NA	0	0	0	NA	NA	NA	not aspirin; not simvastatin; not amiodarone	0	NA	NA	0	NA	NA	NA	NA	NA	NA	0	NA	NA	NA	NA	NA	NA	NA	2.5	NA	1	45	2.7	0	*1/*1				A/G		T/T
NA	1	female	White	White	not Hispanic or Latino	not Hispanic or Latino	40 - 49	167.64	77.1	8	NA	0	0	0	NA	NA	NA	not aspirin; not simvastatin; not amiodarone	0	NA	NA	0	NA	NA	NA	NA	NA	NA	0	NA	NA	NA	NA	NA	NA	NA	3	NA	1	90	2.9	1	*1/*1				G/G		T/T
NA	1	male	White	White	not Hispanic or Latino	not Hispanic or Latino	60 - 69	170.18	87.1	8	NA	0	0	0	NA	NA	NA	not aspirin; not simvastatin; not amiodarone	0	NA	NA	0	NA	NA	NA	NA	NA	NA	0	NA	NA	NA	NA	NA	NA	NA	3	NA	1	33	2.6	0	*1/*2				G/G		T/T
NA	1	female	White	White	not Hispanic or Latino	not Hispanic or Latino	80 - 89	167.64	79.8	3	NA	0	0	0	NA	NA	NA	not aspirin; not simvastatin; not amiodarone	0	NA	NA	0	NA	NA	NA	NA	NA	NA	0	NA	NA	NA	NA	NA	NA	NA	2.5	NA	1	20	2.2	0	*1/*2				A/G		G/T
NA	1	male	White	White	not Hispanic or Latino	not Hispanic or Latino	60 - 69	154.94	76.2	8	NA	0	0	0	NA	NA	NA	not aspirin; not simvastatin; not amiodarone	0	NA	NA	0	NA	NA	NA	NA	NA	NA	0	NA	NA	NA	NA	NA	NA	NA	2.5	NA	1	33	2.5	0	*1/*1				A/G		T/T
NA	1	male	White	White	not Hispanic or Latino	not Hispanic or Latino	70 - 79	180.34	92.5	8	NA	0	0	0	NA	NA	NA	not aspirin; not simvastatin; not amiodarone	0	NA	NA	0	NA	NA	NA	NA	NA	NA	0	NA	NA	NA	NA	NA	NA	NA	2.5	NA	1	54	2.2	0	*1/*2				G/G		T/T
NA	1	female	White	White	not Hispanic or Latino	not Hispanic or Latino	60 - 69	175.26	136.1	8	NA	0	0	0	NA	NA	NA	not aspirin; not simvastatin; not amiodarone	0	NA	NA	0	NA	NA	NA	NA	NA	NA	0	NA	NA	NA	NA	NA	NA	NA	2.7	NA	1	38	3.2	0	*1/*2				A/G		T/T
NA	1	male	White	White	Latino or Hispanic	Hispanic or Latino	50 - 59	167.64	84.4	8	NA	0	0	0	NA	NA	NA	not aspirin; not simvastatin; not amiodarone	0	NA	NA	0	NA	NA	NA	NA	NA	NA	0	NA	NA	NA	NA	NA	NA	NA	2.7	NA	1	33	3.1	0	*1/*1				A/G		T/T
NA	1	male	White	White	not Hispanic or Latino	not Hispanic or Latino	50 - 59	175.26	119.3	8	NA	0	0	0	NA	NA	NA	not aspirin; not simvastatin; not amiodarone	0	NA	NA	0	NA	NA	NA	NA	NA	NA	0	NA	NA	NA	NA	NA	NA	NA	2.3	NA	1	75	2.1	1	*1/*1				A/G		G/T
NA	1	male	White	White	not Hispanic or Latino	not Hispanic or Latino	80 - 89	185.42	76.7	3	NA	0	0	0	NA	NA	NA	not aspirin; not simvastatin; not amiodarone	0	NA	NA	0	NA	NA	NA	NA	NA	NA	0	NA	NA	NA	NA	NA	NA	NA	2.5	NA	1	21	2.9	0	*1/*1				A/G		T/T
NA	1	female	White	White	not Hispanic or Latino	not Hispanic or Latino	30 - 39	182.88	69.9	8	NA	0	0	0	NA	NA	NA	aspirin; not simvastatin; not amiodarone	1	NA	NA	0	NA	NA	NA	NA	NA	NA	0	NA	NA	NA	NA	NA	NA	NA	3	NA	1	55	2.7	1	*1/*1				A/G		G/T
NA	1	male	White	White	not Hispanic or Latino	not Hispanic or Latino	80 - 89	172.72	78.9	3	NA	0	0	0	NA	NA	NA	aspirin; not simvastatin; not amiodarone	1	NA	NA	0	NA	NA	NA	NA	NA	NA	0	NA	NA	NA	NA	NA	NA	NA	2.5	NA	1	18	2.1	0	*1/*2				A/G		G/T
NA	1	male	White	White	not Hispanic or Latino	not Hispanic or Latino	70 - 79	185.42	86.2	8	NA	0	0	0	NA	NA	NA	not aspirin; not simvastatin; not amiodarone	0	NA	NA	0	NA	NA	NA	NA	NA	NA	0	NA	NA	NA	NA	NA	NA	NA	2.3	NA	1	25	2.4	0	*1/*1				A/G		G/T
NA	1	female	White	White	not Hispanic or Latino	not Hispanic or Latino	50 - 59	165.1	64.4	8	NA	0	0	0	NA	NA	NA	not aspirin; not simvastatin; not amiodarone	0	NA	NA	0	NA	NA	NA	NA	NA	NA	0	NA	NA	NA	NA	NA	NA	NA	2.5	NA	1	46	2.2	0	*1/*1				G/G		T/T
NA	1	male	White	White	not Hispanic or Latino	not Hispanic or Latino	40 - 49	175.26	93.9	8	NA	0	0	0	NA	NA	NA	not aspirin; not simvastatin; not amiodarone	0	NA	NA	0	NA	NA	NA	NA	NA	NA	0	NA	NA	NA	NA	NA	NA	NA	2.5	NA	1	54	2.4	0	*1/*1				A/G		G/T
NA	1	female	White	White	not Hispanic or Latino	not Hispanic or Latino	80 - 89	157.48	68	3	NA	0	0	0	NA	NA	NA	not aspirin; not simvastatin; not amiodarone	0	NA	NA	0	NA	NA	NA	NA	NA	NA	0	NA	NA	NA	NA	NA	NA	NA	2.5	NA	1	38	2	0	*1/*1				G/G		T/T
NA	1	male	White	White	not Hispanic or Latino	not Hispanic or Latino	20 - 29	176.53	89.8	8	NA	0	0	0	NA	NA	NA	aspirin; not simvastatin; not amiodarone	1	NA	NA	0	NA	NA	NA	NA	NA	NA	0	NA	NA	NA	NA	NA	NA	NA	3	NA	1	33	2.5	0	*1/*3				G/G		T/T
NA	1	male	White	White	not Hispanic or Latino	not Hispanic or Latino	70 - 79	172.72	72.6	8	NA	0	0	0	NA	NA	NA	aspirin; not simvastatin; not amiodarone	1	NA	NA	0	NA	NA	NA	NA	NA	NA	0	NA	NA	NA	NA	NA	NA	NA	2.5	NA	1	38	2.5	0	*1/*2				G/G		T/T
NA	1	male	White	White	not Hispanic or Latino	not Hispanic or Latino	40 - 49	182.88	77.1	8	NA	0	0	0	NA	NA	NA	not aspirin; not simvastatin; not amiodarone	0	NA	NA	0	NA	NA	NA	NA	NA	NA	0	NA	NA	NA	NA	NA	NA	NA	3	NA	1	70	3.4	1	*1/*1				A/G		G/T
NA	1	male	White	White	not Hispanic or Latino	not Hispanic or Latino	70 - 79	182.88	104.3	3	NA	0	0	0	NA	NA	NA	not aspirin; not simvastatin; not amiodarone	0	NA	NA	0	NA	NA	NA	NA	NA	NA	0	NA	NA	NA	NA	NA	NA	NA	2.5	NA	1	58	2.3	0	*1/*1				A/G		T/T
NA	1	female	White	White	not Hispanic or Latino	not Hispanic or Latino	60 - 69	162.56	65.3	8	NA	0	0	0	NA	NA	NA	not aspirin; simvastatin; not amiodarone	0	NA	NA	1	NA	NA	NA	NA	NA	NA	0	NA	NA	NA	NA	NA	NA	NA	3	NA	1	32	2.8	0	*2/*2				G/G		T/T
NA	1	male	White	White	not Hispanic or Latino	not Hispanic or Latino	50 - 59	177.8	111.1	3	NA	0	0	0	NA	NA	NA	aspirin; not simvastatin; not amiodarone	1	NA	NA	0	NA	NA	NA	NA	NA	NA	0	NA	NA	NA	NA	NA	NA	NA	2.5	NA	1	61	2.6	0	*1/*1				G/G		T/T
NA	1	female	White	White	not Hispanic or Latino	not Hispanic or Latino	50 - 59	163.83	100.7	8	NA	0	0	0	NA	NA	NA	not aspirin; not simvastatin; not amiodarone	0	NA	NA	0	NA	NA	NA	NA	NA	NA	0	NA	NA	NA	NA	NA	NA	NA	3	NA	1	88	3.1	0	*1/*1				G/G		T/T
NA	1	female	White	White	not Hispanic or Latino	not Hispanic or Latino	30 - 39	170.18	65.8	8	NA	0	0	0	NA	NA	NA	not aspirin; not simvastatin; not amiodarone	0	NA	NA	0	NA	NA	NA	NA	NA	NA	0	NA	NA	NA	NA	NA	NA	NA	3	NA	1	70	2.6	0	*1/*2				G/G		T/T
NA	1	male	White	White	not Hispanic or Latino	not Hispanic or Latino	60 - 69	187.96	97.5	8	NA	0	0	0	NA	NA	NA	aspirin; simvastatin; not amiodarone	1	NA	NA	1	NA	NA	NA	NA	NA	NA	0	NA	NA	NA	NA	NA	NA	NA	2.5	NA	1	33	2.1	0	*1/*1				A/G		G/T
NA	1	female	White	White	not Hispanic or Latino	not Hispanic or Latino	60 - 69	157.48	65.3	8	NA	0	0	0	NA	NA	NA	aspirin; not simvastatin; not amiodarone	1	NA	NA	0	NA	NA	NA	NA	NA	NA	0	NA	NA	NA	NA	NA	NA	NA	2.5	NA	1	35	2.2	0	*1/*2				G/G		T/T
NA	1	male	White	White	not Hispanic or Latino	not Hispanic or Latino	20 - 29	182.88	97.5	3	NA	0	0	0	NA	NA	NA	aspirin; not simvastatin; not amiodarone	1	NA	NA	0	NA	NA	NA	NA	NA	NA	0	NA	NA	NA	NA	NA	NA	NA	2.5	NA	1	28	1.9	0	*1/*1				G/G		T/T
NA	1	female	White	White	not Hispanic or Latino	not Hispanic or Latino	40 - 49	167.64	135.2	8	NA	0	0	0	NA	NA	NA	not aspirin; not simvastatin; not amiodarone	0	NA	NA	0	NA	NA	NA	NA	NA	NA	0	NA	NA	NA	NA	NA	NA	NA	3	NA	1	80	2.8	1	*1/*1				G/G		T/T
NA	1	female	White	White	not Hispanic or Latino	not Hispanic or Latino	60 - 69	162.56	88.9	8	NA	0	0	0	NA	NA	NA	not aspirin; not simvastatin; not amiodarone	0	NA	NA	0	NA	NA	NA	NA	NA	NA	0	NA	NA	NA	NA	NA	NA	NA	2.5	NA	1	38	2.2	0	*1/*1				A/G		G/T
NA	1	female	White	White	Latino or Hispanic	Hispanic or Latino	70 - 79	142.24	56.7	3	NA	0	0	0	NA	NA	NA	not aspirin; not simvastatin; not amiodarone	0	NA	NA	0	NA	NA	NA	NA	NA	NA	0	NA	NA	NA	NA	NA	NA	NA	2.8	NA	1	14	2.2	0	*1/*3				A/G		T/T
NA	1	male	White	White	not Hispanic or Latino	not Hispanic or Latino	50 - 59	180.34	122.5	3	NA	0	0	0	NA	NA	NA	aspirin; not simvastatin; not amiodarone	1	NA	NA	0	NA	NA	NA	NA	NA	NA	0	NA	NA	NA	NA	NA	NA	NA	2.5	NA	1	33	2.5	0	*1/*2				A/G		G/T
NA	1	male	White	White	not Hispanic or Latino	not Hispanic or Latino	50 - 59	180.34	91.2	3	NA	0	0	0	NA	NA	NA	aspirin; not simvastatin; not amiodarone	1	NA	NA	0	NA	NA	NA	NA	NA	NA	0	NA	NA	NA	NA	NA	NA	NA	3	NA	1	60	3.3	0	*1/*1				G/G		T/T
NA	1	male	White	White	not Hispanic or Latino	not Hispanic or Latino	50 - 59	185.42	113.4	8	NA	0	0	0	NA	NA	NA	aspirin; not simvastatin; not amiodarone	1	NA	NA	0	NA	NA	NA	NA	NA	NA	0	NA	NA	NA	NA	NA	NA	NA	3	NA	1	45	2.4	0	*1/*3				G/G		T/T
NA	1	female	White	White	not Hispanic or Latino	not Hispanic or Latino	50 - 59	160.02	128.8	8	NA	0	0	0	NA	NA	NA	not aspirin; not simvastatin; not amiodarone	0	NA	NA	0	NA	NA	NA	NA	NA	NA	0	NA	NA	NA	NA	NA	NA	NA	2.7	NA	1	45	2.3	0	*1/*1				A/G		T/T
NA	1	male	White	White	not Hispanic or Latino	not Hispanic or Latino	60 - 69	177.8	104.3	8	NA	0	0	0	NA	NA	NA	not aspirin; not simvastatin; not amiodarone	0	NA	NA	0	NA	NA	NA	NA	NA	NA	0	NA	NA	NA	NA	NA	NA	NA	2.5	NA	1	47	2.4	0	*1/*1				G/G		T/T
NA	1	male	White	White	not Hispanic or Latino	not Hispanic or Latino	50 - 59	182.88	99.8	8	NA	0	0	0	NA	NA	NA	not aspirin; not simvastatin; not amiodarone	0	NA	NA	0	NA	NA	NA	NA	NA	NA	0	NA	NA	NA	NA	NA	NA	NA	2.7	NA	1	43	2.9	0	*1/*2				A/G		G/T
NA	1	female	White	White	not Hispanic or Latino	not Hispanic or Latino	70 - 79	170.18	59.9	3	NA	0	0	0	NA	NA	NA	not aspirin; not simvastatin; not amiodarone	0	NA	NA	0	NA	NA	NA	NA	NA	NA	0	NA	NA	NA	NA	NA	NA	NA	3	NA	1	28	2.4	0	*1/*1				A/G		G/T
NA	1	male	White	White	not Hispanic or Latino	not Hispanic or Latino	70 - 79	187.96	81.6	3	NA	0	0	0	NA	NA	NA	not aspirin; not simvastatin; not amiodarone	0	NA	NA	0	NA	NA	NA	NA	NA	NA	0	NA	NA	NA	NA	NA	NA	NA	3	NA	1	25	2.3	0	*1/*2				A/G		G/T
NA	1	male	White	White	not Hispanic or Latino	not Hispanic or Latino	50 - 59	193.04	99.8	8	NA	0	0	0	NA	NA	NA	not aspirin; not simvastatin; not amiodarone	0	NA	NA	0	NA	NA	NA	NA	NA	NA	0	NA	NA	NA	NA	NA	NA	NA	2.5	NA	1	24	3.1	0	*1/*2				A/A		G/T
NA	1	male	White	White	not Hispanic or Latino	not Hispanic or Latino	70 - 79	177.8	78.9	8	NA	0	0	0	NA	NA	NA	not aspirin; not simvastatin; not amiodarone	0	NA	NA	0	NA	NA	NA	NA	NA	NA	0	NA	NA	NA	NA	NA	NA	NA	2.5	NA	1	14	2.2	0	*1/*3				A/A		G/T
No Cancer	1	female	Other Mixed Race	Unknown	not Hispanic or Latino	not Hispanic or Latino	10 - 19	144.78	70.3	7	No Cancer	0	0	0	NA	NA	NA	not aspirin; not simvastatin; not amiodarone	0	NA	NA	0	NA	NA	NA	NA	NA	NA	0	NA	NA	NA	NA	NA	NA	NA	2.5	NA	1	42	1.9	1	*1/*1				A/G		G/T
No Cancer	1	female	White	White	not Hispanic or Latino	not Hispanic or Latino	60 - 69	167.64	83.5	7	No Cancer	0	0	0	NA	NA	NA	not aspirin; not simvastatin; not amiodarone	0	NA	NA	0	NA	NA	NA	NA	NA	NA	0	NA	NA	NA	NA	NA	NA	NA	2.5	NA	1	35	2	0	*1/*2				A/A		G/T
No Cancer	1	female	Other Mixed Race	Unknown	not Hispanic or Latino	not Hispanic or Latino	50 - 59	167.64	59.8742	7	No Cancer	0	0	0	NA	NA	NA	not aspirin; not simvastatin; not amiodarone	0	NA	NA	0	NA	NA	NA	NA	NA	NA	0	NA	NA	NA	NA	NA	NA	NA	2.5	NA	1	28	2.3	0	*1/*1				A/A		T/T
NA	1	female	Other Mixed Race	Unknown	not Hispanic or Latino	not Hispanic or Latino	30 - 39	154.94	73	8	NA	0	0	0	NA	NA	NA	aspirin; not simvastatin; not amiodarone	1	NA	NA	0	NA	NA	NA	NA	NA	NA	0	NA	NA	NA	NA	NA	NA	NA	3	NA	1	45	3.2	0	*1/*2				A/G		G/T
NA	1	female	African-American	Black or African American	not Hispanic or Latino	not Hispanic or Latino	60 - 69	154.94	78.9	8	NA	0	0	0	NA	NA	NA	not aspirin; not simvastatin; not amiodarone	0	NA	NA	0	NA	NA	NA	NA	NA	NA	0	NA	NA	NA	NA	NA	NA	NA	2.5	NA	1	35	2.7	0	*1/*1				A/G		T/T
NA	1	female	Other Mixed Race	Unknown	not Hispanic or Latino	not Hispanic or Latino	70 - 79	165.1	77.1	3	NA	0	0	0	NA	NA	NA	not aspirin; not simvastatin; not amiodarone	0	NA	NA	0	NA	NA	NA	NA	NA	NA	0	NA	NA	NA	NA	NA	NA	NA	2.5	NA	1	30	1.8	0	*1/*1				G/G		T/T
NA	1	female	African-American	Black or African American	not Hispanic or Latino	not Hispanic or Latino	70 - 79	156.21	93	3	NA	0	0	0	NA	NA	NA	not aspirin; not simvastatin; not amiodarone	0	NA	NA	0	NA	NA	NA	NA	NA	NA	0	NA	NA	NA	NA	NA	NA	NA	2.5	NA	1	42	2.8	0	*1/*1				G/G		T/T
NA	1	male	African-American	Black or African American	not Hispanic or Latino	not Hispanic or Latino	70 - 79	182.88	90.7	8	NA	0	0	0	NA	NA	NA	not aspirin; not simvastatin; not amiodarone	0	NA	NA	0	NA	NA	NA	NA	NA	NA	0	NA	NA	NA	NA	NA	NA	NA	2.5	NA	1	28	2.44	0	*1/*1				G/G		T/T
NA	1	female	African-American	Black or African American	not Hispanic or Latino	not Hispanic or Latino	40 - 49	170.18	72.1	8	NA	0	0	0	NA	NA	NA	not aspirin; not simvastatin; not amiodarone	0	NA	NA	0	NA	NA	NA	NA	NA	NA	0	NA	NA	NA	NA	NA	NA	NA	2.5	NA	1	28	2.91	0	*1/*1				G/G		T/T
NA	1	male	White	White	not Hispanic or Latino	not Hispanic or Latino	60 - 69	175.26	90.7	8	NA	0	0	0	NA	NA	NA	not aspirin; not simvastatin; not amiodarone	0	NA	NA	0	NA	NA	NA	NA	NA	NA	0	NA	NA	NA	NA	NA	NA	NA	2.5	NA	1	51	2.1	0	*1/*1				G/G		T/T
NA	1	female	African-American	Black or African American	not Hispanic or Latino	not Hispanic or Latino	70 - 79	179.07	86.2	3	NA	0	0	0	NA	NA	NA	not aspirin; not simvastatin; not amiodarone	0	NA	NA	0	NA	NA	NA	NA	NA	NA	0	NA	NA	NA	NA	NA	NA	NA	2.5	NA	1	30	2.9	0	*1/*1				G/G		T/T
NA	1	female	African-American	Black or African American	not Hispanic or Latino	not Hispanic or Latino	50 - 59	170.18	129.7	8	NA	0	0	0	NA	NA	NA	not aspirin; not simvastatin; not amiodarone	0	NA	NA	0	NA	NA	NA	NA	NA	NA	0	NA	NA	NA	NA	NA	NA	NA	2.5	NA	1	115	2.33	0	*1/*1				G/G		T/T
NA	1	female	White	White	not Hispanic or Latino	not Hispanic or Latino	80 - 89	160.02	73.7	3	NA	0	0	0	NA	NA	NA	not aspirin; not simvastatin; not amiodarone	0	NA	NA	0	NA	NA	NA	NA	NA	NA	0	NA	NA	NA	NA	NA	NA	NA	2.5	NA	1	10	1.87	0	*2/*3				G/G		T/T
NA	1	male	White	White	not Hispanic or Latino	not Hispanic or Latino	50 - 59	182.88	94.8	3	NA	0	0	0	NA	NA	NA	not aspirin; not simvastatin; not amiodarone	0	NA	NA	0	NA	NA	NA	NA	NA	NA	0	NA	NA	NA	NA	NA	NA	NA	2.5	NA	1	38	2.38	0	*1/*2				A/G		G/T
NA	1	male	White	White	not Hispanic or Latino	not Hispanic or Latino	70 - 79	180.34	90.7	3	NA	0	0	0	NA	NA	NA	not aspirin; not simvastatin; not amiodarone	0	NA	NA	0	NA	NA	NA	NA	NA	NA	0	NA	NA	NA	NA	NA	NA	NA	3	NA	1	42	2.2	0	*1/*2				A/G		G/T
NA	1	female	White	White	not Hispanic or Latino	not Hispanic or Latino	70 - 79	167.64	72.6	3	NA	0	0	0	NA	NA	NA	not aspirin; not simvastatin; not amiodarone	0	NA	NA	0	NA	NA	NA	NA	NA	NA	0	NA	NA	NA	NA	NA	NA	NA	2.5	NA	1	12	2.6	0	*1/*2				A/A		G/G
NA	1	female	White	White	not Hispanic or Latino	not Hispanic or Latino	70 - 79	154.94	77.1	3	NA	0	0	0	NA	NA	NA	not aspirin; simvastatin; not amiodarone	0	NA	NA	1	NA	NA	NA	NA	NA	NA	0	NA	NA	NA	NA	NA	NA	NA	2.5	NA	1	33	2.4	1	*1/*1				A/G		T/T
NA	1	female	White	White	not Hispanic or Latino	not Hispanic or Latino	70 - 79	157.48	65.8	8	NA	0	0	0	NA	NA	NA	not aspirin; not simvastatin; not amiodarone	0	NA	NA	0	NA	NA	NA	NA	NA	NA	0	NA	NA	NA	NA	NA	NA	NA	2.5	NA	1	56	3.2	0	*1/*1				G/G		T/T
NA	1	male	African-American	Black or African American	not Hispanic or Latino	not Hispanic or Latino	50 - 59	176.53	96.2	3	NA	0	0	0	NA	NA	NA	aspirin; not simvastatin; amiodarone	1	NA	NA	0	NA	NA	NA	NA	NA	NA	1	NA	NA	NA	NA	NA	NA	NA	2.5	NA	1	42	2.5	0	*1/*1				G/G		T/T
NA	1	male	White	White	not Hispanic or Latino	not Hispanic or Latino	70 - 79	165.1	73.5	8	NA	0	0	0	NA	NA	NA	aspirin; not simvastatin; not amiodarone	1	NA	NA	0	NA	NA	NA	NA	NA	NA	0	NA	NA	NA	NA	NA	NA	NA	2.5	NA	1	42	2.1	0	*1/*2				A/G		G/T
NA	1	female	Other Mixed Race	Unknown	not Hispanic or Latino	not Hispanic or Latino	30 - 39	167.64	91.6	8	NA	0	0	0	NA	NA	NA	aspirin; not simvastatin; not amiodarone	1	NA	NA	0	NA	NA	NA	NA	NA	NA	0	NA	NA	NA	NA	NA	NA	NA	2.5	NA	1	42	2.77	0	*1/*1				G/G		T/T
No Cancer	1	female	African-American	Black or African American	not Hispanic or Latino	not Hispanic or Latino	70 - 79	181.61	108.9	3	No Cancer	0	0	0	NA	NA	NA	aspirin; not simvastatin; not amiodarone	1	NA	NA	0	NA	NA	NA	NA	NA	NA	0	NA	NA	NA	NA	NA	NA	NA	2.5	NA	1	49	2.42	0	*1/*1	*1/*1	*1/*1	*1/*1	G/G	G/G	T/T
No Cancer	1	male	Other Mixed Race	Unknown	not Hispanic or Latino	not Hispanic or Latino	60 - 69	165.1	96.6	8	No Cancer	0	0	0	NA	NA	NA	not aspirin; not simvastatin; not amiodarone	0	NA	NA	0	NA	NA	NA	NA	NA	NA	0	NA	NA	NA	NA	NA	NA	NA	2.3	NA	1	44	2	0	*1/*1				G/G		T/T
No Cancer	1	female	African-American	Black or African American	not Hispanic or Latino	not Hispanic or Latino	50 - 59	172.72	99.8	8	No Cancer	0	0	0	NA	NA	NA	not aspirin; not simvastatin; not amiodarone	0	NA	NA	0	NA	NA	NA	NA	NA	NA	0	NA	NA	NA	NA	NA	NA	NA	2.5	NA	1	52	2.25	0	*1/*1	*1/*1	*1/*1	*1/*1	G/G	G/G	T/T
No Cancer	1	female	Other Mixed Race	Unknown	not Hispanic or Latino	not Hispanic or Latino	40 - 49	160.02	63.5	8	No Cancer	0	0	0	NA	NA	NA	aspirin; not simvastatin; not amiodarone	1	NA	NA	0	NA	NA	NA	NA	NA	NA	0	NA	NA	NA	NA	NA	NA	NA	3	NA	1	23	2.74	0	*1/*1				A/A		T/T
No Cancer	1	female	African-American	Black or African American	not Hispanic or Latino	not Hispanic or Latino	50 - 59	170.18	159.2	8	No Cancer	0	0	0	NA	NA	NA	aspirin; simvastatin; not amiodarone	1	NA	NA	1	NA	NA	NA	NA	NA	NA	0	NA	NA	NA	NA	NA	NA	NA	3	NA	1	35	2.98	0	*1/*1				A/G		NA
No Cancer	1	male	White	White	not Hispanic or Latino	not Hispanic or Latino	30 - 39	167.64	107	8	No Cancer	0	0	0	NA	NA	NA	not aspirin; not simvastatin; not amiodarone	0	NA	NA	0	NA	NA	NA	NA	NA	NA	0	NA	NA	NA	NA	NA	NA	NA	3	NA	1	44	3.33	0	*1/*1				A/A		NA
No Cancer	1	female	White	White	not Hispanic or Latino	not Hispanic or Latino	60 - 69	170.18	59	8	No Cancer	0	0	0	NA	NA	NA	not aspirin; not simvastatin; not amiodarone	0	NA	NA	0	NA	NA	NA	NA	NA	NA	0	NA	NA	NA	NA	NA	NA	NA	2	NA	1	39	1.8	1	*2/*2				A/G		T/T
NA	1	female	African-American	Black or African American	not Hispanic or Latino	not Hispanic or Latino	50 - 59	161.29	92.5	8	NA	0	0	0	NA	NA	NA	not aspirin; not simvastatin; not amiodarone	0	NA	NA	0	NA	NA	NA	NA	NA	NA	0	NA	NA	NA	NA	NA	NA	NA	2.5	NA	1	126	2.08	1	*1/*1				G/G		T/T
NA	1	male	White	White	not Hispanic or Latino	not Hispanic or Latino	30 - 39	167.64	73	8	NA	0	0	0	NA	NA	NA	aspirin; not simvastatin; not amiodarone	1	NA	NA	0	NA	NA	NA	NA	NA	NA	0	NA	NA	NA	NA	NA	NA	NA	3	NA	1	98	2.5	0	*1/*1				G/G		NA
NA	1	female	White	White	not Hispanic or Latino	not Hispanic or Latino	60 - 69	160.02	95.3	8	NA	0	0	0	NA	NA	NA	not aspirin; not simvastatin; not amiodarone	0	NA	NA	0	NA	NA	NA	NA	NA	NA	0	NA	NA	NA	NA	NA	NA	NA	2.5	NA	1	50	2.6	1	*1/*3				G/G		NA
NA	1	male	White	White	not Hispanic or Latino	not Hispanic or Latino	30 - 39	172.72	74.8	8	NA	0	0	0	NA	NA	NA	aspirin; not simvastatin; not amiodarone	1	NA	NA	0	NA	NA	NA	NA	NA	NA	0	NA	NA	NA	NA	NA	NA	NA	3	NA	1	32	3.3	1	*1/*1				A/G		NA
NA	1	female	African-American	Black or African American	not Hispanic or Latino	not Hispanic or Latino	70 - 79	176.53	112.9	3	NA	0	0	0	NA	NA	NA	aspirin; not simvastatin; not amiodarone	1	NA	NA	0	NA	NA	NA	NA	NA	NA	0	NA	NA	NA	NA	NA	NA	NA	2.5	NA	1	42	2	0	*1/*2				G/G		NA
NA	1	male	White	White	not Hispanic or Latino	not Hispanic or Latino	70 - 79	180.34	79.4	3	NA	0	0	0	NA	NA	NA	not aspirin; not simvastatin; not amiodarone	0	NA	NA	0	NA	NA	NA	NA	NA	NA	0	NA	NA	NA	NA	NA	NA	NA	2.5	NA	1	35	2.7	1	*1/*1				A/G		NA
NA	1	female	African-American	Black or African American	not Hispanic or Latino	not Hispanic or Latino	40 - 49	160.02	79.8	8	NA	0	0	0	NA	NA	NA	aspirin; not simvastatin; not amiodarone	1	NA	NA	0	NA	NA	NA	NA	NA	NA	0	NA	NA	NA	NA	NA	NA	NA	3	NA	1	53	3.63	1	*1/*1				G/G		NA
NA	1	female	Other Mixed Race	Unknown	Latino or Hispanic	Hispanic or Latino	60 - 69	162.56	65.3	8	NA	0	0	0	NA	NA	NA	not aspirin; not simvastatin; not amiodarone	0	NA	NA	0	NA	NA	NA	NA	NA	NA	0	NA	NA	NA	NA	NA	NA	NA	3	NA	1	28	2.4	0	*1/*1				A/G		T/T
NA	1	female	Other Mixed Race	Unknown	Latino or Hispanic	Hispanic or Latino	70 - 79	154.94	66.7	8	NA	0	0	0	NA	NA	NA	not aspirin; not simvastatin; not amiodarone	0	NA	NA	0	NA	NA	NA	NA	NA	NA	0	NA	NA	NA	NA	NA	NA	NA	2.5	NA	1	21	2.5	0	*1/*1				A/G		T/T
NA	1	male	White	White	not Hispanic or Latino	not Hispanic or Latino	70 - 79	177.8	81.6	8	NA	0	0	0	NA	NA	NA	aspirin; simvastatin; not amiodarone	1	NA	NA	1	NA	NA	NA	NA	NA	NA	0	NA	NA	NA	NA	NA	NA	NA	3	NA	1	38	2.8	0	*1/*2				G/G		T/T
NA	1	female	Other Mixed Race	Unknown	Latino or Hispanic	Hispanic or Latino	60 - 69	165.1	65.8	8	NA	0	0	0	NA	NA	NA	not aspirin; not simvastatin; not amiodarone	0	NA	NA	0	NA	NA	NA	NA	NA	NA	0	NA	NA	NA	NA	NA	NA	NA	2.5	NA	1	37	2.9	0	*1/*1				G/G		T/T
NA	1	male	Other Mixed Race	Unknown	Latino or Hispanic	Hispanic or Latino	30 - 39	182.88	159.7	8	NA	0	0	0	NA	NA	NA	not aspirin; not simvastatin; not amiodarone	0	NA	NA	0	NA	NA	NA	NA	NA	NA	0	NA	NA	NA	NA	NA	NA	NA	3.5	NA	1	53	2.7	0	*1/*2				A/G		T/T
NA	1	female	White	White	not Hispanic or Latino	not Hispanic or Latino	70 - 79	158.75	68	8	NA	0	0	0	NA	NA	NA	not aspirin; not simvastatin; not amiodarone	0	NA	NA	0	NA	NA	NA	NA	NA	NA	0	NA	NA	NA	NA	NA	NA	NA	2.5	NA	1	25	1.82	0	*2/*2				G/G		T/T
NA	1	female	African-American	Black or African American	not Hispanic or Latino	not Hispanic or Latino	80 - 89	153.67	73	3	NA	0	0	0	NA	NA	NA	not aspirin; not simvastatin; not amiodarone	0	NA	NA	0	NA	NA	NA	NA	NA	NA	0	NA	NA	NA	NA	NA	NA	NA	2.7	NA	1	30	2.4	0	*1/*1				A/G		T/T
NA	1	female	Other Mixed Race	Unknown	Latino or Hispanic	Hispanic or Latino	70 - 79	152.4	64	8	NA	0	0	0	NA	NA	NA	aspirin; not simvastatin; not amiodarone	1	NA	NA	0	NA	NA	NA	NA	NA	NA	0	NA	NA	NA	NA	NA	NA	NA	2.7	NA	1	48	2.5	0	*2/*2				G/G		T/T
NA	1	male	Other Mixed Race	Unknown	Latino or Hispanic	Hispanic or Latino	60 - 69	172.72	86.2	8	NA	0	0	0	NA	NA	NA	aspirin; simvastatin; not amiodarone	1	NA	NA	1	NA	NA	NA	NA	NA	NA	0	NA	NA	NA	NA	NA	NA	NA	2.5	NA	1	33	2.2	0	*1/*1				A/G		T/T
NA	1	female	Other Mixed Race	Unknown	Latino or Hispanic	Hispanic or Latino	60 - 69	156.21	64	3	NA	0	0	0	NA	NA	NA	not aspirin; not simvastatin; not amiodarone	0	NA	NA	0	NA	NA	NA	NA	NA	NA	0	NA	NA	NA	NA	NA	NA	NA	2.8	NA	1	22	2.5	0	*1/*1				A/G		T/T
NA	1	male	White	White	not Hispanic or Latino	not Hispanic or Latino	60 - 69	195.58	95.3	8	NA	0	0	0	NA	NA	NA	not aspirin; not simvastatin; not amiodarone	0	NA	NA	0	NA	NA	NA	NA	NA	NA	0	NA	NA	NA	NA	NA	NA	NA	2.7	NA	1	32	2.1	0	*1/*3				A/G		G/T
NA	1	female	Other Mixed Race	Unknown	Latino or Hispanic	Hispanic or Latino	50 - 59	170.18	67.1	3	NA	0	0	0	NA	NA	NA	not aspirin; not simvastatin; not amiodarone	0	NA	NA	0	NA	NA	NA	NA	NA	NA	0	NA	NA	NA	NA	NA	NA	NA	3	NA	1	40	2.2	0	*1/*1				A/G		T/T
NA	1	female	Other Mixed Race	Unknown	Latino or Hispanic	Hispanic or Latino	40 - 49	162.56	68.5	8	NA	0	0	0	NA	NA	NA	not aspirin; not simvastatin; not amiodarone	0	NA	NA	0	NA	NA	NA	NA	NA	NA	0	NA	NA	NA	NA	NA	NA	NA	2.5	NA	1	39	1.8	0	*1/*1				G/G		T/T
NA	1	female	Other Mixed Race	Unknown	Latino or Hispanic	Hispanic or Latino	70 - 79	139.7	76.2	8	NA	0	0	0	NA	NA	NA	aspirin; not simvastatin; not amiodarone	1	NA	NA	0	NA	NA	NA	NA	NA	NA	0	NA	NA	NA	NA	NA	NA	NA	2.5	NA	1	18	2	0	*1/*1				A/A		T/T
NA	1	female	White	White	not Hispanic or Latino	not Hispanic or Latino	70 - 79	162.56	72.6	3	NA	0	0	0	NA	NA	NA	aspirin; not simvastatin; not amiodarone	1	NA	NA	0	NA	NA	NA	NA	NA	NA	0	NA	NA	NA	NA	NA	NA	NA	2.7	NA	1	33	1.9	0	*1/*2				A/G		T/T
NA	1	female	Other Mixed Race	Unknown	Latino or Hispanic	Hispanic or Latino	50 - 59	165.1	75.3	8	NA	0	0	0	NA	NA	NA	not aspirin; not simvastatin; not amiodarone	0	NA	NA	0	NA	NA	NA	NA	NA	NA	0	NA	NA	NA	NA	NA	NA	NA	3.5	NA	1	50	3.5	0	*1/*1				G/G		T/T
NA	1	male	White	White	not Hispanic or Latino	not Hispanic or Latino	60 - 69	177.8	72.6	3	NA	0	0	0	NA	NA	NA	not aspirin; simvastatin; amiodarone	0	NA	NA	1	NA	NA	NA	NA	NA	NA	1	NA	NA	NA	NA	NA	NA	NA	2.7	NA	1	26	2.8	0	*1/*1				A/G		T/T
NA	1	male	White	White	not Hispanic or Latino	not Hispanic or Latino	80 - 89	187.96	99.8	3	NA	0	0	0	NA	NA	NA	not aspirin; not simvastatin; not amiodarone	0	NA	NA	0	NA	NA	NA	NA	NA	NA	0	NA	NA	NA	NA	NA	NA	NA	2.6	NA	1	17	2	0	*1/*1				A/A		NA
NA	1	female	White	White	not Hispanic or Latino	not Hispanic or Latino	50 - 59	160.02	64.9	8	NA	0	0	0	NA	NA	NA	not aspirin; not simvastatin; not amiodarone	0	NA	NA	0	NA	NA	NA	NA	NA	NA	0	NA	NA	NA	NA	NA	NA	NA	2.5	NA	1	47	2.4	0	*1/*2				A/G		NA
NA	1	female	White	White	not Hispanic or Latino	not Hispanic or Latino	50 - 59	162.56	90.7	8	NA	0	0	0	NA	NA	NA	not aspirin; not simvastatin; not amiodarone	0	NA	NA	0	NA	NA	NA	NA	NA	NA	0	NA	NA	NA	NA	NA	NA	NA	3	NA	1	24	2.5	0	*1/*2				A/A		NA
NA	1	male	White	White	not Hispanic or Latino	not Hispanic or Latino	50 - 59	185.42	97.1	8	NA	0	0	0	NA	NA	NA	not aspirin; not simvastatin; not amiodarone	0	NA	NA	0	NA	NA	NA	NA	NA	NA	0	NA	NA	NA	NA	NA	NA	NA	1.3	NA	1	21	1.1	0	*1/*1				G/G		T/T
NA	1	male	White	White	not Hispanic or Latino	not Hispanic or Latino	50 - 59	177.8	77.1	8	NA	0	0	0	NA	NA	NA	not aspirin; not simvastatin; not amiodarone	0	NA	NA	0	NA	NA	NA	NA	NA	NA	0	NA	NA	NA	NA	NA	NA	NA	2.7	NA	1	40	1.9	1	*1/*1				G/G		NA
No Cancer	1	male	White	White	not Hispanic or Latino	not Hispanic or Latino	80 - 89	177.8	70.3	7	No Cancer	0	0	0	NA	NA	NA	not aspirin; not simvastatin; not amiodarone	0	NA	NA	0	NA	NA	NA	NA	NA	NA	0	NA	NA	NA	NA	NA	NA	NA	2.5	NA	1	27	2.2	0	*1/*1				A/G		T/T
No Cancer	1	female	African-American	Black or African American	not Hispanic or Latino	not Hispanic or Latino	60 - 69	157.48	90.7	7	No Cancer	0	0	0	NA	NA	NA	not aspirin; not simvastatin; not amiodarone	0	NA	NA	0	NA	NA	NA	NA	NA	NA	0	NA	NA	NA	NA	NA	NA	NA	2.5	NA	1	25	NA	0	*1/*1	*1/*1	*1/*1	*1/*1	G/G	G/G	T/T
NA	1	female	White	White	not Hispanic or Latino	not Hispanic or Latino	50 - 59	167.64	145.1	7	NA	0	0	0	NA	NA	NA	not aspirin; simvastatin; not amiodarone	0	NA	NA	1	NA	NA	NA	NA	NA	NA	0	NA	NA	NA	NA	NA	NA	NA	2.2	NA	1	28	1.85	1	*1/*3				A/G		NA
NA	1	male	African-American	Black or African American	not Hispanic or Latino	not Hispanic or Latino	40 - 49	173.99	83.9	7	NA	0	0	0	NA	NA	NA	not aspirin; not simvastatin; not amiodarone	0	NA	NA	0	NA	NA	NA	NA	NA	NA	0	NA	NA	NA	NA	NA	NA	NA	2.2	NA	1	49	1.9	1	*1/*1				G/G		NA
NA	1	male	White	White	not Hispanic or Latino	not Hispanic or Latino	50 - 59	167.64	94.3	7	NA	0	0	0	NA	NA	NA	not aspirin; simvastatin; not amiodarone	0	NA	NA	1	NA	NA	NA	NA	NA	NA	0	NA	NA	NA	NA	NA	NA	NA	2.2	NA	1	53	2.3	0	*1/*1				G/G		NA
NA	1	male	African-American	Black or African American	not Hispanic or Latino	not Hispanic or Latino	50 - 59	187.96	87.1	7	NA	0	0	0	NA	NA	NA	aspirin; not simvastatin; not amiodarone	1	NA	NA	0	NA	NA	NA	NA	NA	NA	0	NA	NA	NA	NA	NA	NA	NA	2.5	NA	1	46	2.3	0	*1/*1				G/G		NA
NA	1	female	White	White	not Hispanic or Latino	not Hispanic or Latino	80 - 89	152.4	64	7	NA	0	0	0	NA	NA	NA	aspirin; not simvastatin; not amiodarone	1	NA	NA	0	NA	NA	NA	NA	NA	NA	0	NA	NA	NA	NA	NA	NA	NA	2.2	NA	1	25	2.5	0	*1/*1				G/G		NA
NA	1	female	White	White	not Hispanic or Latino	not Hispanic or Latino	50 - 59	154.94	68	7	NA	0	0	0	NA	NA	NA	not aspirin; not simvastatin; not amiodarone	0	NA	NA	0	NA	NA	NA	NA	NA	NA	0	NA	NA	NA	NA	NA	NA	NA	2.5	NA	1	35	2.61	0	*1/*1				A/G		NA
NA	1	female	White	White	not Hispanic or Latino	not Hispanic or Latino	30 - 39	165.1	101.2	7	NA	0	0	0	NA	NA	NA	not aspirin; not simvastatin; not amiodarone	0	NA	NA	0	NA	NA	NA	NA	NA	NA	0	NA	NA	NA	NA	NA	NA	NA	2.2	NA	1	35	2	1	*1/*2				A/G		NA
NA	1	female	White	White	not Hispanic or Latino	not Hispanic or Latino	70 - 79	152.4	88.9	7	NA	0	0	0	NA	NA	NA	not aspirin; not simvastatin; not amiodarone	0	NA	NA	0	NA	NA	NA	NA	NA	NA	0	NA	NA	NA	NA	NA	NA	NA	2.2	NA	1	35	1.91	1	*1/*2				G/G		NA
NA	1	female	African-American	Black or African American	not Hispanic or Latino	not Hispanic or Latino	50 - 59	154.94	119.7	7	NA	0	0	0	NA	NA	NA	not aspirin; not simvastatin; not amiodarone	0	NA	NA	0	NA	NA	NA	NA	NA	NA	0	NA	NA	NA	NA	NA	NA	NA	2.2	NA	1	42	2.22	0	*1/*1				G/G		NA
NA	1	female	White	White	not Hispanic or Latino	not Hispanic or Latino	70 - 79	148.59	85.7	7	NA	0	0	0	NA	NA	NA	not aspirin; not simvastatin; not amiodarone	0	NA	NA	0	NA	NA	NA	NA	NA	NA	0	NA	NA	NA	NA	NA	NA	NA	2.2	NA	1	21	2	0	*1/*2				G/G		NA
NA	1	female	White	White	not Hispanic or Latino	not Hispanic or Latino	50 - 59	171.45	86.2	7	NA	0	0	0	NA	NA	NA	not aspirin; not simvastatin; not amiodarone	0	NA	NA	0	NA	NA	NA	NA	NA	NA	0	NA	NA	NA	NA	NA	NA	NA	2.2	NA	1	27	1.91	0	*1/*3				A/G		NA
NA	1	male	White	White	not Hispanic or Latino	not Hispanic or Latino	50 - 59	175.26	121.1	7	NA	0	0	0	NA	NA	NA	not aspirin; not simvastatin; not amiodarone	0	NA	NA	0	NA	NA	NA	NA	NA	NA	0	NA	NA	NA	NA	NA	NA	NA	2.2	NA	1	49	2.16	0	*1/*1				G/G		NA
NA	1	male	White	White	not Hispanic or Latino	not Hispanic or Latino	30 - 39	165.1	70.3	7	NA	0	0	0	NA	NA	NA	not aspirin; not simvastatin; not amiodarone	0	NA	NA	0	NA	NA	NA	NA	NA	NA	0	NA	NA	NA	NA	NA	NA	NA	2.2	NA	1	63	2.4	1	*1/*1				G/G		NA
NA	1	male	African-American	Black or African American	not Hispanic or Latino	not Hispanic or Latino	40 - 49	185.42	87.5	7	NA	0	0	0	NA	NA	NA	aspirin; not simvastatin; not amiodarone	1	NA	NA	0	NA	NA	NA	NA	NA	NA	0	NA	NA	NA	NA	NA	NA	NA	2.2	NA	1	63	2	1	*1/*1				G/G		NA
NA	1	male	White	White	not Hispanic or Latino	not Hispanic or Latino	30 - 39	185.42	74.8	7	NA	0	0	0	NA	NA	NA	aspirin; not simvastatin; not amiodarone	1	NA	NA	0	NA	NA	NA	NA	NA	NA	0	NA	NA	NA	NA	NA	NA	NA	2.2	NA	1	21	1.7	0	*1/*1				A/G		NA
NA	1	female	White	White	not Hispanic or Latino	not Hispanic or Latino	50 - 59	166.37	64	7	NA	0	0	0	NA	NA	NA	aspirin; simvastatin; not amiodarone	1	NA	NA	1	NA	NA	NA	NA	NA	NA	0	NA	NA	NA	NA	NA	NA	NA	1.75	NA	1	42	1.6	0	*1/*1				A/G		NA
NA	1	male	White	White	not Hispanic or Latino	not Hispanic or Latino	30 - 39	162.56	90.7	7	NA	0	0	0	NA	NA	NA	not aspirin; not simvastatin; not amiodarone	0	NA	NA	0	NA	NA	NA	NA	NA	NA	0	NA	NA	NA	NA	NA	NA	NA	2.2	NA	1	28	2.3	0	*1/*3				A/G		NA
NA	1	female	White	White	not Hispanic or Latino	not Hispanic or Latino	70 - 79	165.1	78	7	NA	0	0	0	NA	NA	NA	not aspirin; not simvastatin; not amiodarone	0	NA	NA	0	NA	NA	NA	NA	NA	NA	0	NA	NA	NA	NA	NA	NA	NA	2.5	NA	1	42	2.2	0	*1/*1				A/G		NA
NA	1	male	African-American	Black or African American	not Hispanic or Latino	not Hispanic or Latino	50 - 59	180.34	74.8	7	NA	0	0	0	NA	NA	NA	not aspirin; not simvastatin; not amiodarone	0	NA	NA	0	NA	NA	NA	NA	NA	NA	0	NA	NA	NA	NA	NA	NA	NA	2.2	NA	1	42	2.19	0	*1/*1				G/G		NA
NA	1	male	White	White	Latino or Hispanic	Hispanic or Latino	50 - 59	167.64	81.6	7	NA	0	0	0	NA	NA	NA	not aspirin; not simvastatin; amiodarone	0	NA	NA	0	NA	NA	NA	NA	NA	NA	1	NA	NA	NA	NA	NA	NA	NA	2.2	NA	1	35	2.1	1	*1/*2				A/G		NA
NA	1	male	African-American	Black or African American	not Hispanic or Latino	not Hispanic or Latino	40 - 49	172.72	113.4	7	NA	0	0	0	NA	NA	NA	not aspirin; not simvastatin; not amiodarone	0	NA	NA	0	NA	NA	NA	NA	NA	NA	0	NA	NA	NA	NA	NA	NA	NA	2.2	NA	1	42	2.4	0	*1/*2				G/G		NA
NA	1	female	White	White	not Hispanic or Latino	not Hispanic or Latino	80 - 89	170.18	88.5	7	NA	0	0	0	NA	NA	NA	not aspirin; not simvastatin; not amiodarone	0	NA	NA	0	NA	NA	NA	NA	NA	NA	0	NA	NA	NA	NA	NA	NA	NA	2.2	NA	1	14	2	0	*1/*1				A/A		NA
NA	1	male	White	White	not Hispanic or Latino	not Hispanic or Latino	70 - 79	170.18	80.7	7	NA	0	0	0	NA	NA	NA	not aspirin; not simvastatin; not amiodarone	0	NA	NA	0	NA	NA	NA	NA	NA	NA	0	NA	NA	NA	NA	NA	NA	NA	2.2	NA	1	42	2.6	0	*2/*2				G/G		NA
NA	1	female	White	White	not Hispanic or Latino	not Hispanic or Latino	60 - 69	171.45	68.9	7	NA	0	0	0	NA	NA	NA	not aspirin; not simvastatin; not amiodarone	0	NA	NA	0	NA	NA	NA	NA	NA	NA	0	NA	NA	NA	NA	NA	NA	NA	2.2	NA	1	21	1.7	0	*2/*3				G/G		NA
NA	1	male	White	White	not Hispanic or Latino	not Hispanic or Latino	70 - 79	175.26	88.5	7	NA	0	0	0	NA	NA	NA	aspirin; not simvastatin; not amiodarone	1	NA	NA	0	NA	NA	NA	NA	NA	NA	0	NA	NA	NA	NA	NA	NA	NA	2.2	NA	1	14	1.9	0	*1/*3				A/G		NA
NA	1	female	White	White	not Hispanic or Latino	not Hispanic or Latino	80 - 89	157.48	81.4	7	NA	0	0	0	NA	NA	NA	not aspirin; not simvastatin; not amiodarone	0	NA	NA	0	NA	NA	NA	NA	NA	NA	0	NA	NA	NA	NA	NA	NA	NA	2.2	NA	1	28	2.7	1	*1/*1				A/G		NA
NA	1	male	White	White	not Hispanic or Latino	not Hispanic or Latino	70 - 79	179.07	122.5	7	NA	0	0	0	NA	NA	NA	aspirin; simvastatin; not amiodarone	1	NA	NA	1	NA	NA	NA	NA	NA	NA	0	NA	NA	NA	NA	NA	NA	NA	2.2	NA	1	35	1.81	0	*1/*1				A/G		NA
NA	1	male	White	White	not Hispanic or Latino	not Hispanic or Latino	50 - 59	180.34	90.7	7	NA	0	0	0	NA	NA	NA	not aspirin; not simvastatin; not amiodarone	0	NA	NA	0	NA	NA	NA	NA	NA	NA	0	NA	NA	NA	NA	NA	NA	NA	2.2	NA	1	63	2.6	1	*1/*1				G/G		NA
NA	1	female	White	White	not Hispanic or Latino	not Hispanic or Latino	70 - 79	165.735	58.1	7	NA	0	0	0	NA	NA	NA	aspirin; not simvastatin; not amiodarone	1	NA	NA	0	NA	NA	NA	NA	NA	NA	0	NA	NA	NA	NA	NA	NA	NA	2.2	NA	1	39	2.1	0	*1/*1				G/G		NA
NA	1	female	White	White	not Hispanic or Latino	not Hispanic or Latino	80 - 89	162.56	89.8	7	NA	0	0	0	NA	NA	NA	not aspirin; not simvastatin; not amiodarone	0	NA	NA	0	NA	NA	NA	NA	NA	NA	0	NA	NA	NA	NA	NA	NA	NA	2.2	NA	1	56	2.5	0	*1/*1				G/G		NA
NA	1	female	White	White	not Hispanic or Latino	not Hispanic or Latino	70 - 79	165.1	81.6	7	NA	0	0	0	NA	NA	NA	aspirin; not simvastatin; not amiodarone	1	NA	NA	0	NA	NA	NA	NA	NA	NA	0	NA	NA	NA	NA	NA	NA	NA	2.2	NA	1	13	2.2	0	*1/*3				A/G		NA
NA	1	male	White	White	not Hispanic or Latino	not Hispanic or Latino	50 - 59	175.26	73	7	NA	0	0	0	NA	NA	NA	not aspirin; not simvastatin; not amiodarone	0	NA	NA	0	NA	NA	NA	NA	NA	NA	0	NA	NA	NA	NA	NA	NA	NA	2.2	NA	1	35	1.8	1	*1/*3				G/G		NA
NA	1	male	African-American	Black or African American	not Hispanic or Latino	not Hispanic or Latino	50 - 59	185.42	138.3	7	NA	0	0	0	NA	NA	NA	not aspirin; not simvastatin; not amiodarone	0	NA	NA	0	NA	NA	NA	NA	NA	NA	0	NA	NA	NA	NA	NA	NA	NA	2.2	NA	1	49	NA	0	*1/*1				A/G		NA
NA	1	female	White	White	not Hispanic or Latino	not Hispanic or Latino	40 - 49	167.64	66.2	7	NA	0	0	0	NA	NA	NA	not aspirin; not simvastatin; not amiodarone	0	NA	NA	0	NA	NA	NA	NA	NA	NA	0	NA	NA	NA	NA	NA	NA	NA	2.2	NA	1	42	2.7	0	*1/*1				A/G		NA
NA	1	female	White	White	not Hispanic or Latino	not Hispanic or Latino	60 - 69	172.72	79.4	7	NA	0	0	0	NA	NA	NA	not aspirin; not simvastatin; not amiodarone	0	NA	NA	0	NA	NA	NA	NA	NA	NA	0	NA	NA	NA	NA	NA	NA	NA	2.2	NA	1	28	2.2	0	*1/*1				G/G		NA
NA	1	male	White	White	not Hispanic or Latino	not Hispanic or Latino	50 - 59	180.34	147.9	7	NA	0	0	0	NA	NA	NA	not aspirin; not simvastatin; not amiodarone	0	NA	NA	0	NA	NA	NA	NA	NA	NA	0	NA	NA	NA	NA	NA	NA	NA	2.2	NA	1	42	2.4	0	*1/*1				A/A		NA
NA	1	female	White	White	not Hispanic or Latino	not Hispanic or Latino	20 - 29	167.64	52.2	7	NA	0	0	0	NA	NA	NA	not aspirin; not simvastatin; not amiodarone	0	NA	NA	0	NA	NA	NA	NA	NA	NA	0	NA	NA	NA	NA	NA	NA	NA	2.2	NA	1	28	1.8	0	*1/*1				A/G		NA
NA	1	female	White	White	not Hispanic or Latino	not Hispanic or Latino	20 - 29	154.94	66.2	7	NA	0	0	0	NA	NA	NA	not aspirin; not simvastatin; not amiodarone	0	NA	NA	0	NA	NA	NA	NA	NA	NA	0	NA	NA	NA	NA	NA	NA	NA	2.2	NA	1	21	1.93	1	*1/*3				G/G		NA
NA	1	male	White	White	not Hispanic or Latino	not Hispanic or Latino	60 - 69	181.61	90.5	7	NA	0	0	0	NA	NA	NA	aspirin; simvastatin; not amiodarone	1	NA	NA	1	NA	NA	NA	NA	NA	NA	0	NA	NA	NA	NA	NA	NA	NA	1.75	NA	1	28	1.8	0	*1/*1				G/G		NA
NA	1	female	White	White	not Hispanic or Latino	not Hispanic or Latino	20 - 29	172.72	88	7	NA	0	0	0	NA	NA	NA	not aspirin; not simvastatin; not amiodarone	0	NA	NA	0	NA	NA	NA	NA	NA	NA	0	NA	NA	NA	NA	NA	NA	NA	2.2	NA	1	56	1.66	0	*1/*1				G/G		NA
NA	1	female	African-American	Black or African American	not Hispanic or Latino	not Hispanic or Latino	70 - 79	162.56	61.2	7	NA	0	0	0	NA	NA	NA	aspirin; not simvastatin; not amiodarone	1	NA	NA	0	NA	NA	NA	NA	NA	NA	0	NA	NA	NA	NA	NA	NA	NA	2.2	NA	1	63	NA	1	*1/*1				G/G		NA
NA	1	male	White	White	not Hispanic or Latino	not Hispanic or Latino	50 - 59	182.88	90.7	7	NA	0	0	0	NA	NA	NA	not aspirin; not simvastatin; not amiodarone	0	NA	NA	0	NA	NA	NA	NA	NA	NA	0	NA	NA	NA	NA	NA	NA	NA	2.2	NA	1	56	2.3	0	*1/*1				G/G		NA
NA	1	female	White	White	not Hispanic or Latino	not Hispanic or Latino	50 - 59	162.56	90.7	7	NA	0	0	0	NA	NA	NA	not aspirin; not simvastatin; not amiodarone	0	NA	NA	0	NA	NA	NA	NA	NA	NA	0	NA	NA	NA	NA	NA	NA	NA	2.2	NA	1	35	2.3	0	*1/*1				A/A		NA
NA	1	female	White	White	not Hispanic or Latino	not Hispanic or Latino	50 - 59	152.4	47.6	7	NA	0	0	0	NA	NA	NA	not aspirin; not simvastatin; not amiodarone	0	NA	NA	0	NA	NA	NA	NA	NA	NA	0	NA	NA	NA	NA	NA	NA	NA	2.2	NA	1	25	1.83	1	*1/*1				A/G		NA
NA	1	female	White	White	not Hispanic or Latino	not Hispanic or Latino	40 - 49	170.18	81.6	7	NA	0	0	0	NA	NA	NA	not aspirin; not simvastatin; not amiodarone	0	NA	NA	0	NA	NA	NA	NA	NA	NA	0	NA	NA	NA	NA	NA	NA	NA	2.2	NA	1	21	2.7	0	*1/*1				A/A		NA
NA	1	female	White	White	not Hispanic or Latino	not Hispanic or Latino	30 - 39	165.1	86.2	7	NA	0	0	0	NA	NA	NA	not aspirin; not simvastatin; not amiodarone	0	NA	NA	0	NA	NA	NA	NA	NA	NA	0	NA	NA	NA	NA	NA	NA	NA	2.2	NA	1	32	1.68	1	*1/*1				A/A		NA
NA	1	female	White	White	not Hispanic or Latino	not Hispanic or Latino	50 - 59	160.02	70.3	7	NA	0	0	0	NA	NA	NA	not aspirin; not simvastatin; not amiodarone	0	NA	NA	0	NA	NA	NA	NA	NA	NA	0	NA	NA	NA	NA	NA	NA	NA	2.2	NA	1	49	2.7	0	*1/*1				G/G		NA
NA	1	male	White	White	not Hispanic or Latino	not Hispanic or Latino	40 - 49	190.5	102.1	7	NA	0	0	0	NA	NA	NA	not aspirin; not simvastatin; not amiodarone	0	NA	NA	0	NA	NA	NA	NA	NA	NA	0	NA	NA	NA	NA	NA	NA	NA	2.2	NA	1	21	2.35	0	*2/*3				A/G		NA
NA	1	female	White	White	not Hispanic or Latino	not Hispanic or Latino	20 - 29	162.56	72.6	7	NA	0	0	0	NA	NA	NA	not aspirin; not simvastatin; not amiodarone	0	NA	NA	0	NA	NA	NA	NA	NA	NA	0	NA	NA	NA	NA	NA	NA	NA	2.2	NA	1	21	1.78	0	*1/*2				A/G		NA
NA	1	female	White	White	not Hispanic or Latino	not Hispanic or Latino	30 - 39	166.37	92.5	7	NA	0	0	0	NA	NA	NA	not aspirin; not simvastatin; not amiodarone	0	NA	NA	0	NA	NA	NA	NA	NA	NA	0	NA	NA	NA	NA	NA	NA	NA	2.2	NA	1	56	NA	0	*1/*1				G/G		NA
NA	1	female	White	White	not Hispanic or Latino	not Hispanic or Latino	70 - 79	163.83	68	7	NA	0	0	0	NA	NA	NA	not aspirin; not simvastatin; not amiodarone	0	NA	NA	0	NA	NA	NA	NA	NA	NA	0	NA	NA	NA	NA	NA	NA	NA	2.2	NA	1	25	2.1	0	*1/*1				NA		NA
NA	1	female	White	White	not Hispanic or Latino	not Hispanic or Latino	20 - 29	154.94	48.5	7	NA	0	0	0	NA	NA	NA	not aspirin; not simvastatin; not amiodarone	0	NA	NA	0	NA	NA	NA	NA	NA	NA	0	NA	NA	NA	NA	NA	NA	NA	2.2	NA	1	11	1.7	0	*1/*1				A/A		NA
NA	1	male	White	White	not Hispanic or Latino	not Hispanic or Latino	70 - 79	167.64	72.6	7	NA	0	0	0	NA	NA	NA	aspirin; not simvastatin; not amiodarone	1	NA	NA	0	NA	NA	NA	NA	NA	NA	0	NA	NA	NA	NA	NA	NA	NA	2.2	NA	1	25	2.27	0	*1/*2				A/G		NA
NA	1	female	White	White	not Hispanic or Latino	not Hispanic or Latino	60 - 69	157.48	74.8	7	NA	0	0	0	NA	NA	NA	not aspirin; simvastatin; not amiodarone	0	NA	NA	1	NA	NA	NA	NA	NA	NA	0	NA	NA	NA	NA	NA	NA	NA	2.2	NA	1	53	2.2	0	*1/*2				G/G		NA
NA	1	male	White	White	not Hispanic or Latino	not Hispanic or Latino	40 - 49	182.88	111.1	7	NA	0	0	0	NA	NA	NA	aspirin; not simvastatin; not amiodarone	1	NA	NA	0	NA	NA	NA	NA	NA	NA	0	NA	NA	NA	NA	NA	NA	NA	2.2	NA	1	42	2.2	0	*1/*2				A/G		NA
NA	1	male	White	White	not Hispanic or Latino	not Hispanic or Latino	50 - 59	167.64	79.8	7	NA	0	0	0	NA	NA	NA	not aspirin; not simvastatin; not amiodarone	0	NA	NA	0	NA	NA	NA	NA	NA	NA	0	NA	NA	NA	NA	NA	NA	NA	2.2	NA	1	25	2.4	0	*1/*3				G/G		NA
NA	1	male	White	White	not Hispanic or Latino	not Hispanic or Latino	60 - 69	170.18	77.1	7	NA	0	0	0	NA	NA	NA	not aspirin; not simvastatin; not amiodarone	0	NA	NA	0	NA	NA	NA	NA	NA	NA	0	NA	NA	NA	NA	NA	NA	NA	2.2	NA	1	21	2.2	0	*2/*3				G/G		NA
NA	1	male	White	White	not Hispanic or Latino	not Hispanic or Latino	60 - 69	185.42	95.3	7	NA	0	0	0	NA	NA	NA	not aspirin; not simvastatin; not amiodarone	0	NA	NA	0	NA	NA	NA	NA	NA	NA	0	NA	NA	NA	NA	NA	NA	NA	2.2	NA	1	49	2	0	*1/*1				G/G		NA
NA	1	female	White	White	Not Hispanic or Latino	Not Hispanic or Latino	40 - 49	170.18	63.5	7	NA	0	0	0	NA	NA	NA	not aspirin; not simvastatin; not amiodarone	0	NA	NA	0	NA	0	NA	NA	NA	NA	0	NA	NA	NA	NA	NA	NA	NA	2.2	NA	1	56	1.8	1	*1/*1				G/G		NA
NA	1	female	White	White	Not Hispanic or Latino	Not Hispanic or Latino	60 - 69	157.48	54.4	7	NA	0	0	0	NA	NA	NA	not aspirin; not simvastatin; not amiodarone	0	NA	NA	0	NA	0	NA	NA	NA	NA	0	NA	NA	NA	NA	NA	NA	NA	2.2	NA	1	18	2.3	0	*1/*1				A/A		NA
NA	1	female	White	White	Not Hispanic or Latino	Not Hispanic or Latino	20 - 29	175.26	77.1	7	NA	0	0	0	NA	NA	NA	not aspirin; not simvastatin; not amiodarone	0	NA	NA	0	NA	0	NA	NA	NA	NA	0	NA	NA	NA	NA	NA	NA	NA	2.2	NA	0	NA	NA	1	*1/*1				G/G		NA
NA	1	female	White	White	Not Hispanic or Latino	Not Hispanic or Latino	60 - 69	165.1	50.8	7	NA	0	0	0	NA	NA	NA	aspirin	1	NA	NA	0	NA	0	NA	NA	NA	NA	0	NA	NA	NA	NA	NA	NA	NA	2.2	NA	1	21	1.7	0	*1/*1				A/A		NA
NA	1	female	White	White	Not Hispanic or Latino	Not Hispanic or Latino	60 - 69	163.83	78	7	NA	0	0	0	NA	NA	NA	amiodarone	0	NA	NA	0	NA	0	NA	NA	NA	NA	1	NA	NA	NA	NA	NA	NA	NA	2.5	NA	1	28	2.5	0	*1/*1				G/G		NA
NA	1	female	White	White	Not Hispanic or Latino	Not Hispanic or Latino	60 - 69	154.94	100.7	7	NA	0	0	0	NA	NA	NA	not aspirin; not simvastatin; not amiodarone	0	NA	NA	0	NA	0	NA	NA	NA	NA	0	NA	NA	NA	NA	NA	NA	NA	2.2	NA	1	28	2.5	0	*1/*1				A/G		NA
NA	1	male	White	White	Not Hispanic or Latino	Not Hispanic or Latino	60 - 69	175.26	93.9	7	NA	0	0	0	NA	NA	NA	aspirin	1	NA	NA	0	NA	0	NA	NA	NA	NA	0	NA	NA	NA	NA	NA	NA	NA	2.2	NA	1	35	1.7	0	*1/*3				A/A		NA
NA	1	female	White	White	Not Hispanic or Latino	Not Hispanic or Latino	40 - 49	175.26	70.3	7	NA	0	0	0	NA	NA	NA	not aspirin; not simvastatin; not amiodarone	0	NA	NA	0	NA	0	NA	NA	NA	NA	0	NA	NA	NA	NA	NA	NA	NA	2.2	NA	1	14	2.1	0	*1/*1				G/G		NA
NA	1	male	White	White	Not Hispanic or Latino	Not Hispanic or Latino	40 - 49	187.96	97.5	7	NA	0	0	0	NA	NA	NA	not aspirin; not simvastatin; not amiodarone	0	NA	NA	0	NA	0	NA	NA	NA	NA	0	NA	NA	NA	NA	NA	NA	NA	2.2	NA	1	49	2	0	*1/*2				A/G		NA
NA	1	female	White	White	Not Hispanic or Latino	Not Hispanic or Latino	60 - 69	152.4	45.8	7	NA	0	0	0	NA	NA	NA	not aspirin; not simvastatin; not amiodarone	0	NA	NA	0	NA	0	NA	NA	NA	NA	0	NA	NA	NA	NA	NA	NA	NA	2.2	NA	1	35	1.9	0	*1/*2				G/G		NA
NA	1	female	White	White	Not Hispanic or Latino	Not Hispanic or Latino	30 - 39	177.8	136.1	7	NA	0	0	0	NA	NA	NA	not aspirin; not simvastatin; not amiodarone	0	NA	NA	0	NA	0	NA	NA	NA	NA	0	NA	NA	NA	NA	NA	NA	NA	2.2	NA	1	35	2	0	*1/*3				A/G		NA
NA	1	male	White	White	Not Hispanic or Latino	Not Hispanic or Latino	70 - 79	177.8	88.9	7	NA	0	0	0	NA	NA	NA	aspirin; simvastatin	1	NA	NA	1	NA	0	NA	NA	NA	NA	0	NA	NA	NA	NA	NA	NA	NA	2.2	NA	1	35	2.4	1	*1/*1				G/G		NA
NA	1	male	White	White	Not Hispanic or Latino	Not Hispanic or Latino	70 - 79	172.72	89.8	7	NA	0	0	0	NA	NA	NA	not aspirin; not simvastatin; not amiodarone	0	NA	NA	0	NA	0	NA	NA	NA	NA	0	NA	NA	NA	NA	NA	NA	NA	2.2	NA	1	28	2	0	*1/*1				A/G		NA
NA	1	female	White	White	Not Hispanic or Latino	Not Hispanic or Latino	40 - 49	182.88	97.5	7	NA	0	0	0	NA	NA	NA	not aspirin; not simvastatin; not amiodarone	0	NA	NA	0	NA	0	NA	NA	NA	NA	0	NA	NA	NA	NA	NA	NA	NA	2.2	NA	1	56	2	0	*1/*1				G/G		NA
NA	1	female	White	White	Not Hispanic or Latino	Not Hispanic or Latino	40 - 49	165.1	99.8	7	NA	0	0	0	NA	NA	NA	not aspirin; not simvastatin; not amiodarone	0	NA	NA	0	NA	0	NA	NA	NA	NA	0	NA	NA	NA	NA	NA	NA	NA	2.2	NA	1	28	2.4	0	*1/*1				A/G		NA
NA	1	male	White	White	Not Hispanic or Latino	Not Hispanic or Latino	70 - 79	177.8	99.8	7	NA	0	0	0	NA	NA	NA	aspirin	1	NA	NA	0	NA	0	NA	NA	NA	NA	0	NA	NA	NA	NA	NA	NA	NA	2.2	NA	1	49	2.4	0	*1/*1				G/G		NA
NA	1	female	White	White	Not Hispanic or Latino	Not Hispanic or Latino	70 - 79	165.1	63.5	7	NA	0	0	0	NA	NA	NA	simvastatin	0	NA	NA	1	NA	0	NA	NA	NA	NA	0	NA	NA	NA	NA	NA	NA	NA	2.2	NA	1	28	2.1	0	*1/*1				A/G		NA
NA	1	male	White	White	Not Hispanic or Latino	Not Hispanic or Latino	40 - 49	182.88	97.5	7	NA	0	0	0	NA	NA	NA	not aspirin; not simvastatin; not amiodarone	0	NA	NA	0	NA	0	NA	NA	NA	NA	0	NA	NA	NA	NA	NA	NA	NA	2.2	NA	1	21	2	0	*1/*1				G/G		NA
NA	1	male	White	White	Not Hispanic or Latino	Not Hispanic or Latino	40 - 49	185.42	88.5	7	NA	0	0	0	NA	NA	NA	not aspirin; not simvastatin; not amiodarone	0	NA	NA	0	NA	0	NA	NA	NA	NA	0	NA	NA	NA	NA	NA	NA	NA	2.2	NA	1	70	2	0	*1/*1				A/G		NA
NA	1	female	White	White	Not Hispanic or Latino	Not Hispanic or Latino	70 - 79	168.91	72.6	7	NA	0	0	0	NA	NA	NA	aspirin	1	NA	NA	0	NA	0	NA	NA	NA	NA	0	NA	NA	NA	NA	NA	NA	NA	2.2	NA	1	18	1.8	0	*1/*2				A/A		NA
NA	1	male	White	White	Not Hispanic or Latino	Not Hispanic or Latino	50 - 59	172.72	90.7	7	NA	0	0	0	NA	NA	NA	aspirin	1	NA	NA	0	NA	0	NA	NA	NA	NA	0	NA	NA	NA	NA	NA	NA	NA	2.2	NA	1	49	2.3	0	*1/*1				A/A		NA
NA	1	male	White	White	Not Hispanic or Latino	Not Hispanic or Latino	60 - 69	175.26	98.4	7	NA	0	0	0	NA	NA	NA	not aspirin; not simvastatin; not amiodarone	0	NA	NA	0	NA	0	NA	NA	NA	NA	0	NA	NA	NA	NA	NA	NA	NA	2.2	NA	1	35	2.1	0	*1/*3				G/G		NA
NA	1	male	White	White	Not Hispanic or Latino	Not Hispanic or Latino	40 - 49	187.96	97.5	7	NA	0	0	0	NA	NA	NA	not aspirin; not simvastatin; not amiodarone	0	NA	NA	0	NA	0	NA	NA	NA	NA	0	NA	NA	NA	NA	NA	NA	NA	2.2	NA	1	42	2.1	0	*1/*2				A/G		NA
NA	1	female	White	White	Not Hispanic or Latino	Not Hispanic or Latino	60 - 69	173.99	83.9	7	NA	0	0	0	NA	NA	NA	not aspirin; not simvastatin; not amiodarone	0	NA	NA	0	NA	0	NA	NA	NA	NA	0	NA	NA	NA	NA	NA	NA	NA	2.2	NA	1	35	2.6	0	*1/*1				A/G		NA
NA	1	female	White	White	Not Hispanic or Latino	Not Hispanic or Latino	60 - 69	149.86	56.7	1 or 2	NA	0	0	0	NA	NA	NA	not aspirin; not simvastatin; not amiodarone	0	NA	NA	0	NA	0	NA	NA	NA	NA	0	NA	NA	NA	NA	NA	NA	NA	2.5	NA	1	11	2.4	0	*1/*2				G/G		NA
NA	1	male	White	White	Not Hispanic or Latino	Not Hispanic or Latino	40 - 49	182.88	93	1 or 2	NA	0	0	0	NA	NA	NA	not aspirin; not simvastatin; not amiodarone	0	NA	NA	0	NA	0	NA	NA	NA	NA	0	NA	NA	NA	NA	NA	NA	NA	2.5	NA	1	35	2	0	*1/*2				A/G		NA
NA	1	female	White	White	Not Hispanic or Latino	Not Hispanic or Latino	60 - 69	165.1	88.9	6	NA	0	0	0	NA	NA	NA	aspirin	1	NA	NA	0	NA	0	NA	NA	NA	NA	0	NA	NA	NA	NA	NA	NA	NA	2.5	NA	1	28	2.3	0	*1/*1				A/G		NA
NA	1	male	White	White	Not Hispanic or Latino	Not Hispanic or Latino	60 - 69	172.72	111.1	6	NA	0	0	0	NA	NA	NA	fluvastatin; amidarone	0	NA	NA	0	NA	1	NA	NA	NA	NA	1	NA	NA	NA	NA	NA	NA	NA	2.5	NA	1	70	3	0	*1/*1				A/A		NA
no diabetes	1	male	White	White	Not Hispanic or Latino	Not Hispanic or Latino	70 - 79	193.04	81.6	6	no diabetes	0	0	0	0	NA	NA	aspirin; amidarone	1	NA	NA	0	NA	0	NA	NA	NA	NA	1	NA	NA	NA	NA	NA	NA	NA	2.5	NA	1	4	2.5	0	*3/*3				A/G		NA
NA	1	male	White	White	Not Hispanic or Latino	Not Hispanic or Latino	60 - 69	193.04	105.2	1 or 2	NA	0	0	0	NA	NA	NA	aspirin	1	NA	NA	0	NA	0	NA	NA	NA	NA	0	NA	NA	NA	NA	NA	NA	NA	2.5	NA	1	35	2.8	0	*1/*1				A/G		NA
NA	1	female	White	White	Not Hispanic or Latino	Not Hispanic or Latino	40 - 49	165.1	72.6	8	NA	0	0	0	NA	NA	NA	aspirin; amidarone	1	NA	NA	0	NA	0	NA	NA	NA	NA	1	NA	NA	NA	NA	NA	NA	NA	3	NA	1	4	3.3	1	*1/*3				A/G		NA
NA	1	female	White	White	Not Hispanic or Latino	Not Hispanic or Latino	40 - 49	177.8	79.4	7	NA	0	0	0	NA	NA	NA	not aspirin; not simvastatin; not amiodarone	0	NA	NA	0	NA	0	NA	NA	NA	NA	0	NA	NA	NA	NA	NA	NA	NA	2.2	NA	1	56	NA	1	*1/*1				A/G		NA
NA	1	female	White	White	Not Hispanic or Latino	Not Hispanic or Latino	60 - 69	172.72	95.3	7	NA	0	0	0	NA	NA	NA	not aspirin; not simvastatin; not amiodarone	0	NA	NA	0	NA	0	NA	NA	NA	NA	0	NA	NA	NA	NA	NA	NA	NA	2.2	NA	1	70	1.7	0	*1/*1				G/G		NA
NA	1	female	White	White	Not Hispanic or Latino	Not Hispanic or Latino	40 - 49	154.94	63.5	7	NA	0	0	0	NA	NA	NA	not aspirin; not simvastatin; not amiodarone	0	NA	NA	0	NA	0	NA	NA	NA	NA	0	NA	NA	NA	NA	NA	NA	NA	2.2	NA	1	28	1.8	0	*1/*1				A/G		NA
NA	1	female	White	White	Not Hispanic or Latino	Not Hispanic or Latino	60 - 69	165.1	81.6	7	NA	0	0	0	NA	NA	NA	not aspirin; not simvastatin; not amiodarone	0	NA	NA	0	NA	0	NA	NA	NA	NA	0	NA	NA	NA	NA	NA	NA	NA	2.2	NA	1	21	2	0	*1/*1				G/G		NA
NA	1	female	White	White	Not Hispanic or Latino	Not Hispanic or Latino	50 - 59	172.72	73.9	7	NA	0	0	0	NA	NA	NA	not aspirin; not simvastatin; not amiodarone	0	NA	NA	0	NA	0	NA	NA	NA	NA	0	NA	NA	NA	NA	NA	NA	NA	2.2	NA	1	70	1.7	0	*1/*1				G/G		NA
NA	1	male	White	White	Not Hispanic or Latino	Not Hispanic or Latino	30 - 39	165.1	74.8	7	NA	0	0	0	NA	NA	NA	not aspirin; not simvastatin; not amiodarone	0	NA	NA	0	NA	0	NA	NA	NA	NA	0	NA	NA	NA	NA	NA	NA	NA	2.2	NA	1	28	2.6	0	*1/*1				G/G		NA
NA	1	male	White	White	Not Hispanic or Latino	Not Hispanic or Latino	50 - 59	180.34	111.1	7	NA	0	0	0	NA	NA	NA	aspirin	1	NA	NA	0	NA	0	NA	NA	NA	NA	0	NA	NA	NA	NA	NA	NA	NA	2.5	NA	0	NA	NA	1	*1/*1				A/G		NA
NA	1	female	African American	Black or African American	Not Hispanic or Latino	Not Hispanic or Latino	40 - 49	170.18	68	7	NA	0	0	0	NA	NA	NA	not aspirin; not simvastatin; not amiodarone	0	NA	NA	0	NA	0	NA	NA	NA	NA	0	NA	NA	NA	NA	NA	NA	NA	2.2	NA	1	21	2.1	1	*1/*1				G/G		NA
NA	1	male	White	White	Not Hispanic or Latino	Not Hispanic or Latino	70 - 79	175.26	93	7	NA	0	0	0	NA	NA	NA	aspirin	1	NA	NA	0	NA	0	NA	NA	NA	NA	0	NA	NA	NA	NA	NA	NA	NA	2.2	NA	0	NA	NA	0	*1/*1				A/G		NA
NA	1	male	African American	Black or African American	Not Hispanic or Latino	Not Hispanic or Latino	40 - 49	180.34	81.6	7	NA	0	0	0	NA	NA	NA	aspirin	1	NA	NA	0	NA	0	NA	NA	NA	NA	0	NA	NA	NA	NA	NA	NA	NA	2.2	NA	1	63	2.1	1	*1/*1				G/G		NA
NA	1	female	White	White	Not Hispanic or Latino	Not Hispanic or Latino	50 - 59	175.26	108.9	7	NA	0	0	0	NA	NA	NA	not aspirin; not simvastatin; not amiodarone	0	NA	NA	0	NA	0	NA	NA	NA	NA	0	NA	NA	NA	NA	NA	NA	NA	2.2	NA	1	49	1.7	0	*1/*1				A/G		NA
NA	1	female	White	White	Not Hispanic or Latino	Not Hispanic or Latino	60 - 69	170.18	81.6	7	NA	0	0	0	NA	NA	NA	not aspirin; not simvastatin; not amiodarone	0	NA	NA	0	NA	0	NA	NA	NA	NA	0	NA	NA	NA	NA	NA	NA	NA	2.2	NA	0	NA	NA	0	*1/*1				A/G		NA
NA	1	male	White	White	Not Hispanic or Latino	Not Hispanic or Latino	50 - 59	190.5	127	7	NA	0	0	0	NA	NA	NA	not aspirin; not simvastatin; not amiodarone	0	NA	NA	0	NA	0	NA	NA	NA	NA	0	NA	NA	NA	NA	NA	NA	NA	2.2	NA	0	NA	NA	0	*1/*2				A/A		NA
NA	1	female	White	White	Not Hispanic or Latino	Not Hispanic or Latino	30 - 39	165.1	65.8	7	NA	0	0	0	NA	NA	NA	simvastatin	0	NA	NA	1	NA	0	NA	NA	NA	NA	0	NA	NA	NA	NA	NA	NA	NA	2.2	NA	1	42	1.8	1	*1/*1				A/A		NA
NA	1	female	White	White	Not Hispanic or Latino	Not Hispanic or Latino	60 - 69	172.72	79.4	7	NA	0	0	0	NA	NA	NA	not aspirin; not simvastatin; not amiodarone	0	NA	NA	0	NA	0	NA	NA	NA	NA	0	NA	NA	NA	NA	NA	NA	NA	2.5	NA	0	NA	NA	0	*1/*1				G/G		NA
NA	1	female	White	White	Not Hispanic or Latino	Not Hispanic or Latino	30 - 39	175.26	62.1	7	NA	0	0	0	NA	NA	NA	not aspirin; not simvastatin; not amiodarone	0	NA	NA	0	NA	0	NA	NA	NA	NA	0	NA	NA	NA	NA	NA	NA	NA	2.2	NA	1	28	1.7	0	*1/*2				A/G		NA
NA	1	female	White	White	Not Hispanic or Latino	Not Hispanic or Latino	40 - 49	170.18	63.5	7	NA	0	0	0	NA	NA	NA	not aspirin; not simvastatin; not amiodarone	0	NA	NA	0	NA	0	NA	NA	NA	NA	0	NA	NA	NA	NA	NA	NA	NA	2.2	NA	1	21	2.5	1	*2/*2				G/G		NA
NA	1	male	White	White	Not Hispanic or Latino	Not Hispanic or Latino	50 - 59	180.34	102.1	7	NA	0	0	0	NA	NA	NA	not aspirin; not simvastatin; not amiodarone	0	NA	NA	0	NA	0	NA	NA	NA	NA	0	NA	NA	NA	NA	NA	NA	NA	2.2	NA	1	21	2.1	0	*1/*1				A/A		NA
NA	1	male	White	White	Not Hispanic or Latino	Not Hispanic or Latino	40 - 49	175.26	86.2	7	NA	0	0	0	NA	NA	NA	not aspirin; not simvastatin; not amiodarone	0	NA	NA	0	NA	0	NA	NA	NA	NA	0	NA	NA	NA	NA	NA	NA	NA	2.2	NA	1	14	1.7	0	*2/*3				A/A		NA
NA	1	male	White	White	Not Hispanic or Latino	Not Hispanic or Latino	60 - 69	190.5	79.4	7	NA	0	0	0	NA	NA	NA	aspirin	1	NA	NA	0	NA	0	NA	NA	NA	NA	0	NA	NA	NA	NA	NA	NA	NA	2.2	NA	0	NA	NA	0	*1/*1				G/G		NA
NA	1	female	African American	Black or African American	Not Hispanic or Latino	Not Hispanic or Latino	40 - 49	152.4	57.6	7	NA	0	0	0	NA	NA	NA	not aspirin; not simvastatin; not amiodarone	0	NA	NA	0	NA	0	NA	NA	NA	NA	0	NA	NA	NA	NA	NA	NA	NA	2.2	NA	0	NA	NA	1	*1/*1				G/G		NA
NA	1	male	White	White	Not Hispanic or Latino	Not Hispanic or Latino	40 - 49	172.72	101.6	7	NA	0	0	0	NA	NA	NA	not aspirin; not simvastatin; not amiodarone	0	NA	NA	0	NA	0	NA	NA	NA	NA	0	NA	NA	NA	NA	NA	NA	NA	2.2	NA	1	63	1.7	0	*1/*2				G/G		NA
NA	1	female	African American	Black or African American	Not Hispanic or Latino	Not Hispanic or Latino	40 - 49	146.69	47.6	7	NA	0	0	0	NA	NA	NA	aspirin	1	NA	NA	0	NA	0	NA	NA	NA	NA	0	NA	NA	NA	NA	NA	NA	NA	2.2	NA	0	NA	NA	0	*1/*2				G/G		NA
NA	1	male	White	White	Not Hispanic or Latino	Not Hispanic or Latino	60 - 69	187.96	83.9	7	NA	0	0	0	NA	NA	NA	aspirin; simvastatin	1	NA	NA	1	NA	0	NA	NA	NA	NA	0	NA	NA	NA	NA	NA	NA	NA	2.2	NA	1	14	1.9	0	*1/*2				G/G		NA
NA	1	female	African American	Black or African American	Not Hispanic or Latino	Not Hispanic or Latino	40 - 49	167.64	57.2	7	NA	0	0	0	NA	NA	NA	not aspirin; not simvastatin; not amiodarone	0	NA	NA	0	NA	0	NA	NA	NA	NA	0	NA	NA	NA	NA	NA	NA	NA	2.2	NA	1	42	1.7	0	*1/*1				A/G		NA
NA	1	female	White	White	Not Hispanic or Latino	Not Hispanic or Latino	60 - 69	162.56	61.2	7	NA	0	0	0	NA	NA	NA	not aspirin; not simvastatin; not amiodarone	0	NA	NA	0	NA	0	NA	NA	NA	NA	0	NA	NA	NA	NA	NA	NA	NA	2.2	NA	1	21	2	0	*1/*2				A/G		NA
NA	1	male	Asian	Asian	Not Hispanic or Latino	Not Hispanic or Latino	30 - 39	152.4	63.5	7	NA	0	0	0	NA	NA	NA	not aspirin; not simvastatin; not amiodarone	0	NA	NA	0	NA	0	NA	NA	NA	NA	0	NA	NA	NA	NA	NA	NA	NA	2.2	NA	1	21	2.2	0	*1/*1				G/G		NA
NA	1	male	African American	Black or African American	Not Hispanic or Latino	Not Hispanic or Latino	60 - 69	172.72	105.2	7	NA	0	0	0	NA	NA	NA	aspirin	1	NA	NA	0	NA	0	NA	NA	NA	NA	0	NA	NA	NA	NA	NA	NA	NA	2.2	NA	1	53	2.6	0	*1/*1				A/A		NA
NA	1	female	African American	Black or African American	Not Hispanic or Latino	Not Hispanic or Latino	50 - 59	160.02	87.5	7	NA	0	0	0	NA	NA	NA	not aspirin; not simvastatin; not amiodarone	0	NA	NA	0	NA	0	NA	NA	NA	NA	0	NA	NA	NA	NA	NA	NA	NA	2.2	NA	1	42	1.7	0	*1/*1				A/G		NA
NA	1	male	White	White	Not Hispanic or Latino	Not Hispanic or Latino	60 - 69	180.34	94.8	7	NA	0	0	0	NA	NA	NA	aspirin; simvastatin	1	NA	NA	1	NA	0	NA	NA	NA	NA	0	NA	NA	NA	NA	NA	NA	NA	2.2	NA	1	21	1.8	0	*1/*1				A/G		NA
NA	1	male	White	White	Not Hispanic or Latino	Not Hispanic or Latino	80 - 89	177.8	95.3	7	NA	0	0	0	NA	NA	NA	simvastatin	0	NA	NA	1	NA	0	NA	NA	NA	NA	0	NA	NA	NA	NA	NA	NA	NA	2.2	NA	1	25	2.6	0	*1/*2				G/G		NA
NA	1	female	White	White	Not Hispanic or Latino	Not Hispanic or Latino	70 - 79	167.64	86.2	7	NA	0	0	0	NA	NA	NA	not aspirin; not simvastatin; not amiodarone	0	NA	NA	0	NA	0	NA	NA	NA	NA	0	NA	NA	NA	NA	NA	NA	NA	2.2	NA	1	49	1.8	0	*1/*1				G/G		NA
NA	1	male	African American	Black or African American	Not Hispanic or Latino	Not Hispanic or Latino	30 - 39	180.34	63.1	7	NA	0	0	0	NA	NA	NA	not aspirin; not simvastatin; not amiodarone	0	NA	NA	0	NA	0	NA	NA	NA	NA	0	NA	NA	NA	NA	NA	NA	NA	2.2	NA	0	NA	NA	0	*1/*1				G/G		NA
NA	1	male	White	White	Not Hispanic or Latino	Not Hispanic or Latino	40 - 49	180.34	92.1	7	NA	0	0	0	NA	NA	NA	not aspirin; not simvastatin; not amiodarone	0	NA	NA	0	NA	0	NA	NA	NA	NA	0	NA	NA	NA	NA	NA	NA	NA	2.2	NA	1	56	1.8	0	*1/*1				G/G		NA
NA	1	male	White	White	Not Hispanic or Latino	Not Hispanic or Latino	50 - 59	187.96	88.5	7	NA	0	0	0	NA	NA	NA	not aspirin; not simvastatin; not amiodarone	0	NA	NA	0	NA	0	NA	NA	NA	NA	0	NA	NA	NA	NA	NA	NA	NA	2.2	NA	1	56	1.7	0	*1/*1				A/G		NA
NA	1	female	White	White	Not Hispanic or Latino	Not Hispanic or Latino	50 - 59	166.37	81.6	7	NA	0	0	0	NA	NA	NA	not aspirin; not simvastatin; not amiodarone	0	NA	NA	0	NA	0	NA	NA	NA	NA	0	NA	NA	NA	NA	NA	NA	NA	2.2	NA	1	21	1.7	0	*1/*3				A/G		NA
NA	1	female	White	White	Not Hispanic or Latino	Not Hispanic or Latino	60 - 69	165.1	106.6	7	NA	0	0	0	NA	NA	NA	aspirin	1	NA	NA	0	NA	0	NA	NA	NA	NA	0	NA	NA	NA	NA	NA	NA	NA	2.2	NA	1	42	1.9	0	*1/*2				A/G		NA
NA	1	female	White	White	Not Hispanic or Latino	Not Hispanic or Latino	30 - 39	162.56	49	7	NA	0	0	0	NA	NA	NA	not aspirin; not simvastatin; not amiodarone	0	NA	NA	0	NA	0	NA	NA	NA	NA	0	NA	NA	NA	NA	NA	NA	NA	2.2	NA	1	25	2.4	0	*1/*1				A/A		NA
NA	1	female	White	White	Not Hispanic or Latino	Not Hispanic or Latino	50 - 59	156.85	118.8	7	NA	0	0	0	NA	NA	NA	not aspirin; not simvastatin; not amiodarone	0	NA	NA	0	NA	0	NA	NA	NA	NA	0	NA	NA	NA	NA	NA	NA	NA	2.2	NA	1	18	1.9	0	*2/*3				G/G		NA
NA	1	female	White	White	Not Hispanic or Latino	Not Hispanic or Latino	50 - 59	153.67	93	7	NA	0	0	0	NA	NA	NA	not aspirin; not simvastatin; not amiodarone	0	NA	NA	0	NA	0	NA	NA	NA	NA	0	NA	NA	NA	NA	NA	NA	NA	2.2	NA	1	42	1.8	0	*1/*2				G/G		NA
NA	1	male	White	White	Not Hispanic or Latino	Not Hispanic or Latino	40 - 49	187.96	102.1	7	NA	0	0	0	NA	NA	NA	not aspirin; not simvastatin; not amiodarone	0	NA	NA	0	NA	0	NA	NA	NA	NA	0	NA	NA	NA	NA	NA	NA	NA	2.2	NA	1	98	1.9	0	*1/*1				A/G		NA
NA	1	male	White	White	Not Hispanic or Latino	Not Hispanic or Latino	50 - 59	179.07	95.3	7	NA	0	0	0	NA	NA	NA	not aspirin; not simvastatin; not amiodarone	0	NA	NA	0	NA	0	NA	NA	NA	NA	0	NA	NA	NA	NA	NA	NA	NA	2.2	NA	0	NA	NA	0	*1/*2				A/G		NA
NA	1	female	African American	Black or African American	Not Hispanic or Latino	Not Hispanic or Latino	40 - 49	160.02	108.9	7	NA	0	0	0	NA	NA	NA	not aspirin; not simvastatin; not amiodarone	0	NA	NA	0	NA	0	NA	NA	NA	NA	0	NA	NA	NA	NA	NA	NA	NA	2.2	NA	1	35	1.8	1	*1/*1				G/G		NA
NA	1	female	White	White	Not Hispanic or Latino	Not Hispanic or Latino	50 - 59	167.64	121.1	7	NA	0	0	0	NA	NA	NA	not aspirin; not simvastatin; not amiodarone	0	NA	NA	0	NA	0	NA	NA	NA	NA	0	NA	NA	NA	NA	NA	NA	NA	2.2	NA	1	42	1.7	0	*1/*1				A/G		NA
NA	1	female	White	White	Not Hispanic or Latino	Not Hispanic or Latino	70 - 79	180.34	104.3	7	NA	0	0	0	NA	NA	NA	aspirin	1	NA	NA	0	NA	0	NA	NA	NA	NA	0	NA	NA	NA	NA	NA	NA	NA	2.2	NA	1	28	2.4	0	*1/*1				A/A		NA
NA	1	male	White	White	Not Hispanic or Latino	Not Hispanic or Latino	60 - 69	182.88	83.9	7	NA	0	0	0	NA	NA	NA	aspirin; simvastatin	1	NA	NA	1	NA	0	NA	NA	NA	NA	0	NA	NA	NA	NA	NA	NA	NA	2.2	NA	0	NA	NA	0	*1/*2				G/G		NA
NA	1	male	White	White	Not Hispanic or Latino	Not Hispanic or Latino	50 - 59	177.8	113.9	7	NA	0	0	0	NA	NA	NA	aspirin	1	NA	NA	0	NA	0	NA	NA	NA	NA	0	NA	NA	NA	NA	NA	NA	NA	2.2	NA	1	56	1.9	0	*1/*3				A/A		NA
NA	1	female	White	White	Not Hispanic or Latino	Not Hispanic or Latino	50 - 59	177.8	83	7	NA	0	0	0	NA	NA	NA	not aspirin; not simvastatin; not amiodarone	0	NA	NA	1	NA	0	NA	NA	NA	NA	0	NA	NA	NA	NA	NA	NA	NA	2.2	NA	1	49	2	0	*1/*1				A/G		NA
NA	1	female	White	White	Not Hispanic or Latino	Not Hispanic or Latino	60 - 69	162.56	81.6	7	NA	0	0	0	NA	NA	NA	not aspirin; not simvastatin; not amiodarone	0	NA	NA	0	NA	0	NA	NA	NA	NA	0	NA	NA	NA	NA	NA	NA	NA	2.2	NA	1	28	1.9	0	*1/*1				A/G		NA
NA	1	female	White	White	Not Hispanic or Latino	Not Hispanic or Latino	60 - 69	154.94	51.3	7	NA	0	0	0	NA	NA	NA	not aspirin; not simvastatin; not amiodarone	0	NA	NA	0	NA	0	NA	NA	NA	NA	0	NA	NA	NA	NA	NA	NA	NA	2.2	NA	1	14	1.9	0	*1/*3				G/G		NA
diabetes	1	female	African American	Black or African American	Not Hispanic or Latino	Not Hispanic or Latino	60 - 69	154.94	90.7	7	diabetes	0	0	0	1	NA	NA	not aspirin; not simvastatin; not amiodarone	0	NA	NA	0	NA	0	NA	NA	NA	NA	0	NA	NA	NA	NA	NA	NA	NA	2.2	NA	1	49	1.9	1	*1/*1				G/G		NA
NA	1	male	White	White	Not Hispanic or Latino	Not Hispanic or Latino	70 - 79	180.34	112	7	NA	0	0	0	NA	NA	NA	not aspirin; not simvastatin; not amiodarone	0	NA	NA	1	NA	0	NA	NA	NA	NA	0	NA	NA	NA	NA	NA	NA	NA	2.2	NA	1	35	2	0	*1/*1				A/A		NA
NA	1	female	White	White	Not Hispanic or Latino	Not Hispanic or Latino	30 - 39	154.94	93.4	7	NA	0	0	0	NA	NA	NA	not aspirin; not simvastatin; not amiodarone	0	NA	NA	0	NA	0	NA	NA	NA	NA	0	NA	NA	NA	NA	NA	NA	NA	2.2	NA	1	25	2.5	0	*1/*2				A/G		NA
NA	1	male	African American	Black or African American	Not Hispanic or Latino	Not Hispanic or Latino	60 - 69	185.42	81.6	7	NA	0	0	0	NA	NA	NA	simvastatin	0	NA	NA	1	NA	0	NA	NA	NA	NA	0	NA	NA	NA	NA	NA	NA	NA	2.2	NA	1	42	2.3	0	*1/*1				A/G		NA
NA	1	female	White	White	Not Hispanic or Latino	Not Hispanic or Latino	60 - 69	182.88	86.2	7	NA	0	0	0	NA	NA	NA	not aspirin; not simvastatin; not amiodarone	0	NA	NA	0	NA	0	NA	NA	NA	NA	0	NA	NA	NA	NA	NA	NA	NA	2.2	NA	1	14	2.4	0	*2/*2				G/G		NA
NA	1	male	White	White	Not Hispanic or Latino	Not Hispanic or Latino	60 - 69	177.8	90.7	7	NA	0	0	0	NA	NA	NA	aspirin	1	NA	NA	0	NA	0	NA	NA	NA	NA	0	NA	NA	NA	NA	NA	NA	NA	2.2	NA	1	35	2.1	0	*1/*1				A/G		NA
NA	1	male	African American	Black or African American	Not Hispanic or Latino	Not Hispanic or Latino	60 - 69	176.53	65.3	7	NA	0	0	0	NA	NA	NA	aspirin; simvastatin	1	NA	NA	1	NA	0	NA	NA	NA	NA	0	NA	NA	NA	NA	NA	NA	NA	2.5	NA	1	11	2	0	*1/*3				A/G		NA
NA	1	female	African American	Black or African American	Not Hispanic or Latino	Not Hispanic or Latino	60 - 69	166.37	122.9	7	NA	0	0	0	NA	NA	NA	not aspirin; not simvastatin; not amiodarone	0	NA	NA	0	NA	0	NA	NA	NA	NA	0	NA	NA	NA	NA	NA	NA	NA	2.2	NA	1	49	1.9	0	*1/*1				G/G		NA
NA	1	female	White	White	Not Hispanic or Latino	Not Hispanic or Latino	60 - 69	162.56	70.3	7	NA	0	0	0	NA	NA	NA	not aspirin; not simvastatin; not amiodarone	0	NA	NA	0	NA	0	NA	NA	NA	NA	0	NA	NA	NA	NA	NA	NA	NA	2.2	NA	1	35	1.7	0	*1/*1				A/G		NA
NA	1	male	White	White	Not Hispanic or Latino	Not Hispanic or Latino	40 - 49	175.26	73.5	7	NA	0	0	0	NA	NA	NA	not aspirin; not simvastatin; not amiodarone	0	NA	NA	0	NA	0	NA	NA	NA	NA	0	NA	NA	NA	NA	NA	NA	NA	2.2	NA	1	21	1.9	1	*1/*1				A/G		NA
NA	1	female	White	White	Not Hispanic or Latino	Not Hispanic or Latino	30 - 39	166.37	97.5	7	NA	0	0	0	NA	NA	NA	not aspirin; not simvastatin; not amiodarone	0	NA	NA	0	NA	0	NA	NA	NA	NA	0	NA	NA	NA	NA	NA	NA	NA	2.2	NA	1	35	1.8	0	*1/*1				A/G		NA
no diabetes	1	female	White	White	Not Hispanic or Latino	Not Hispanic or Latino	50 - 59	170.18	67.1	7	no diabetes	0	0	0	0	NA	NA	not aspirin; not simvastatin; not amiodarone	0	NA	NA	0	NA	0	NA	NA	NA	NA	0	NA	NA	NA	NA	NA	NA	NA	2.2	NA	1	49	1.8	0	*1/*1				G/G		NA
NA	1	male	White	White	Not Hispanic or Latino	Not Hispanic or Latino	50 - 59	175.26	79.4	7	NA	0	0	0	NA	NA	NA	not aspirin; not simvastatin; not amiodarone	0	NA	NA	0	NA	0	NA	NA	NA	NA	0	NA	NA	NA	NA	NA	NA	NA	2.2	NA	1	42	1.8	0	*1/*1				A/G		NA
NA	1	female	African American	Black or African American	Not Hispanic or Latino	Not Hispanic or Latino	70 - 79	162.56	84.8	7	NA	0	0	0	NA	NA	NA	aspirin	1	NA	NA	0	NA	0	NA	NA	NA	NA	0	NA	NA	NA	NA	NA	NA	NA	2.2	NA	1	28	2.5	0	*1/*1				G/G		NA
NA	1	male	White	White	Not Hispanic or Latino	Not Hispanic or Latino	50 - 59	185.42	113.4	7	NA	0	0	0	NA	NA	NA	not aspirin; not simvastatin; not amiodarone	0	NA	NA	0	NA	0	NA	NA	NA	NA	0	NA	NA	NA	NA	NA	NA	NA	2.2	NA	1	63	2.7	0	*1/*1				G/G		NA
NA	1	female	White	White	Not Hispanic or Latino	Not Hispanic or Latino	50 - 59	165.1	90.7	7	NA	0	0	0	NA	NA	NA	not aspirin; not simvastatin; not amiodarone	0	NA	NA	0	NA	0	NA	NA	NA	NA	0	NA	NA	NA	NA	NA	NA	NA	2.2	NA	1	21	2.4	1	*1/*2				A/G		NA
NA	1	male	White	White	Not Hispanic or Latino	Not Hispanic or Latino	50 - 59	180.34	113.4	7	NA	0	0	0	NA	NA	NA	not aspirin; not simvastatin; not amiodarone	0	NA	NA	0	NA	0	NA	NA	NA	NA	0	NA	NA	NA	NA	NA	NA	NA	2.2	NA	1	56	1.9	0	*1/*1				A/G		NA
NA	1	female	White	White	Not Hispanic or Latino	Not Hispanic or Latino	50 - 59	160.02	61.7	7	NA	0	0	0	NA	NA	NA	not aspirin; not simvastatin; not amiodarone	0	NA	NA	0	NA	0	NA	NA	NA	NA	0	NA	NA	NA	NA	NA	NA	NA	2.2	NA	1	35	2.7	1	*1/*1				G/G		NA
NA	1	male	White	White	Not Hispanic or Latino	Not Hispanic or Latino	40 - 49	172.72	123.4	7	NA	0	0	0	NA	NA	NA	aspirin; simvastatin	1	NA	NA	1	NA	0	NA	NA	NA	NA	0	NA	NA	NA	NA	NA	NA	NA	2.2	NA	1	63	1.8	0	*1/*1				G/G		NA
no diabetes	1	male	White	White	Not Hispanic or Latino	Not Hispanic or Latino	30 - 39	165.1	74.8	7	no diabetes	0	0	0	0	NA	NA	not aspirin; not simvastatin; not amiodarone	0	NA	NA	0	NA	0	NA	NA	NA	NA	0	NA	NA	NA	NA	NA	NA	NA	2.2	NA	1	35	1.7	0	*1/*1				A/G		NA
no diabetes	1	male	White	White	Not Hispanic or Latino	Not Hispanic or Latino	30 - 39	187.96	113.4	7	no diabetes	0	0	0	0	NA	NA	not aspirin; not simvastatin; not amiodarone	0	NA	NA	0	NA	0	NA	NA	NA	NA	0	NA	NA	NA	NA	NA	NA	NA	2.2	NA	1	63	2.3	0	*1/*1				G/G		NA
no diabetes	1	male	White	White	Not Hispanic or Latino	Not Hispanic or Latino	80 - 89	170.18	77.1	7	no diabetes	0	0	0	0	NA	NA	aspirin	1	NA	NA	0	NA	0	NA	NA	NA	NA	0	NA	NA	NA	NA	NA	NA	NA	2.2	NA	1	49	1.8	0	*1/*3				A/A		NA
no diabetes	1	female	White	White	Not Hispanic or Latino	Not Hispanic or Latino	50 - 59	172.72	79.8	7	no diabetes	0	0	0	0	NA	NA	not aspirin; not simvastatin; not amiodarone	0	NA	NA	0	NA	0	NA	NA	NA	NA	0	NA	NA	NA	NA	NA	NA	NA	2.2	NA	1	42	1.7	0	*1/*1				G/G		NA
no diabetes	1	female	White	White	Not Hispanic or Latino	Not Hispanic or Latino	70 - 79	165.1	81.2	7	no diabetes	0	0	0	0	NA	NA	not aspirin; not simvastatin; not amiodarone	0	NA	NA	0	NA	0	NA	NA	NA	NA	0	NA	NA	NA	NA	NA	NA	NA	2.2	NA	1	32	1.7	0	*1/*1				G/G		NA
no diabetes	1	male	African American	Black or African American	Not Hispanic or Latino	Not Hispanic or Latino	50 - 59	182.88	79.4	7	no diabetes	0	0	0	0	NA	NA	not aspirin; not simvastatin; not amiodarone	0	NA	NA	0	NA	0	NA	NA	NA	NA	0	NA	NA	NA	NA	NA	NA	NA	2.2	NA	1	42	2.3	0	*1/*1				A/G		NA
no diabetes	1	female	White	White	Not Hispanic or Latino	Not Hispanic or Latino	60 - 69	162.56	81.6	7	no diabetes	0	0	0	0	NA	NA	not aspirin; not simvastatin; not amiodarone	0	NA	NA	0	NA	0	NA	NA	NA	NA	0	NA	NA	NA	NA	NA	NA	NA	2.2	NA	1	21	2.3	0	*1/*3				A/G		NA
no diabetes	1	male	White	White	Not Hispanic or Latino	Not Hispanic or Latino	40 - 49	182.88	97.5	7	no diabetes	0	0	0	0	NA	NA	aspirin	1	NA	NA	0	NA	0	NA	NA	NA	NA	0	NA	NA	NA	NA	NA	NA	NA	2.2	NA	1	56	2.3	0	*1/*1				G/G		NA
no diabetes	1	male	White	White	Not Hispanic or Latino	Not Hispanic or Latino	60 - 69	173.99	115.7	7	no diabetes	0	0	0	0	NA	NA	not aspirin; not simvastatin; not amiodarone	0	NA	NA	0	NA	0	NA	NA	NA	NA	0	NA	NA	NA	NA	NA	NA	NA	2.2	NA	1	63	2.3	0	*1/*1				G/G		NA
no diabetes	1	female	Other	Unknown	Not Hispanic or Latino	Not Hispanic or Latino	40 - 49	170.18	102.1	7	no diabetes	0	0	0	0	NA	NA	not aspirin; not simvastatin; not amiodarone	0	NA	NA	0	NA	0	NA	NA	NA	NA	0	NA	NA	NA	NA	NA	NA	NA	2.2	NA	1	28	1.8	0	*1/*1				A/A		NA
no diabetes	1	male	White	White	Not Hispanic or Latino	Not Hispanic or Latino	40 - 49	175.26	120.2	7	no diabetes	0	0	0	0	NA	NA	aspirin	1	NA	NA	0	NA	0	NA	NA	NA	NA	0	NA	NA	NA	NA	NA	NA	NA	2.2	NA	1	49	1.8	0	*1/*2				G/G		NA
no diabetes	1	female	White	White	Not Hispanic or Latino	Not Hispanic or Latino	60 - 69	162.56	56.7	7	no diabetes	0	0	0	0	NA	NA	not aspirin; not simvastatin; not amiodarone	0	NA	NA	0	NA	0	NA	NA	NA	NA	0	NA	NA	NA	NA	NA	NA	NA	2.2	NA	1	21	1.8	0	*1/*1				A/G		NA
no diabetes	1	male	White	White	Not Hispanic or Latino	Not Hispanic or Latino	50 - 59	182.88	79.4	7	no diabetes	0	0	0	0	NA	NA	not aspirin; not simvastatin; not amiodarone	0	NA	NA	0	NA	0	NA	NA	NA	NA	0	NA	NA	NA	NA	NA	NA	NA	2.2	NA	1	84	2.1	1	*1/*2				A/G		NA
no diabetes	1	female	White	White	Not Hispanic or Latino	Not Hispanic or Latino	80 - 89	162.56	70.3	7	no diabetes	0	0	0	0	NA	NA	not aspirin; not simvastatin; not amiodarone	0	NA	NA	0	NA	0	NA	NA	NA	NA	0	NA	NA	NA	NA	NA	NA	NA	2.2	NA	1	14	2.5	0	*1/*3				A/G		NA
no diabetes	1	female	White	White	Not Hispanic or Latino	Not Hispanic or Latino	30 - 39	149.86	41.7	7	no diabetes	0	0	0	0	NA	NA	not aspirin; not simvastatin; not amiodarone	0	NA	NA	0	NA	0	NA	NA	NA	NA	0	NA	NA	NA	NA	NA	NA	NA	2.2	NA	0	NA	NA	0	*1/*1				A/G		NA
no diabetes	1	female	White	White	Not Hispanic or Latino	Not Hispanic or Latino	20 - 29	154.94	77.1	7	no diabetes	0	0	0	0	NA	NA	not aspirin; not simvastatin; not amiodarone	0	NA	NA	0	NA	0	NA	NA	NA	NA	0	NA	NA	NA	NA	NA	NA	NA	2.2	NA	0	NA	NA	0	*1/*1				A/G		NA
no diabetes	1	male	White	White	Not Hispanic or Latino	Not Hispanic or Latino	40 - 49	182.88	113.4	7	no diabetes	0	0	0	0	NA	NA	not aspirin; not simvastatin; not amiodarone	0	NA	NA	0	NA	0	NA	NA	NA	NA	0	NA	NA	NA	NA	NA	NA	NA	2.2	NA	1	49	2.4	1	*1/*1				A/G		NA
no diabetes	1	female	White	White	Not Hispanic or Latino	Not Hispanic or Latino	70 - 79	162.56	70.3	7	no diabetes	0	0	0	0	NA	NA	not aspirin; not simvastatin; not amiodarone	0	NA	NA	0	NA	0	NA	NA	NA	NA	0	NA	NA	NA	NA	NA	NA	NA	2.2	NA	1	35	1.7	0	*1/*2				A/G		NA
no diabetes	1	male	White	White	Not Hispanic or Latino	Not Hispanic or Latino	50 - 59	172.72	84.4	7	no diabetes	0	0	0	0	NA	NA	not aspirin; not simvastatin; not amiodarone	0	NA	NA	0	NA	0	NA	NA	NA	NA	0	NA	NA	NA	NA	NA	NA	NA	2.2	NA	1	28	2.1	0	*1/*1				A/G		NA
no diabetes	1	female	White	White	Not Hispanic or Latino	Not Hispanic or Latino	50 - 59	160.02	40.4	7	no diabetes	0	0	0	0	NA	NA	aspirin	1	NA	NA	0	NA	0	NA	NA	NA	NA	0	NA	NA	NA	NA	NA	NA	NA	2.2	NA	0	NA	NA	0	*1/*2				A/G		NA
no diabetes	1	male	White	White	Not Hispanic or Latino	Not Hispanic or Latino	40 - 49	193.04	122.5	7	no diabetes	0	0	0	0	NA	NA	not aspirin; not simvastatin; not amiodarone	0	NA	NA	0	NA	0	NA	NA	NA	NA	0	NA	NA	NA	NA	NA	NA	NA	2.2	NA	1	56	1.8	1	*1/*1				A/G		NA
no diabetes	1	male	White	White	Not Hispanic or Latino	Not Hispanic or Latino	40 - 49	180.34	95.3	7	no diabetes	0	0	0	0	NA	NA	not aspirin; not simvastatin; not amiodarone	0	NA	NA	0	NA	0	NA	NA	NA	NA	0	NA	NA	NA	NA	NA	NA	NA	2.2	NA	0	NA	NA	0	*1/*1				A/G		NA
no diabetes	1	female	White	White	Not Hispanic or Latino	Not Hispanic or Latino	70 - 79	154.94	68.9	7	no diabetes	0	0	0	0	NA	NA	aspirin	1	NA	NA	0	NA	0	NA	NA	NA	NA	0	NA	NA	NA	NA	NA	NA	NA	2.2	NA	1	14	2.1	0	*2/*3				A/G		NA
no diabetes	1	female	White	White	Not Hispanic or Latino	Not Hispanic or Latino	40 - 49	165.1	99.8	7	no diabetes	0	0	0	0	NA	NA	not aspirin; not simvastatin; not amiodarone	0	NA	NA	0	NA	0	NA	NA	NA	NA	0	NA	NA	NA	NA	NA	NA	NA	2.2	NA	1	42	1.7	0	*1/*2				A/G		NA
no diabetes	1	female	White	White	Not Hispanic or Latino	Not Hispanic or Latino	50 - 59	154.94	66.2	7	no diabetes	0	0	0	0	NA	NA	not aspirin; not simvastatin; not amiodarone	0	NA	NA	0	NA	0	NA	NA	NA	NA	0	NA	NA	NA	NA	NA	NA	NA	2.2	NA	1	18	2.2	1	*1/*1				A/G		NA
no diabetes	1	male	White	White	Not Hispanic or Latino	Not Hispanic or Latino	40 - 49	170.18	79.4	7	no diabetes	0	0	0	0	NA	NA	not aspirin; not simvastatin; not amiodarone	0	NA	NA	0	NA	0	NA	NA	NA	NA	0	NA	NA	NA	NA	NA	NA	NA	2.2	NA	1	21	1.9	0	*1/*3				G/G		NA
no diabetes	1	female	White	White	Not Hispanic or Latino	Not Hispanic or Latino	60 - 69	157.48	67.6	7	no diabetes	0	0	0	0	NA	NA	not aspirin; not simvastatin; not amiodarone	0	NA	NA	0	NA	0	NA	NA	NA	NA	0	NA	NA	NA	NA	NA	NA	NA	2.2	NA	1	21	1.8	0	*1/*2				G/G		NA
no diabetes	1	female	White	White	Not Hispanic or Latino	Not Hispanic or Latino	60 - 69	165.1	65.3	7	no diabetes	0	0	0	0	NA	NA	not aspirin; not simvastatin; not amiodarone	0	NA	NA	0	NA	0	NA	NA	NA	NA	0	NA	NA	NA	NA	NA	NA	NA	2.2	NA	1	18	1.8	0	*1/*1				A/A		NA
no diabetes	1	male	White	White	Not Hispanic or Latino	Not Hispanic or Latino	50 - 59	182.88	113.4	7	no diabetes	0	0	0	0	NA	NA	aspirin	1	NA	NA	0	NA	0	NA	NA	NA	NA	0	NA	NA	NA	NA	NA	NA	NA	2.2	NA	1	42	2	0	*1/*1				G/G		NA
no diabetes	1	female	White	White	Not Hispanic or Latino	Not Hispanic or Latino	50 - 59	154.94	59.9	7	no diabetes	0	0	0	0	NA	NA	not aspirin; not simvastatin; not amiodarone	0	NA	NA	0	NA	0	NA	NA	NA	NA	0	NA	NA	NA	NA	NA	NA	NA	2.2	NA	1	28	2.5	0	*1/*1				A/G		NA
no diabetes	1	female	White	White	Not Hispanic or Latino	Not Hispanic or Latino	60 - 69	157.48	76.7	7	no diabetes	0	0	0	0	NA	NA	not aspirin; not simvastatin; not amiodarone	0	NA	NA	0	NA	0	NA	NA	NA	NA	0	NA	NA	NA	NA	NA	NA	NA	2.2	NA	1	14	2.6	0	*1/*1				A/G		NA
no diabetes	1	male	White	White	Not Hispanic or Latino	Not Hispanic or Latino	70 - 79	182.88	114.8	7	no diabetes	0	0	0	0	NA	NA	not aspirin; not simvastatin; not amiodarone	0	NA	NA	0	NA	0	NA	NA	NA	NA	0	NA	NA	NA	NA	NA	NA	NA	2.2	NA	1	35	1.7	0	*1/*1				A/G		NA
no diabetes	1	female	White	White	Not Hispanic or Latino	Not Hispanic or Latino	50 - 59	170.18	122.5	7	no diabetes	0	0	0	0	NA	NA	not aspirin; not simvastatin; not amiodarone	0	NA	NA	0	NA	0	NA	NA	NA	NA	0	NA	NA	NA	NA	NA	NA	NA	2.5	NA	1	63	2	0	*1/*1				A/G		NA
no diabetes	1	female	White	White	Not Hispanic or Latino	Not Hispanic or Latino	50 - 59	154.94	86.2	7	no diabetes	0	0	0	0	NA	NA	not aspirin; not simvastatin; not amiodarone	0	NA	NA	0	NA	0	NA	NA	NA	NA	0	NA	NA	NA	NA	NA	NA	NA	2.2	NA	1	35	2	0	*1/*3				G/G		NA
no diabetes	1	male	White	White	Not Hispanic or Latino	Not Hispanic or Latino	70 - 79	175.26	94.3	7	no diabetes	0	0	0	0	NA	NA	not aspirin; not simvastatin; not amiodarone	0	NA	NA	0	NA	0	NA	NA	NA	NA	0	NA	NA	NA	NA	NA	NA	NA	2.2	NA	1	35	2.4	0	*1/*1				A/G		NA
no diabetes	1	female	White	White	Not Hispanic or Latino	Not Hispanic or Latino	50 - 59	167.64	136.1	7	no diabetes	0	0	0	0	NA	NA	not aspirin; not simvastatin; not amiodarone	0	NA	NA	0	NA	0	NA	NA	NA	NA	0	NA	NA	NA	NA	NA	NA	NA	2.2	NA	1	28	2.5	0	*1/*2				A/G		NA
no diabetes	1	female	White	White	Not Hispanic or Latino	Not Hispanic or Latino	30 - 39	152.4	49.9	7	no diabetes	0	0	0	0	NA	NA	not aspirin; not simvastatin; not amiodarone	0	NA	NA	0	NA	0	NA	NA	NA	NA	0	NA	NA	NA	NA	NA	NA	NA	2.2	NA	1	35	2.3	0	*1/*2				A/G		NA
no diabetes	1	female	White	White	Not Hispanic or Latino	Not Hispanic or Latino	50 - 59	160.02	127.5	7	no diabetes	0	0	0	0	NA	NA	not aspirin; not simvastatin; not amiodarone	0	NA	NA	0	NA	0	NA	NA	NA	NA	0	NA	NA	NA	NA	NA	NA	NA	2.2	NA	1	35	1.8	1	*1/*2				A/G		NA
no diabetes	1	female	African American	Black or African American	Not Hispanic or Latino	Not Hispanic or Latino	30 - 39	167.64	72.1	7	no diabetes	0	0	0	0	NA	NA	not aspirin; not simvastatin; not amiodarone	0	NA	NA	0	NA	0	NA	NA	NA	NA	0	NA	NA	NA	NA	NA	NA	NA	2.2	NA	1	49	2.3	1	*1/*1				G/G		NA
no diabetes	1	male	White	White	Not Hispanic or Latino	Not Hispanic or Latino	50 - 59	180.34	78	7	no diabetes	0	0	0	0	NA	NA	not aspirin; not simvastatin; not amiodarone	0	NA	NA	0	NA	0	NA	NA	NA	NA	0	NA	NA	NA	NA	NA	NA	NA	2.2	NA	1	42	2.3	0	*1/*1				G/G		NA
no diabetes	1	male	African American	Black or African American	Not Hispanic or Latino	Not Hispanic or Latino	50 - 59	167.64	95.3	7	no diabetes	0	0	0	0	NA	NA	not aspirin; not simvastatin; not amiodarone	0	NA	NA	0	NA	0	NA	NA	NA	NA	0	NA	NA	NA	NA	NA	NA	NA	2.2	NA	1	70	1.8	0	*1/*1				G/G		NA
no diabetes	1	male	White	White	Not Hispanic or Latino	Not Hispanic or Latino	50 - 59	177.8	77.1	7	no diabetes	0	0	0	0	NA	NA	not aspirin; not simvastatin; not amiodarone	0	NA	NA	0	NA	0	NA	NA	NA	NA	0	NA	NA	NA	NA	NA	NA	NA	2.2	NA	1	42	1.7	0	*1/*1				A/G		NA
no diabetes	1	male	White	White	Not Hispanic or Latino	Not Hispanic or Latino	50 - 59	193.04	129.3	7	no diabetes	0	0	0	0	NA	NA	aspirin	1	NA	NA	0	NA	0	NA	NA	NA	NA	0	NA	NA	NA	NA	NA	NA	NA	2.5	NA	1	56	2.3	0	*1/*1				G/G		NA
no diabetes	1	female	White	White	Not Hispanic or Latino	Not Hispanic or Latino	60 - 69	152.4	47.6	7	no diabetes	0	0	0	0	NA	NA	not aspirin; not simvastatin; not amiodarone	0	NA	NA	0	NA	0	NA	NA	NA	NA	0	NA	NA	NA	NA	NA	NA	NA	2.2	NA	1	21	2.7	1	*1/*1				A/G		NA
no diabetes	1	male	White	White	Not Hispanic or Latino	Not Hispanic or Latino	50 - 59	182.88	83.9	7	no diabetes	0	0	0	0	NA	NA	aspirin	1	NA	NA	0	NA	0	NA	NA	NA	NA	0	NA	NA	NA	NA	NA	NA	NA	2.2	NA	0	NA	NA	0	*1/*1				G/G		NA
diabetes	1	male	African American	Black or African American	Not Hispanic or Latino	Not Hispanic or Latino	70 - 79	182.88	88.5	7	diabetes	0	0	0	1	NA	NA	not aspirin; not simvastatin; not amiodarone	0	NA	NA	0	NA	0	NA	NA	NA	NA	0	NA	NA	NA	NA	NA	NA	NA	2.2	NA	1	42	2.4	0	*1/*1				A/A		NA
no diabetes	1	female	White	White	Not Hispanic or Latino	Not Hispanic or Latino	50 - 59	157.48	87.1	7	no diabetes	0	0	0	0	NA	NA	not aspirin; not simvastatin; not amiodarone	0	NA	NA	0	NA	0	NA	NA	NA	NA	0	NA	NA	NA	NA	NA	NA	NA	2.2	NA	1	42	1.8	0	*1/*1				A/G		NA
diabetes	1	female	African American	Black or African American	Not Hispanic or Latino	Not Hispanic or Latino	40 - 49	165.1	117.9	7	diabetes	0	0	0	1	NA	NA	aspirin; simvastatin	1	NA	NA	1	NA	0	NA	NA	NA	NA	0	NA	NA	NA	NA	NA	NA	NA	2.2	NA	1	56	2.3	0	*1/*1				G/G		NA
no diabetes	1	male	White	White	Not Hispanic or Latino	Not Hispanic or Latino	40 - 49	193.04	158.8	7	no diabetes	0	0	0	0	NA	NA	not aspirin; not simvastatin; not amiodarone	0	NA	NA	0	NA	0	NA	NA	NA	NA	0	NA	NA	NA	NA	NA	NA	NA	2.2	NA	1	56	2.3	1	*1/*2				A/G		NA
no diabetes	1	male	White	White	Not Hispanic or Latino	Not Hispanic or Latino	60 - 69	175.26	78	7	no diabetes	0	0	0	0	NA	NA	aspirin	1	NA	NA	0	NA	0	NA	NA	NA	NA	0	NA	NA	NA	NA	NA	NA	NA	2.2	NA	0	NA	NA	0	*1/*2				G/G		NA
no diabetes	1	female	White	White	Not Hispanic or Latino	Not Hispanic or Latino	60 - 69	172.72	77.1	7	no diabetes	0	0	0	0	NA	NA	not aspirin; not simvastatin; not amiodarone	0	NA	NA	0	NA	0	NA	NA	NA	NA	0	NA	NA	NA	NA	NA	NA	NA	2.2	NA	1	28	2.4	0	*1/*1				A/G		NA
no diabetes	1	male	White	White	Not Hispanic or Latino	Not Hispanic or Latino	20 - 29	190.5	104.3	7	no diabetes	0	0	0	0	NA	NA	not aspirin; not simvastatin; not amiodarone	0	NA	NA	0	NA	0	NA	NA	NA	NA	0	NA	NA	NA	NA	NA	NA	NA	2.2	NA	1	63	2.3	0	*1/*1				A/A		NA
diabetes	1	female	White	White	Not Hispanic or Latino	Not Hispanic or Latino	60 - 69	153.04	98.9	7	diabetes	0	0	0	1	NA	NA	aspirin	1	NA	NA	0	NA	0	NA	NA	NA	NA	0	NA	NA	NA	NA	NA	NA	NA	2.2	NA	1	14	2.2	0	*1/*2				G/G		NA
no diabetes	1	female	White	White	Not Hispanic or Latino	Not Hispanic or Latino	50 - 59	160.02	80.7	7	no diabetes	0	0	0	0	NA	NA	not aspirin; not simvastatin; not amiodarone	0	NA	NA	0	NA	0	NA	NA	NA	NA	0	NA	NA	NA	NA	NA	NA	NA	2.2	NA	1	35	1.8	0	*1/*1				A/G		NA
no diabetes	1	female	White	White	Not Hispanic or Latino	Not Hispanic or Latino	50 - 59	172.72	79.4	7	no diabetes	0	0	0	0	NA	NA	not aspirin; not simvastatin; not amiodarone	0	NA	NA	0	NA	0	NA	NA	NA	NA	0	NA	NA	NA	NA	NA	NA	NA	2.2	NA	1	84	1.8	0	*1/*1				G/G		NA
no diabetes	1	male	White	White	Not Hispanic or Latino	Not Hispanic or Latino	40 - 49	186.69	96.2	7	no diabetes	0	0	0	0	NA	NA	aspirin	1	NA	NA	0	NA	0	NA	NA	NA	NA	0	NA	NA	NA	NA	NA	NA	NA	2.2	NA	1	42	2.7	0	*1/*1				A/G		NA
no diabetes	1	male	White	White	Not Hispanic or Latino	Not Hispanic or Latino	50 - 59	180.34	95.3	7	no diabetes	0	0	0	0	NA	NA	not aspirin; not simvastatin; not amiodarone	0	NA	NA	0	NA	0	NA	NA	NA	NA	0	NA	NA	NA	NA	NA	NA	NA	2.2	NA	1	63	1.8	0	*1/*1				G/G		NA
no diabetes	1	female	White	White	Not Hispanic or Latino	Not Hispanic or Latino	40 - 49	170.18	138.3	7	no diabetes	0	0	0	0	NA	NA	not aspirin; not simvastatin; not amiodarone	0	NA	NA	0	NA	0	NA	NA	NA	NA	0	NA	NA	NA	NA	NA	NA	NA	2.2	NA	1	42	2	0	*1/*2				A/G		NA
no diabetes	1	male	White	White	Not Hispanic or Latino	Not Hispanic or Latino	50 - 59	182.88	72.6	7	no diabetes	0	0	0	0	NA	NA	not aspirin; not simvastatin; not amiodarone	0	NA	NA	0	NA	0	NA	NA	NA	NA	0	NA	NA	NA	NA	NA	NA	NA	2.2	NA	0	NA	NA	0	*2/*3				G/G		NA
no diabetes	1	female	White	White	Not Hispanic or Latino	Not Hispanic or Latino	40 - 49	165.1	81.6	7	no diabetes	0	0	0	0	NA	NA	not aspirin; not simvastatin; not amiodarone	0	NA	NA	0	NA	0	NA	NA	NA	NA	0	NA	NA	NA	NA	NA	NA	NA	2.2	NA	0	NA	NA	0	*1/*3				A/G		NA
no diabetes	1	female	White	White	Not Hispanic or Latino	Not Hispanic or Latino	60 - 69	160.02	70.3	7	no diabetes	0	0	0	0	NA	NA	not aspirin; not simvastatin; not amiodarone	0	NA	NA	0	NA	0	NA	NA	NA	NA	0	NA	NA	NA	NA	NA	NA	NA	2.2	NA	1	14	2.3	1	*1/*1				G/G		NA
no diabetes	1	female	African American	Black or African American	Not Hispanic or Latino	Not Hispanic or Latino	70 - 79	160.02	72.6	7	no diabetes	0	0	0	0	NA	NA	aspirin	1	NA	NA	0	NA	0	NA	NA	NA	NA	0	NA	NA	NA	NA	NA	NA	NA	2.2	NA	0	NA	NA	0	*1/*1				G/G		NA
no diabetes	1	male	White	White	Not Hispanic or Latino	Not Hispanic or Latino	40 - 49	187.96	120.2	7	no diabetes	0	0	0	0	NA	NA	not aspirin; not simvastatin; not amiodarone	0	NA	NA	0	NA	0	NA	NA	NA	NA	0	NA	NA	NA	NA	NA	NA	NA	2.2	NA	1	49	1.7	0	*1/*1				G/G		NA
no diabetes	1	female	White	White	Not Hispanic or Latino	Not Hispanic or Latino	40 - 49	157.48	54.4	7	no diabetes	0	0	0	0	NA	NA	not aspirin; not simvastatin; not amiodarone	0	NA	NA	0	NA	0	NA	NA	NA	NA	0	NA	NA	NA	NA	NA	NA	NA	2.2	NA	0	NA	NA	0	*1/*1				A/A		NA
no diabetes	1	male	White	White	Not Hispanic or Latino	Not Hispanic or Latino	30 - 39	185.42	68.9	7	no diabetes	0	0	0	0	NA	NA	not aspirin; not simvastatin; not amiodarone	0	NA	NA	0	NA	0	NA	NA	NA	NA	0	NA	NA	NA	NA	NA	NA	NA	2.2	NA	0	NA	NA	0	*1/*1				A/G		NA
no diabetes	1	male	White	White	Not Hispanic or Latino	Not Hispanic or Latino	50 - 59	167.64	103	7	no diabetes	0	0	0	0	NA	NA	aspirin	1	NA	NA	0	NA	0	NA	NA	NA	NA	0	NA	NA	NA	NA	NA	NA	NA	2.2	NA	0	NA	NA	0	*1/*3				A/A		NA
no diabetes	1	female	White	White	Not Hispanic or Latino	Not Hispanic or Latino	80 - 89	162.56	72.1	7	no diabetes	0	0	0	0	NA	NA	aspirin	1	NA	NA	0	NA	0	NA	NA	NA	NA	0	NA	NA	NA	NA	NA	NA	NA	2.2	NA	0	NA	NA	0	*1/*1				G/G		NA
no diabetes	1	female	African American	Black or African American	Not Hispanic or Latino	Not Hispanic or Latino	60 - 69	170.18	66.7	7	no diabetes	0	0	0	0	NA	NA	not aspirin; not simvastatin; not amiodarone	0	NA	NA	0	NA	0	NA	NA	NA	NA	0	NA	NA	NA	NA	NA	NA	NA	2.2	NA	0	NA	NA	0	*1/*1				A/G		NA
no diabetes	1	female	African American	Black or African American	Not Hispanic or Latino	Not Hispanic or Latino	70 - 79	170.18	90.3	7	no diabetes	0	0	0	0	NA	NA	not aspirin; not simvastatin; not amiodarone	0	NA	NA	0	NA	0	NA	NA	NA	NA	0	NA	NA	NA	NA	NA	NA	NA	2.2	NA	0	NA	NA	0	*1/*1				A/G		NA
no diabetes	1	male	White	White	Not Hispanic or Latino	Not Hispanic or Latino	40 - 49	180.34	102.1	7	no diabetes	0	0	0	0	NA	NA	not aspirin; not simvastatin; not amiodarone	0	NA	NA	0	NA	0	NA	NA	NA	NA	0	NA	NA	NA	NA	NA	NA	NA	2.2	NA	0	NA	NA	1	*1/*1				G/G		NA
no diabetes	1	female	White	White	Not Hispanic or Latino	Not Hispanic or Latino	70 - 79	161.29	59	7	no diabetes	0	0	0	0	NA	NA	not aspirin; not simvastatin; not amiodarone	0	NA	NA	0	NA	0	NA	NA	NA	NA	0	NA	NA	NA	NA	NA	NA	NA	2.2	NA	0	NA	NA	0	*1/*2				G/G		NA
no diabetes	1	female	White	White	Not Hispanic or Latino	Not Hispanic or Latino	10 - 19	160.02	63.5	7	no diabetes	0	0	0	0	NA	NA	not aspirin; not simvastatin; not amiodarone	0	NA	NA	0	NA	0	NA	NA	NA	NA	0	NA	NA	NA	NA	NA	NA	NA	2.2	NA	0	NA	NA	0	*1/*1				G/G		NA
no diabetes	1	female	White	White	Not Hispanic or Latino	Not Hispanic or Latino	30 - 39	167.64	104.3	7	no diabetes	0	0	0	0	NA	NA	not aspirin; not simvastatin; not amiodarone	0	NA	NA	0	NA	0	NA	NA	NA	NA	0	NA	NA	NA	NA	NA	NA	NA	2.2	NA	0	NA	NA	0	*1/*1				A/G		NA
no diabetes	1	female	African American	Black or African American	Not Hispanic or Latino	Not Hispanic or Latino	50 - 59	170.18	87.1	7	no diabetes	0	0	0	0	NA	NA	aspirin	1	NA	NA	0	NA	0	NA	NA	NA	NA	0	NA	NA	NA	NA	NA	NA	NA	2.2	NA	0	NA	NA	0	*1/*1				A/A		NA
no diabetes	1	male	White	White	Not Hispanic or Latino	Not Hispanic or Latino	40 - 49	165.1	67.1	7	no diabetes	0	0	0	0	NA	NA	not aspirin; not simvastatin; not amiodarone	0	NA	NA	0	NA	0	NA	NA	NA	NA	0	NA	NA	NA	NA	NA	NA	NA	2.2	NA	0	NA	NA	0	*1/*1				A/G		NA
no diabetes	1	female	White	White	Not Hispanic or Latino	Not Hispanic or Latino	50 - 59	175.26	114.3	7	no diabetes	0	0	0	0	NA	NA	aspirin	1	NA	NA	0	NA	0	NA	NA	NA	NA	0	NA	NA	NA	NA	NA	NA	NA	2.2	NA	0	NA	NA	0	*1/*1				A/G		NA
no diabetes	1	male	White	White	Not Hispanic or Latino	Not Hispanic or Latino	70 - 79	182.88	99.8	7	no diabetes	0	0	0	0	NA	NA	simvastatin	0	NA	NA	1	NA	0	NA	NA	NA	NA	0	NA	NA	NA	NA	NA	NA	NA	2.2	NA	0	NA	NA	0	*1/*1				G/G		NA
no diabetes	1	male	White	White	Not Hispanic or Latino	Not Hispanic or Latino	30 - 39	175.26	109.3	7	no diabetes	0	0	0	0	NA	NA	not aspirin; not simvastatin; not amiodarone	0	NA	NA	0	NA	0	NA	NA	NA	NA	0	NA	NA	NA	NA	NA	NA	NA	2.2	NA	0	NA	NA	0	*1/*3				G/G		NA
no diabetes	1	male	White	White	Not Hispanic or Latino	Not Hispanic or Latino	40 - 49	187.96	102.1	7	no diabetes	0	0	0	0	NA	NA	aspirin	1	NA	NA	0	NA	0	NA	NA	NA	NA	0	NA	NA	NA	NA	NA	NA	NA	2.2	NA	0	NA	NA	1	*1/*1				G/G		NA
no diabetes	1	female	White	White	Not Hispanic or Latino	Not Hispanic or Latino	50 - 59	154.94	65.3	7	no diabetes	0	0	0	0	NA	NA	not aspirin; not simvastatin; not amiodarone	0	NA	NA	0	NA	0	NA	NA	NA	NA	0	NA	NA	NA	NA	NA	NA	NA	2.2	NA	0	NA	NA	0	*1/*1				G/G		NA
no diabetes	1	male	White	White	Not Hispanic or Latino	Not Hispanic or Latino	80 - 89	177.8	84.4	7	no diabetes	0	0	0	0	NA	NA	aspirin; simvastatin	1	NA	NA	1	NA	0	NA	NA	NA	NA	0	NA	NA	NA	NA	NA	NA	NA	2.2	NA	0	NA	NA	0	*1/*2				A/G		NA
NA	1	male	African American	Black or African American	Not Hispanic or Latino	Not Hispanic or Latino	60 - 69	190.5	83.9	3	NA	0	0	0	NA	NA	NA	aspirin	1	NA	NA	0	NA	0	NA	NA	NA	NA	0	NA	NA	NA	NA	NA	NA	NA	2.5	NA	1	21	2.2	0	*1/*1				A/G		NA
NA	1	female	African American	Black or African American	Not Hispanic or Latino	Not Hispanic or Latino	30 - 39	157.48	92.5	1 or 2	NA	0	0	0	NA	NA	NA	not aspirin; not simvastatin; not amiodarone	0	NA	NA	0	NA	0	NA	NA	NA	NA	0	NA	NA	NA	NA	NA	NA	NA	2.5	NA	1	35	2.9	1	*1/*1				A/G		NA
NA	1	male	White	White	Not Hispanic or Latino	Not Hispanic or Latino	70 - 79	175.26	66.7	1 or 2	NA	0	0	0	NA	NA	NA	aspirin	1	NA	NA	0	NA	0	NA	NA	NA	NA	0	NA	NA	NA	NA	NA	NA	NA	2.5	NA	1	42	2	0	*1/*1				A/A		NA
NA	1	female	White	White	Not Hispanic or Latino	Not Hispanic or Latino	70 - 79	165.1	69.4	3	NA	0	0	0	NA	NA	NA	aspirin; amidarone	1	NA	NA	0	NA	0	NA	NA	NA	NA	1	NA	NA	NA	NA	NA	NA	NA	2.5	NA	1	49	3	0	*1/*1				A/G		NA
NA	1	male	Other	Unknown	Not Hispanic or Latino	Not Hispanic or Latino	70 - 79	182.88	79.6	1 or 2	NA	0	0	0	NA	NA	NA	not aspirin; not simvastatin; not amiodarone	0	NA	NA	0	NA	0	NA	NA	NA	NA	0	NA	NA	NA	NA	NA	NA	NA	2.5	NA	1	35	2.3	0	*1/*1				A/G		NA
NA	1	female	White	White	Not Hispanic or Latino	Not Hispanic or Latino	50 - 59	168.91	93.9	8	NA	0	0	0	NA	NA	NA	not aspirin; not simvastatin; not amiodarone	0	NA	NA	0	NA	0	NA	NA	NA	NA	0	NA	NA	NA	NA	NA	NA	NA	1.8	NA	1	35	1.8	0	*1/*1				A/G		NA
NA	1	male	White	White	Not Hispanic or Latino	Not Hispanic or Latino	70 - 79	172.72	73.9	1 or 2	NA	0	0	0	NA	NA	NA	aspirin; simvastatin	1	NA	NA	1	NA	0	NA	NA	NA	NA	0	NA	NA	NA	NA	NA	NA	NA	2.5	NA	1	21	2.6	0	*1/*2				A/G		NA
no diabetes	1	female	White	White	Not Hispanic or Latino	Not Hispanic or Latino	20 - 29	172.72	81.2	8	no diabetes	0	0	0	0	NA	NA	not aspirin; not simvastatin; not amiodarone	0	NA	NA	0	NA	0	NA	NA	NA	NA	0	NA	NA	NA	NA	NA	NA	NA	1.7	NA	1	7	1.5	1	*1/*3				A/G		NA
NA	1	female	White	White	Not Hispanic or Latino	Not Hispanic or Latino	20 - 29	167.64	92.5	6	NA	0	0	0	NA	NA	NA	not aspirin; not simvastatin; not amiodarone	0	NA	NA	0	NA	0	NA	NA	NA	NA	0	NA	NA	NA	NA	NA	NA	NA	2.5	NA	1	28	2.1	0	*1/*3				A/G		NA
diabetes	1	male	African American	Black or African American	Not Hispanic or Latino	Not Hispanic or Latino	70 - 79	177.8	99.8	3	diabetes	0	0	0	1	NA	NA	not aspirin; not simvastatin; not amiodarone	0	NA	NA	0	NA	0	NA	NA	NA	NA	0	NA	NA	NA	NA	NA	NA	NA	2.5	NA	1	42	2.9	0	*1/*1				G/G		NA
NA	1	female	White	White	Not Hispanic or Latino	Not Hispanic or Latino	40 - 49	167.64	61.7	8	NA	0	0	0	NA	NA	NA	not aspirin; not simvastatin; not amiodarone	0	NA	NA	0	NA	0	NA	NA	NA	NA	0	NA	NA	NA	NA	NA	NA	NA	2	NA	1	42	1.9	0	*1/*1				G/G		NA
diabetes	1	male	White	White	Not Hispanic or Latino	Not Hispanic or Latino	60 - 69	182.88	106.6	3	diabetes	0	0	0	1	NA	NA	aspirin; amidarone	1	NA	NA	0	NA	0	NA	NA	NA	NA	1	NA	NA	NA	NA	NA	NA	NA	2.5	NA	1	21	2	0	*1/*2				G/G		NA
NA	1	male	White	White	Not Hispanic or Latino	Not Hispanic or Latino	50 - 59	177.8	102.1	1 or 2	NA	0	0	0	NA	NA	NA	not aspirin; not simvastatin; not amiodarone	0	NA	NA	0	NA	0	NA	NA	NA	NA	0	NA	NA	NA	NA	NA	NA	NA	2.5	NA	0	NA	NA	0	*1/*3				A/G		NA
NA	1	male	White	White	Not Hispanic or Latino	Not Hispanic or Latino	60 - 69	182.88	111.6	3	NA	0	0	0	NA	NA	NA	aspirin	1	NA	NA	0	NA	0	NA	NA	NA	NA	0	NA	NA	NA	NA	NA	NA	NA	2.5	NA	1	35	2.5	0	*1/*1				A/A		NA
NA	1	male	White	White	Not Hispanic or Latino	Not Hispanic or Latino	70 - 79	175.26	81.6	1 or 2	NA	0	0	0	NA	NA	NA	not aspirin; not simvastatin; not amiodarone	0	NA	NA	0	NA	0	NA	NA	NA	NA	0	NA	NA	NA	NA	NA	NA	NA	2.5	NA	1	42	2.3	0	*1/*2				A/G		NA
NA	1	female	African American	Black or African American	Not Hispanic or Latino	Not Hispanic or Latino	60 - 69	127	75.7	8	NA	0	0	0	NA	NA	NA	not aspirin; not simvastatin; not amiodarone	0	NA	NA	0	NA	0	NA	NA	NA	NA	0	NA	NA	NA	NA	NA	NA	NA	2.5	NA	1	35	2	0	*1/*1				G/G		NA
no diabetes	1	female	White	White	Not Hispanic or Latino	Not Hispanic or Latino	50 - 59	154.94	84.4	1 or 2	no diabetes	0	0	0	0	NA	NA	not aspirin; not simvastatin; not amiodarone	0	NA	NA	0	NA	0	NA	NA	NA	NA	0	NA	NA	NA	NA	NA	NA	NA	2.5	NA	1	63	2	0	*1/*1				A/G		NA
NA	1	male	White	White	Not Hispanic or Latino	Not Hispanic or Latino	50 - 59	185.42	131.5	1 or 2	NA	0	0	0	NA	NA	NA	not aspirin; not simvastatin; not amiodarone	0	NA	NA	0	NA	0	NA	NA	NA	NA	0	NA	NA	NA	NA	NA	NA	NA	2.5	NA	1	63	1.7	0	*1/*1				G/G		NA
no diabetes	1	male	White	White	Not Hispanic or Latino	Not Hispanic or Latino	50 - 59	177.8	104.3	1 or 2	no diabetes	0	0	0	0	NA	NA	aspirin	1	NA	NA	0	NA	0	NA	NA	NA	NA	0	NA	NA	NA	NA	NA	NA	NA	2.5	NA	1	28	2.3	0	*1/*1				A/G		NA
NA	1	male	African American	Black or African American	Not Hispanic or Latino	Not Hispanic or Latino	50 - 59	180.34	103.9	3	NA	0	0	0	NA	NA	NA	aspirin	1	NA	NA	0	NA	0	NA	NA	NA	NA	0	NA	NA	NA	NA	NA	NA	NA	2.5	NA	1	53	NA	0	*1/*1				G/G		NA
NA	1	female	White	White	Not Hispanic or Latino	Not Hispanic or Latino	80 - 89	162.56	69.4	8	NA	0	0	0	NA	NA	NA	aspirin; simvastatin	1	NA	NA	1	NA	0	NA	NA	NA	NA	0	NA	NA	NA	NA	NA	NA	NA	2.2	NA	1	28	1.8	0	*1/*1				G/G		NA
NA	1	male	White	White	Not Hispanic or Latino	Not Hispanic or Latino	70 - 79	172.72	93	8	NA	0	0	0	NA	NA	NA	aspirin; amidarone	1	NA	NA	0	NA	0	NA	NA	NA	NA	1	NA	NA	NA	NA	NA	NA	NA	2.5	NA	1	14	2.4	0	*2/*2				G/G		NA
NA	1	male	White	White	Not Hispanic or Latino	Not Hispanic or Latino	70 - 79	190.5	108	3	NA	0	0	0	NA	NA	NA	aspirin; simvastatin	1	NA	NA	1	NA	0	NA	NA	NA	NA	0	NA	NA	NA	NA	NA	NA	NA	2.5	NA	1	28	2.4	0	*1/*2				A/G		NA
NA	1	male	African American	Black or African American	Not Hispanic or Latino	Not Hispanic or Latino	20 - 29	182.88	74.8	3	NA	0	0	0	NA	NA	NA	amidarone	0	NA	NA	0	NA	0	NA	NA	NA	NA	1	NA	NA	NA	NA	NA	NA	NA	2.5	NA	1	42	2.7	0	*1/*1				G/G		NA
NA	1	female	White	White	Not Hispanic or Latino	Not Hispanic or Latino	50 - 59	157.48	77.1	8	NA	0	0	0	NA	NA	NA	aspirin; amidarone	1	NA	NA	0	NA	0	NA	NA	NA	NA	1	NA	NA	NA	NA	NA	NA	NA	2.5	NA	1	14	2	0	*1/*1				G/G		NA
no diabetes	1	male	White	White	Not Hispanic or Latino	Not Hispanic or Latino	60 - 69	180.34	88.9	1 or 2	no diabetes	0	0	0	0	NA	NA	not aspirin; not simvastatin; not amiodarone	0	NA	NA	0	NA	0	NA	NA	NA	NA	0	NA	NA	NA	NA	NA	NA	NA	2.5	NA	1	14	2.8	0	*1/*1				A/G		NA
no diabetes	1	male	White	White	Not Hispanic or Latino	Not Hispanic or Latino	60 - 69	175.26	70.3	3	no diabetes	0	0	0	0	NA	NA	aspirin; amidarone	1	NA	NA	0	NA	0	NA	NA	NA	NA	1	NA	NA	NA	NA	NA	NA	NA	2.5	NA	1	14	2.6	0	*1/*1				A/G		NA
no diabetes	1	female	White	White	Not Hispanic or Latino	Not Hispanic or Latino	40 - 49	165.1	77.1	1 or 2	no diabetes	0	0	0	0	NA	NA	aspirin	1	NA	NA	0	NA	0	NA	NA	NA	NA	0	NA	NA	NA	NA	NA	NA	NA	2.5	NA	1	35	3	1	*1/*1				A/G		NA
no diabetes	1	female	African American	Black or African American	Not Hispanic or Latino	Not Hispanic or Latino	40 - 49	170.18	54	7	no diabetes	0	0	0	0	NA	NA	not aspirin; not simvastatin; not amiodarone	0	NA	NA	0	NA	0	NA	NA	NA	NA	0	NA	NA	NA	NA	NA	NA	NA	2.5	NA	1	42	2.5	1	*1/*1				A/G		NA
diabetes	1	male	White	White	Not Hispanic or Latino	Not Hispanic or Latino	50 - 59	182.88	90.7	3	diabetes	0	0	0	1	NA	NA	aspirin; amidarone	1	NA	NA	0	NA	0	NA	NA	NA	NA	1	NA	NA	NA	NA	NA	NA	NA	2.5	NA	1	11	2.3	0	*1/*2				A/G		NA
no diabetes	1	female	African American	Black or African American	Not Hispanic or Latino	Not Hispanic or Latino	70 - 79	167.64	88.4	1 or 2	no diabetes	0	0	0	0	NA	NA	not aspirin; not simvastatin; not amiodarone	1	NA	NA	0	NA	0	NA	NA	NA	NA	0	NA	NA	NA	NA	NA	NA	NA	2.5	NA	1	21	2	1	*1/*1				A/G		NA
no diabetes	1	female	White	White	Not Hispanic or Latino	Not Hispanic or Latino	60 - 69	162.56	44	1 or 2	no diabetes	0	0	0	0	NA	NA	not aspirin; not simvastatin; not amiodarone	0	NA	NA	0	NA	0	NA	NA	NA	NA	0	NA	NA	NA	NA	NA	NA	NA	2.5	NA	1	28	2.6	0	*1/*1				A/G		NA
no diabetes	1	female	White	White	Not Hispanic or Latino	Not Hispanic or Latino	50 - 59	167.64	86.2	6	no diabetes	0	0	0	0	NA	NA	aspirin	1	NA	NA	0	NA	0	NA	NA	NA	NA	0	NA	NA	NA	NA	NA	NA	NA	2.5	NA	1	18	2.7	0	*1/*1				A/G		NA
no diabetes	1	female	White	White	Not Hispanic or Latino	Not Hispanic or Latino	80 - 89	152.4	65.3	3	no diabetes	0	0	0	0	NA	NA	aspirin	1	NA	NA	0	NA	0	NA	NA	NA	NA	0	NA	NA	NA	NA	NA	NA	NA	2.5	NA	0	NA	NA	0	*1/*2				A/G		NA
no diabetes	1	female	African American	Black or African American	Not Hispanic or Latino	Not Hispanic or Latino	50 - 59	172.72	118.8	1 or 2	no diabetes	0	0	0	0	NA	NA	aspirin	1	NA	NA	0	NA	0	NA	NA	NA	NA	0	NA	NA	NA	NA	NA	NA	NA	2.5	NA	1	42	2.6	0	*1/*1				G/G		NA
no diabetes	1	female	African American	Black or African American	Not Hispanic or Latino	Not Hispanic or Latino	30 - 39	154.94	83.9	1 or 2	no diabetes	0	0	0	0	NA	NA	not aspirin; not simvastatin; not amiodarone	0	NA	NA	0	NA	0	NA	NA	NA	NA	0	NA	NA	NA	NA	NA	NA	NA	2.5	NA	1	84	2.2	1	*1/*1				G/G		NA
no diabetes	1	male	White	White	Not Hispanic or Latino	Not Hispanic or Latino	60 - 69	170.18	61.7	3	no diabetes	0	0	0	0	NA	NA	aspirin; amidarone	1	NA	NA	0	NA	0	NA	NA	NA	NA	1	NA	NA	NA	NA	NA	NA	NA	2.5	NA	1	14	2.4	0	*1/*1				A/G		NA
no diabetes	1	male	White	White	Not Hispanic or Latino	Not Hispanic or Latino	60 - 69	177.8	132	1 or 2	no diabetes	0	0	0	0	NA	NA	not aspirin; not simvastatin; not amiodarone	0	NA	NA	0	NA	0	NA	NA	NA	NA	0	NA	NA	NA	NA	NA	NA	NA	2.5	NA	1	21	2.9	0	*1/*2				A/A		NA
no diabetes	1	male	White	White	Not Hispanic or Latino	Not Hispanic or Latino	50 - 59	165.1	74.8	1 or 2	no diabetes	0	0	0	0	NA	NA	not aspirin; not simvastatin; not amiodarone	0	NA	NA	0	NA	0	NA	NA	NA	NA	0	NA	NA	NA	NA	NA	NA	NA	2.5	NA	1	25	2	0	*1/*2				A/A		NA
diabetes	1	female	African American	Black or African American	Not Hispanic or Latino	Not Hispanic or Latino	60 - 69	162.56	72.6	3	diabetes	0	0	0	1	NA	NA	aspirin	1	NA	NA	0	NA	0	NA	NA	NA	NA	0	NA	NA	NA	NA	NA	NA	NA	2.5	NA	1	25	2.4	1	*1/*1				A/A		NA
no diabetes	1	female	White	White	Not Hispanic or Latino	Not Hispanic or Latino	70 - 79	147.32	62.1	3	no diabetes	0	0	0	0	NA	NA	aspirin	1	NA	NA	0	NA	0	NA	NA	NA	NA	0	NA	NA	NA	NA	NA	NA	NA	2.5	NA	1	18	2.8	0	*1/*2				A/G		NA
no diabetes	1	female	White	White	Not Hispanic or Latino	Not Hispanic or Latino	80 - 89	162.56	46.3	3	no diabetes	0	0	0	0	NA	NA	not aspirin; not simvastatin; not amiodarone	0	NA	NA	0	NA	0	NA	NA	NA	NA	0	NA	NA	NA	NA	NA	NA	NA	2.5	NA	1	49	2.5	0	*1/*1				G/G		NA
diabetes	1	female	White	White	Not Hispanic or Latino	Not Hispanic or Latino	70 - 79	173.99	91.6	7	diabetes	0	0	0	1	NA	NA	aspirin	1	NA	NA	0	NA	0	NA	NA	NA	NA	0	NA	NA	NA	NA	NA	NA	NA	2.5	NA	0	NA	NA	0	*1/*3				A/G		NA
no diabetes	1	male	White	White	Not Hispanic or Latino	Not Hispanic or Latino	50 - 59	187.96	90.7	3	no diabetes	0	0	0	0	NA	NA	aspirin; simvastatin	1	NA	NA	1	NA	0	NA	NA	NA	NA	0	NA	NA	NA	NA	NA	NA	NA	2.5	NA	1	63	2.4	0	*1/*1				G/G		NA
no diabetes	1	female	African American	Black or African American	Not Hispanic or Latino	Not Hispanic or Latino	60 - 69	167.64	70.3	3	no diabetes	0	0	0	0	NA	NA	not aspirin; not simvastatin; not amiodarone	0	NA	NA	0	NA	0	NA	NA	NA	NA	0	NA	NA	NA	NA	NA	NA	NA	2.5	NA	1	42	2.1	0	*1/*1				G/G		NA
no diabetes	1	male	White	White	Not Hispanic or Latino	Not Hispanic or Latino	60 - 69	180.34	117.5	3	no diabetes	0	0	0	0	NA	NA	aspirin	1	NA	NA	0	NA	0	NA	NA	NA	NA	0	NA	NA	NA	NA	NA	NA	NA	2.5	NA	1	42	2	0	*1/*1				A/G		NA
no diabetes	1	male	African American	Black or African American	Not Hispanic or Latino	Not Hispanic or Latino	80 - 89	167.64	65.8	3	no diabetes	0	0	0	0	NA	NA	aspirin	1	NA	NA	0	NA	0	NA	NA	NA	NA	0	NA	NA	NA	NA	NA	NA	NA	2.5	NA	1	42	2.8	0	*1/*1				G/G		NA
no diabetes	1	female	White	White	Not Hispanic or Latino	Not Hispanic or Latino	60 - 69	175.26	95.7	3	no diabetes	0	0	0	0	NA	NA	aspirin	1	NA	NA	0	NA	0	NA	NA	NA	NA	0	NA	NA	NA	NA	NA	NA	NA	2.5	NA	1	18	2.7	0	*1/*1				G/G		NA
no diabetes	1	female	Other	Unknown	Not Hispanic or Latino	Not Hispanic or Latino	60 - 69	162.56	87.5	3	no diabetes	0	0	0	0	NA	NA	aspirin	1	NA	NA	0	NA	0	NA	NA	NA	NA	0	NA	NA	NA	NA	NA	NA	NA	2.5	NA	1	18	2.2	0	*1/*1				A/G		NA
no diabetes	1	male	African American	Black or African American	Not Hispanic or Latino	Not Hispanic or Latino	50 - 59	193.04	218.2	1 or 2	no diabetes	0	0	0	0	NA	NA	aspirin	1	NA	NA	0	NA	0	NA	NA	NA	NA	0	NA	NA	NA	NA	NA	NA	NA	2.5	NA	1	84	2.2	0	*1/*1				G/G		NA
no diabetes	1	male	White	White	Not Hispanic or Latino	Not Hispanic or Latino	20 - 29	180.34	86.2	1 or 2	no diabetes	0	0	0	0	NA	NA	not aspirin; not simvastatin; not amiodarone	0	NA	NA	0	NA	0	NA	NA	NA	NA	0	NA	NA	NA	NA	NA	NA	NA	2.5	NA	1	63	2.5	1	*1/*1				A/G		NA
diabetes	1	male	African American	Black or African American	Not Hispanic or Latino	Not Hispanic or Latino	30 - 39	172.72	143.8	1 or 2	diabetes	0	0	0	1	NA	NA	not aspirin; not simvastatin; not amiodarone	0	NA	NA	0	NA	0	NA	NA	NA	NA	0	NA	NA	NA	NA	NA	NA	NA	2.5	NA	1	56	3	0	*1/*1				A/G		NA
no diabetes	1	female	White	White	Not Hispanic or Latino	Not Hispanic or Latino	70 - 79	165.1	53.5	1 or 2	no diabetes	0	0	0	0	NA	NA	aspirin	1	NA	NA	0	NA	0	NA	NA	NA	NA	0	NA	NA	NA	NA	NA	NA	NA	2.5	NA	1	56	2.4	0	*1/*1				G/G		NA
no diabetes	1	male	White	White	Not Hispanic or Latino	Not Hispanic or Latino	50 - 59	177.8	83.9	1 or 2	no diabetes	0	0	0	0	NA	NA	not aspirin; not simvastatin; not amiodarone	0	NA	NA	0	NA	0	NA	NA	NA	NA	0	NA	NA	NA	NA	NA	NA	NA	2.5	NA	1	63	1.8	0	*1/*3				A/G		NA
no diabetes	1	female	White	White	Not Hispanic or Latino	Not Hispanic or Latino	20 - 29	157.48	47.6	1 or 2	no diabetes	0	0	0	0	NA	NA	not aspirin; not simvastatin; not amiodarone	0	NA	NA	0	NA	0	NA	NA	NA	NA	0	NA	NA	NA	NA	NA	NA	NA	2.5	NA	1	56	2.4	0	*1/*1				G/G		NA
no diabetes	1	male	White	White	Not Hispanic or Latino	Not Hispanic or Latino	30 - 39	190.5	113.4	1 or 2	no diabetes	0	0	0	0	NA	NA	not aspirin; not simvastatin; not amiodarone	0	NA	NA	0	NA	0	NA	NA	NA	NA	0	NA	NA	NA	NA	NA	NA	NA	2.5	NA	1	39	2.8	0	*1/*2				A/G		NA
no diabetes	1	female	African American	Black or African American	Not Hispanic or Latino	Not Hispanic or Latino	10 - 19	173.99	68	1 or 2	no diabetes	0	0	0	0	NA	NA	not aspirin; not simvastatin; not amiodarone	0	NA	NA	0	NA	0	NA	NA	NA	NA	0	NA	NA	NA	NA	NA	NA	NA	2.5	NA	1	14	2.1	0	*1/*1				A/G		NA
no diabetes	1	male	White	White	Not Hispanic or Latino	Not Hispanic or Latino	50 - 59	175.26	67.1	1 or 2	no diabetes	0	0	0	0	NA	NA	not aspirin; not simvastatin; not amiodarone	0	NA	NA	0	NA	0	NA	NA	NA	NA	0	NA	NA	NA	NA	NA	NA	NA	2.5	NA	0	NA	NA	0	*1/*1				A/G		NA
no diabetes	1	female	White	White	Not Hispanic or Latino	Not Hispanic or Latino	70 - 79	170.18	78.9	3	no diabetes	0	0	0	0	NA	NA	amidarone	0	NA	NA	0	NA	0	NA	NA	NA	NA	1	NA	NA	NA	NA	NA	NA	NA	2.5	NA	1	49	2.2	0	*1/*1				A/G		NA
NA	1	male	African-American	Black or African American	Not Latino or Hispanic	Not Hispanic or Latino	70 - 79	172.72	80.74	7	NA	0	0	0	NA	NA	NA	NA	0	NA	NA	NO	NA	NA	NA	NA	NA	NA	0	NA	NA	NA	NA	NA	NA	NA	2.5	NA	1	56	2.17	0	*1/*1				G/G		T/T
NA	1	female	African-American	Black or African American	Not Latino or Hispanic	Not Hispanic or Latino	30 - 39	172.72	119.29	8	NA	0	0	0	NA	NA	NA	NA	0	NA	NA	NO	NA	NA	NA	NA	NA	NA	0	NA	NA	NA	NA	NA	NA	NA	3	NA	1	42	3.6	0	*1/*1				G/G		T/T
NA	1	female	African-American	Black or African American	Not Latino or Hispanic	Not Hispanic or Latino	80 - 89	170.18	77.11	3	NA	0	0	0	NA	NA	NA	NA	0	NA	NA	NO	NA	NA	NA	NA	NA	NA	0	NA	NA	NA	NA	NA	NA	NA	2.5	NA	1	28	1.8	0	*1/*3				G/G		T/T
NA	1	male	African-American	Black or African American	Not Latino or Hispanic	Not Hispanic or Latino	70 - 79	185.42	78.93	3	NA	0	0	0	NA	NA	NA	NA	0	NA	NA	NO	NA	NA	NA	NA	NA	NA	0	NA	NA	NA	NA	NA	NA	NA	2.75	NA	1	35	2.8	1	*1/*1				G/G		T/T
NA	1	male	African-American	Black or African American	Not Latino or Hispanic	Not Hispanic or Latino	60 - 69	153.67	61.69	8	NA	0	0	0	NA	NA	NA	NA	1	NA	NA	NO	NA	NA	NA	NA	NA	NA	0	NA	NA	NA	NA	NA	NA	NA	2.3	NA	1	30	2.4	1	*1/*1				G/G		T/T
NA	1	female	African-American	Black or African American	Not Latino or Hispanic	Not Hispanic or Latino	60 - 69	167.64	117.93	8	NA	0	0	0	NA	NA	NA	NA	0	NA	NA	NO	NA	NA	NA	NA	NA	NA	0	NA	NA	NA	NA	NA	NA	NA	2.5	NA	1	56	2.2	1	*1/*1				G/G		T/T
NA	1	female	African-American	Black or African American	Not Latino or Hispanic	Not Hispanic or Latino	60 - 69	154.94	102.97	8	NA	0	0	0	NA	NA	NA	NA	1	NA	NA	NO	NA	NA	NA	NA	NA	NA	0	NA	NA	NA	NA	NA	NA	NA	2.5	NA	1	40	2	0	*1/*1				A/G		G/T
NA	1	male	African-American	Black or African American	Not Latino or Hispanic	Not Hispanic or Latino	70 - 79	185.42	96.16	3	NA	0	0	0	NA	NA	NA	NA	0	NA	NA	NO	NA	NA	NA	NA	NA	NA	0	NA	NA	NA	NA	NA	NA	NA	2.5	NA	1	35	2.4	0	*1/*1				G/G		T/T
NA	1	female	African-American	Black or African American	Not Latino or Hispanic	Not Hispanic or Latino	50 - 59	171.45	158.76	3	NA	0	0	0	NA	NA	NA	NA	0	NA	NA	NO	NA	NA	NA	NA	NA	NA	0	NA	NA	NA	NA	NA	NA	NA	2.5	NA	1	44	2.2	0	*1/*1				G/G		T/T
NA	1	male	African-American	Black or African American	Not Latino or Hispanic	Not Hispanic or Latino	80 - 89	180.34	68.95	8	NA	0	0	0	NA	NA	NA	NA	0	NA	NA	NO	NA	NA	NA	NA	NA	NA	0	NA	NA	NA	NA	NA	NA	NA	2.5	NA	1	42	1.8	0	*1/*1				A/G		G/T
NA	1	male	African-American	Black or African American	Not Latino or Hispanic	Not Hispanic or Latino	60 - 69	182.88	78.93	8	NA	0	0	0	NA	NA	NA	NA	1	NA	NA	NO	NA	NA	NA	NA	NA	NA	0	NA	NA	NA	NA	NA	NA	NA	3	NA	1	70	2.6	1	*1/*2				G/G		T/T
NA	1	female	African-American	Black or African American	Not Latino or Hispanic	Not Hispanic or Latino	50 - 59	160.02	53.52	8	NA	0	0	0	NA	NA	NA	NA	0	NA	NA	NO	NA	NA	NA	NA	NA	NA	0	NA	NA	NA	NA	NA	NA	NA	2.5	NA	1	28	2.4	0	*1/*1				G/G		T/T
NA	1	female	African-American	Black or African American	Not Latino or Hispanic	Not Hispanic or Latino	80 - 89	162.56	68.04	3	NA	0	0	0	NA	NA	NA	NA	0	NA	NA	NO	NA	NA	NA	NA	NA	NA	0	NA	NA	NA	NA	NA	NA	NA	2.5	NA	1	21	3.07	0	*1/*1				A/G		T/T
NA	1	male	African-American	Black or African American	Not Latino or Hispanic	Not Hispanic or Latino	60 - 69	173.99	83.91	3	NA	0	0	0	NA	NA	NA	NA	1	NA	NA	NO	NA	NA	NA	NA	NA	NA	0	NA	NA	NA	NA	NA	NA	NA	2.5	NA	1	31	2.16	0	*1/*2				G/G		T/T
NA	1	male	African-American	Black or African American	Not Latino or Hispanic	Not Hispanic or Latino	70 - 79	189.23	86.18	3	NA	0	0	0	NA	NA	NA	NA	0	NA	NA	NO	NA	NA	NA	NA	NA	NA	0	NA	NA	NA	NA	NA	NA	NA	2.5	NA	1	126	2.81	0	*1/*1				G/G		T/T
NA	1	female	African-American	Black or African American	Not Latino or Hispanic	Not Hispanic or Latino	50 - 59	180.34	89.36	8	NA	0	0	0	NA	NA	NA	NA	0	NA	NA	NO	NA	NA	NA	NA	NA	NA	0	NA	NA	NA	NA	NA	NA	NA	2.5	NA	1	42	2.44	1	*1/*2				G/G		T/T
NA	1	male	African-American	Black or African American	Not Latino or Hispanic	Not Hispanic or Latino	40 - 49	172.72	64.86	8	NA	0	0	0	NA	NA	NA	NA	0	NA	NA	NO	NA	NA	NA	NA	NA	NA	0	NA	NA	NA	NA	NA	NA	NA	2.5	NA	1	70	2.23	1	*1/*2				G/G		T/T
NA	1	male	African-American	Black or African American	Not Latino or Hispanic	Not Hispanic or Latino	50 - 59	185.42	113.39	3	NA	0	0	0	NA	NA	NA	NA	0	NA	NA	NO	NA	NA	NA	NA	NA	NA	0	NA	NA	NA	NA	NA	NA	NA	2.5	NA	1	58	1.97	1	*1/*1				G/G		T/T
NA	1	female	African-American	Black or African American	Not Latino or Hispanic	Not Hispanic or Latino	40 - 49	160.02	81.19	8	NA	0	0	0	NA	NA	NA	NA	0	NA	NA	NO	NA	NA	NA	NA	NA	NA	0	NA	NA	NA	NA	NA	NA	NA	2.5	NA	1	28	2.09	0	*1/*1				G/G		T/T
NA	1	female	African-American	Black or African American	Not Latino or Hispanic	Not Hispanic or Latino	80 - 89	167.64	120.2	3	NA	0	0	0	NA	NA	NA	NA	0	NA	NA	NO	NA	NA	NA	NA	NA	NA	1	NA	NA	NA	NA	NA	NA	NA	2.5	NA	1	43	2.5	0	*1/*1				G/G		T/T
NA	1	male	African-American	Black or African American	Not Latino or Hispanic	Not Hispanic or Latino	70 - 79	175.26	83.46	8	NA	0	0	0	NA	NA	NA	NA	0	NA	NA	NO	NA	NA	NA	NA	NA	NA	0	NA	NA	NA	NA	NA	NA	NA	2.5	NA	1	28	2.6	1	*1/*1				G/G		T/T
NA	1	male	African-American	Black or African American	Not Latino or Hispanic	Not Hispanic or Latino	80 - 89	187.96	88.45	3	NA	0	0	0	NA	NA	NA	NA	0	NA	NA	NO	NA	NA	NA	NA	NA	NA	0	NA	NA	NA	NA	NA	NA	NA	2.5	NA	1	24	2.1	0	*1/*1				G/G		T/T
NA	1	male	African-American	Black or African American	Not Latino or Hispanic	Not Hispanic or Latino	40 - 49	170.18	100.24	3	NA	0	0	0	NA	NA	NA	NA	0	NA	NA	NO	NA	NA	NA	NA	NA	NA	0	NA	NA	NA	NA	NA	NA	NA	3	NA	1	49	3	0	*1/*1				G/G		T/T
NA	1	female	African-American	Black or African American	Not Latino or Hispanic	Not Hispanic or Latino	70 - 79	165.1	66.68	3	NA	0	0	0	NA	NA	NA	NA	1	NA	NA	NO	NA	NA	NA	NA	NA	NA	0	NA	NA	NA	NA	NA	NA	NA	2.5	NA	1	14	2.67	0	*1/*2				G/G		T/T
NA	1	female	African-American	Black or African American	Not Latino or Hispanic	Not Hispanic or Latino	60 - 69	165.1	81.65	8	NA	0	0	0	NA	NA	NA	NA	0	NA	NA	NO	NA	NA	NA	NA	NA	NA	0	NA	NA	NA	NA	NA	NA	NA	2.5	NA	1	56	2.61	1	*1/*1				A/G		G/T
NA	1	female	African-American	Black or African American	Not Latino or Hispanic	Not Hispanic or Latino	70 - 79	160.02	87.09	3	NA	0	0	0	NA	NA	NA	NA	1	NA	NA	NO	NA	NA	NA	NA	NA	NA	0	NA	NA	NA	NA	NA	NA	NA	2.5	NA	1	55	2.4	0	*1/*1				G/G		T/T
NA	1	female	African-American	Black or African American	Not Latino or Hispanic	Not Hispanic or Latino	40 - 49	149.86	100.24	8	NA	0	0	0	NA	NA	NA	NA	0	NA	NA	NO	NA	NA	NA	NA	NA	NA	0	NA	NA	NA	NA	NA	NA	NA	2.5	NA	1	51	2.4	0	*1/*1				G/G		T/T
NA	1	female	African-American	Black or African American	Not Latino or Hispanic	Not Hispanic or Latino	80 - 89	175.26	86.18	3	NA	0	0	0	NA	NA	NA	NA	1	NA	NA	NO	NA	NA	NA	NA	NA	NA	1	NA	NA	NA	NA	NA	NA	NA	2.5	NA	1	35	2.4	0	*1/*1				G/G		T/T
NA	1	male	African-American	Black or African American	Not Latino or Hispanic	Not Hispanic or Latino	70 - 79	152.4	61.235	8	NA	0	0	0	NA	NA	NA	NA	1	NA	NA	YES	NA	NA	NA	NA	NA	NA	0	NA	NA	NA	NA	NA	NA	NA	2.5	NA	1	21	2.29	0	*1/*1				G/G		T/T
NA	1	female	African-American	Black or African American	Not Latino or Hispanic	Not Hispanic or Latino	30 - 39	170.18	54.43	8	NA	0	0	0	NA	NA	NA	NA	0	NA	NA	NO	NA	NA	NA	NA	NA	NA	0	NA	NA	NA	NA	NA	NA	NA	2.5	NA	1	67	2.11	0	*1/*1				G/G		T/T
NA	1	female	African-American	Black or African American	Not Latino or Hispanic	Not Hispanic or Latino	50 - 59	157.48	99.79	8	NA	0	0	0	NA	NA	NA	NA	0	NA	NA	NO	NA	NA	NA	NA	NA	NA	0	NA	NA	NA	NA	NA	NA	NA	2.5	NA	1	18	2.94	0	*1/*2				G/G		T/T
NA	1	female	African-American	Black or African American	Not Latino or Hispanic	Not Hispanic or Latino	70 - 79	171.45	113.4	8	NA	0	0	0	NA	NA	NA	NA	0	NA	NA	NO	NA	NA	NA	NA	NA	NA	0	NA	NA	NA	NA	NA	NA	NA	2.5	NA	1	53	1.87	0	*1/*1				G/G		T/T
NA	1	female	African-American	Black or African American	Not Latino or Hispanic	Not Hispanic or Latino	70 - 79	160.02	72.57	3	NA	0	0	0	NA	NA	NA	NA	0	NA	NA	NO	NA	NA	NA	NA	NA	NA	0	NA	NA	NA	NA	NA	NA	NA	2.5	NA	1	35	2	0	*1/*1				G/G		T/T
NA	1	male	African-American	Black or African American	Not Latino or Hispanic	Not Hispanic or Latino	40 - 49	182.88	127.01	8	NA	0	0	0	NA	NA	NA	NA	0	NA	NA	NO	NA	NA	NA	NA	NA	NA	0	NA	NA	NA	NA	NA	NA	NA	2.5	NA	1	116	3.1	0	*1/*1				G/G		T/T
NA	1	male	African-American	Black or African American	Not Latino or Hispanic	Not Hispanic or Latino	70 - 79	187.96	70.31	3	NA	0	0	0	NA	NA	NA	NA	0	NA	NA	NO	NA	NA	NA	NA	NA	NA	0	NA	NA	NA	NA	NA	NA	NA	2.5	NA	1	56	2.17	1	*1/*1				G/G		T/T
NA	1	female	African-American	Black or African American	Not Latino or Hispanic	Not Hispanic or Latino	50 - 59	152.4	78.47	8	NA	0	0	0	NA	NA	NA	NA	0	NA	NA	NO	NA	NA	NA	NA	NA	NA	0	NA	NA	NA	NA	NA	NA	NA	2.5	NA	1	35	1.9	0	*1/*1				G/G		T/T
NA	1	female	African-American	Black or African American	Not Latino or Hispanic	Not Hispanic or Latino	70 - 79	162.56	91.17	8	NA	0	0	0	NA	NA	NA	NA	0	NA	NA	NO	NA	NA	NA	NA	NA	NA	0	NA	NA	NA	NA	NA	NA	NA	2.3	NA	1	28	1.7	0	*1/*1				G/G		T/T
NA	1	female	African-American	Black or African American	Not Latino or Hispanic	Not Hispanic or Latino	50 - 59	154.94	104.33	8	NA	0	0	0	NA	NA	NA	NA	0	NA	NA	NO	NA	NA	NA	NA	NA	NA	0	NA	NA	NA	NA	NA	NA	NA	2.5	NA	1	53	2.12	1	*1/*1				G/G		T/T
NA	1	male	African-American	Black or African American	Not Latino or Hispanic	Not Hispanic or Latino	30 - 39	187.96	167.83	8	NA	0	0	0	NA	NA	NA	NA	0	NA	NA	NO	NA	NA	NA	NA	NA	NA	0	NA	NA	NA	NA	NA	NA	NA	2.5	NA	1	110	3	0	*1/*1				G/G		T/T
NA	1	female	African-American	Black or African American	Not Latino or Hispanic	Not Hispanic or Latino	50 - 59	160.02	67.59	8	NA	0	0	0	NA	NA	NA	NA	1	NA	NA	NO	NA	NA	NA	NA	NA	NA	0	NA	NA	NA	NA	NA	NA	NA	2.5	NA	1	43	1.9	0	*1/*1				G/G		T/T
NA	1	female	African-American	Black or African American	Not Latino or Hispanic	Not Hispanic or Latino	70 - 79	158.75	46.04	8	NA	0	0	0	NA	NA	NA	NA	0	NA	NA	NO	NA	NA	NA	NA	NA	NA	0	NA	NA	NA	NA	NA	NA	NA	3	NA	1	36	2.4	0	*1/*1				G/G		T/T
NA	1	male	African-American	Black or African American	Not Latino or Hispanic	Not Hispanic or Latino	90+	170.18	67.13	8	NA	0	0	0	NA	NA	NA	NA	1	NA	NA	NO	NA	NA	NA	NA	NA	NA	0	NA	NA	NA	NA	NA	NA	NA	2.5	NA	1	42	2	0	*1/*1				G/G		T/T
NA	1	male	African-American	Black or African American	Not Latino or Hispanic	Not Hispanic or Latino	50 - 59	182.88	93.89	8	NA	0	0	0	NA	NA	NA	NA	0	NA	NA	NO	NA	NA	NA	NA	NA	NA	0	NA	NA	NA	NA	NA	NA	NA	2.5	NA	1	43	2.34	0	*1/*1				G/G		T/T
NA	1	male	African-American	Black or African American	Not Latino or Hispanic	Not Hispanic or Latino	40 - 49	180.34	99.79	8	NA	0	0	0	NA	NA	NA	NA	1	NA	NA	NO	NA	NA	NA	NA	NA	NA	0	NA	NA	NA	NA	NA	NA	NA	2.5	NA	1	40	2.2	0	*1/*1				G/G		T/T
NA	1	female	African-American	Black or African American	Not Latino or Hispanic	Not Hispanic or Latino	50 - 59	170.18	88.45	8	NA	0	0	0	NA	NA	NA	NA	0	NA	NA	NO	NA	NA	NA	NA	NA	NA	0	NA	NA	NA	NA	NA	NA	NA	3	NA	1	34	3.3	0	*1/*3				G/G		T/T
NA	1	male	African-American	Black or African American	Not Latino or Hispanic	Not Hispanic or Latino	50 - 59	162.56	67.13	3	NA	0	0	0	NA	NA	NA	NA	0	NA	NA	NO	NA	NA	NA	NA	NA	NA	0	NA	NA	NA	NA	NA	NA	NA	2.5	NA	1	53	2.27	0	*1/*1				G/G		T/T
NA	1	female	African-American	Black or African American	Not Latino or Hispanic	Not Hispanic or Latino	60 - 69	162.56	83.01	8	NA	0	0	0	NA	NA	NA	NA	0	NA	NA	NO	NA	NA	NA	NA	NA	NA	0	NA	NA	NA	NA	NA	NA	NA	2.5	NA	1	35	2.6	0	*1/*1				G/G		T/T
NA	1	female	African-American	Black or African American	Not Latino or Hispanic	Not Hispanic or Latino	90+	160.02	41.23	8	NA	0	0	0	NA	NA	NA	NA	0	NA	NA	NO	NA	NA	NA	NA	NA	NA	0	NA	NA	NA	NA	NA	NA	NA	2.5	NA	1	28	3.23	0	*1/*1				G/G		T/T
NA	1	male	African-American	Black or African American	Not Latino or Hispanic	Not Hispanic or Latino	70 - 79	170.18	59.87	8	NA	0	0	0	NA	NA	NA	NA	0	NA	NA	YES	NA	NA	NA	NA	NA	NA	0	NA	NA	NA	NA	NA	NA	NA	2.5	NA	1	16	2.9	1	*1/*2				G/G		T/T
NA	1	female	African-American	Black or African American	Not Latino or Hispanic	Not Hispanic or Latino	50 - 59	170.18	88.9	8	NA	0	0	0	NA	NA	NA	NA	0	NA	NA	NO	NA	NA	NA	NA	NA	NA	0	NA	NA	NA	NA	NA	NA	NA	2.5	NA	1	63	2.6	0	*1/*1				G/G		T/T
NA	1	male	African-American	Black or African American	Not Latino or Hispanic	Not Hispanic or Latino	50 - 59	180.34	106.14	8	NA	0	0	0	NA	NA	NA	NA	0	NA	NA	NO	NA	NA	NA	NA	NA	NA	0	NA	NA	NA	NA	NA	NA	NA	2.5	NA	1	54	2.4	0	*1/*1				G/G		T/T
NA	1	male	African-American	Black or African American	Not Latino or Hispanic	Not Hispanic or Latino	40 - 49	165.1	144.24	8	NA	0	0	0	NA	NA	NA	NA	0	NA	NA	NO	NA	NA	NA	NA	NA	NA	0	NA	NA	NA	NA	NA	NA	NA	2.5	NA	1	32	2.49	0	*1/*1				A/A		G/G
NA	1	male	African-American	Black or African American	Not Latino or Hispanic	Not Hispanic or Latino	50 - 59	187.96	145.15	3	NA	0	0	0	NA	NA	NA	NA	1	NA	NA	NO	NA	NA	NA	NA	NA	NA	0	NA	NA	NA	NA	NA	NA	NA	3	NA	1	70	3.2	0	*1/*1				G/G		T/T
NA	1	male	African-American	Black or African American	Not Latino or Hispanic	Not Hispanic or Latino	50 - 59	177.8	68.04	8	NA	0	0	0	NA	NA	NA	NA	0	NA	NA	NO	NA	NA	NA	NA	NA	NA	0	NA	NA	NA	NA	NA	NA	NA	2.5	NA	1	43	2	0	*1/*1				A/G		T/T
NA	1	female	African-American	Black or African American	Not Latino or Hispanic	Not Hispanic or Latino	40 - 49	167.64	95.25	8	NA	0	0	0	NA	NA	NA	NA	1	NA	NA	NO	NA	NA	NA	NA	NA	NA	0	NA	NA	NA	NA	NA	NA	NA	2.7	NA	1	54	2	1	*1/*1				G/G		T/T
NA	1	female	African-American	Black or African American	Not Latino or Hispanic	Not Hispanic or Latino	50 - 59	185.42	127.91	8	NA	0	0	0	NA	NA	NA	NA	0	NA	NA	NO	NA	NA	NA	NA	NA	NA	0	NA	NA	NA	NA	NA	NA	NA	2.5	NA	1	32	2.7	0	*1/*1				G/G		T/T
NA	1	female	African-American	Black or African American	Not Latino or Hispanic	Not Hispanic or Latino	50 - 59	165.1	65.32	8	NA	0	0	0	NA	NA	NA	NA	0	NA	NA	NO	NA	NA	NA	NA	NA	NA	0	NA	NA	NA	NA	NA	NA	NA	3	NA	1	49	3.58	0	*1/*1				G/G		T/T
NA	1	female	African-American	Black or African American	Not Latino or Hispanic	Not Hispanic or Latino	60 - 69	167.64	113.4	3	NA	0	0	0	NA	NA	NA	NA	0	NA	NA	NO	NA	NA	NA	NA	NA	NA	0	NA	NA	NA	NA	NA	NA	NA	2.5	NA	1	28	3.2	0	*1/*1				G/G		T/T
NA	1	female	African-American	Black or African American	Not Latino or Hispanic	Not Hispanic or Latino	70 - 79	167.64	78.02	8	NA	0	0	0	NA	NA	NA	NA	0	NA	NA	NO	NA	NA	NA	NA	NA	NA	0	NA	NA	NA	NA	NA	NA	NA	2.5	NA	1	55	2.8	0	*1/*1				G/G		T/T
NA	1	male	African-American	Black or African American	Not Latino or Hispanic	Not Hispanic or Latino	50 - 59	200.66	112.04	8	NA	0	0	0	NA	NA	NA	NA	0	NA	NA	NO	NA	NA	NA	NA	NA	NA	0	NA	NA	NA	NA	NA	NA	NA	2.5	NA	1	84	3	1	*1/*1				G/G		T/T
NA	1	male	African-American	Black or African American	Not Latino or Hispanic	Not Hispanic or Latino	60 - 69	176.53	72.57	8	NA	0	0	0	NA	NA	NA	NA	0	NA	NA	NO	NA	NA	NA	NA	NA	NA	0	NA	NA	NA	NA	NA	NA	NA	2.5	NA	1	42	2.5	1	*1/*1				G/G		T/T
NA	1	female	African-American	Black or African American	Not Latino or Hispanic	Not Hispanic or Latino	70 - 79	149.86	58.51	8	NA	0	0	0	NA	NA	NA	NA	0	NA	NA	NO	NA	NA	NA	NA	NA	NA	0	NA	NA	NA	NA	NA	NA	NA	2.5	NA	1	14	2.75	0	*1/*1				G/G		T/T
NA	1	female	African-American	Black or African American	Not Latino or Hispanic	Not Hispanic or Latino	90+	162.56	63.05	3	NA	0	0	0	NA	NA	NA	NA	0	NA	NA	NO	NA	NA	NA	NA	NA	NA	0	NA	NA	NA	NA	NA	NA	NA	2.5	NA	1	26	3	0	*1/*1				A/G		T/T
NA	1	female	African-American	Black or African American	Not Latino or Hispanic	Not Hispanic or Latino	60 - 69	167.64	91.63	8	NA	0	0	0	NA	NA	NA	NA	1	NA	NA	NO	NA	NA	NA	NA	NA	NA	0	NA	NA	NA	NA	NA	NA	NA	3	NA	1	33	3.8	0	*1/*2				G/G		T/T
NA	1	male	African-American	Black or African American	Not Latino or Hispanic	Not Hispanic or Latino	70 - 79	185.42	82.55	8	NA	0	0	0	NA	NA	NA	NA	1	NA	NA	NO	NA	NA	NA	NA	NA	NA	0	NA	NA	NA	NA	NA	NA	NA	2.5	NA	1	35	2.1	0	*1/*1				A/G		T/T
NA	1	female	African-American	Black or African American	Not Latino or Hispanic	Not Hispanic or Latino	40 - 49	162.56	111.13	8	NA	0	0	0	NA	NA	NA	NA	0	NA	NA	NO	NA	NA	NA	NA	NA	NA	0	NA	NA	NA	NA	NA	NA	NA	2.5	NA	1	39	1.8	1	*1/*2				A/G		T/T
NA	1	female	African-American	Black or African American	Not Latino or Hispanic	Not Hispanic or Latino	60 - 69	165.1	98.88	3	NA	0	0	0	NA	NA	NA	NA	1	NA	NA	NO	NA	NA	NA	NA	NA	NA	0	NA	NA	NA	NA	NA	NA	NA	2.5	NA	1	18	2	0	*1/*1				A/A		G/G
NA	1	female	African-American	Black or African American	Not Latino or Hispanic	Not Hispanic or Latino	40 - 49	167.64	69.85	8	NA	0	0	0	NA	NA	NA	NA	0	NA	NA	NO	NA	NA	NA	NA	NA	NA	0	NA	NA	NA	NA	NA	NA	NA	2.5	NA	1	42	2.12	0	*1/*1				G/G		T/T
NA	1	male	African-American	Black or African American	Not Latino or Hispanic	Not Hispanic or Latino	70 - 79	165.1	83.91	8	NA	0	0	0	NA	NA	NA	NA	0	NA	NA	NO	NA	NA	NA	NA	NA	NA	0	NA	NA	NA	NA	NA	NA	NA	3	NA	1	56	2.4	0	*1/*1				G/G		T/T
NA	1	male	African-American	Black or African American	Not Latino or Hispanic	Not Hispanic or Latino	30 - 39	167.64	87.09	8	NA	0	0	0	NA	NA	NA	NA	1	NA	NA	NO	NA	NA	NA	NA	NA	NA	1	NA	NA	NA	NA	NA	NA	NA	2.5	NA	1	21	2.92	0	*1/*1				G/G		T/T
NA	1	male	African-American	Black or African American	Not Latino or Hispanic	Not Hispanic or Latino	30 - 39	180.34	192.32	3	NA	0	0	0	NA	NA	NA	NA	0	NA	NA	NO	NA	NA	NA	NA	NA	NA	0	NA	NA	NA	NA	NA	NA	NA	2.5	NA	1	42	2.11	0	*1/*1				G/G		T/T
NA	1	female	African-American	Black or African American	Not Latino or Hispanic	Not Hispanic or Latino	60 - 69	167.64	156.04	8	NA	0	0	0	NA	NA	NA	NA	1	NA	NA	YES	NA	NA	NA	NA	NA	NA	0	NA	NA	NA	NA	NA	NA	NA	2.5	NA	1	42	2.1	0	*1/*2				G/G		T/T
NA	1	female	African-American	Black or African American	Not Latino or Hispanic	Not Hispanic or Latino	70 - 79	167.64	74.84	8	NA	0	0	0	NA	NA	NA	NA	1	NA	NA	NO	NA	NA	NA	NA	NA	NA	0	NA	NA	NA	NA	NA	NA	NA	2.5	NA	1	25	1.9	0	*1/*1				G/G		T/T
NA	1	male	African-American	Black or African American	Not Latino or Hispanic	Not Hispanic or Latino	20 - 29	172.72	63.5	8	NA	0	0	0	NA	NA	NA	NA	0	NA	NA	NO	NA	NA	NA	NA	NA	NA	0	NA	NA	NA	NA	NA	NA	NA	2.5	NA	1	14	2.26	0	*1/*1				A/G		G/T
NA	1	female	African-American	Black or African American	Not Latino or Hispanic	Not Hispanic or Latino	40 - 49	162.56	53.52	8	NA	0	0	0	NA	NA	NA	NA	0	NA	NA	NO	NA	NA	NA	NA	NA	NA	0	NA	NA	NA	NA	NA	NA	NA	3.5	NA	1	48	3.7	1	*1/*2				G/G		T/T
NA	1	female	African-American	Black or African American	Not Latino or Hispanic	Not Hispanic or Latino	30 - 39	171.45	82.55	8	NA	0	0	0	NA	NA	NA	NA	0	NA	NA	NO	NA	NA	NA	NA	NA	NA	0	NA	NA	NA	NA	NA	NA	NA	2.5	NA	1	49	1.78	0	*1/*1				G/G		T/T
NA	1	female	African-American	Black or African American	Not Latino or Hispanic	Not Hispanic or Latino	20 - 29	170.18	80.06	8	NA	0	0	0	NA	NA	NA	NA	0	NA	NA	NO	NA	NA	NA	NA	NA	NA	0	NA	NA	NA	NA	NA	NA	NA	2.5	NA	1	42	2.81	0	*1/*1				G/G		T/T
NA	1	male	African-American	Black or African American	Not Latino or Hispanic	Not Hispanic or Latino	70 - 79	165.1	70.76	8	NA	0	0	0	NA	NA	NA	NA	0	NA	NA	NO	NA	NA	NA	NA	NA	NA	0	NA	NA	NA	NA	NA	NA	NA	2.5	NA	1	58	2.07	0	*1/*1				G/G		T/T
NA	1	male	African-American	Black or African American	Not Latino or Hispanic	Not Hispanic or Latino	70 - 79	165.1	53.52	3	NA	0	0	0	NA	NA	NA	NA	0	NA	NA	NO	NA	NA	NA	NA	NA	NA	0	NA	NA	NA	NA	NA	NA	NA	2.5	NA	1	20	2.45	0	*1/*1				G/G		T/T
NA	1	male	African-American	Black or African American	Latino or Hispanic	Hispanic or Latino	30 - 39	168.91	112.49	8	NA	0	0	0	NA	NA	NA	NA	0	NA	NA	YES	NA	NA	NA	NA	NA	NA	0	NA	NA	NA	NA	NA	NA	NA	2.5	NA	1	49	2.8	1	*1/*3				G/G		T/T
NA	1	female	African-American	Black or African American	Not Latino or Hispanic	Not Hispanic or Latino	60 - 69	167.64	92.53	8	NA	0	0	0	NA	NA	NA	NA	0	NA	NA	NO	NA	NA	NA	NA	NA	NA	0	NA	NA	NA	NA	NA	NA	NA	2.5	NA	1	115	3	0	*1/*1				G/G		T/T
NA	1	female	African-American	Black or African American	Latino or Hispanic	Hispanic or Latino	40 - 49	156.21	58.06	8	NA	0	0	0	NA	NA	NA	NA	0	NA	NA	NO	NA	NA	NA	NA	NA	NA	0	NA	NA	NA	NA	NA	NA	NA	2.5	NA	1	14	2.3	1	*1/*1				A/A		G/T
NA	1	male	African-American	Black or African American	Not Latino or Hispanic	Not Hispanic or Latino	40 - 49	185.42	139.25	8	NA	0	0	0	NA	NA	NA	NA	0	NA	NA	NO	NA	NA	NA	NA	NA	NA	0	NA	NA	NA	NA	NA	NA	NA	2.5	NA	1	122	2.21	1	*1/*1				G/G		T/T
NA	1	female	African-American	Black or African American	Not Latino or Hispanic	Not Hispanic or Latino	80 - 89	160.02	57.15	8	NA	0	0	0	NA	NA	NA	NA	0	NA	NA	NO	NA	NA	NA	NA	NA	NA	0	NA	NA	NA	NA	NA	NA	NA	2.5	NA	1	18	2.8	0	*1/*1				G/G		T/T
No Cardiomyopathy; No Diabetes; No Hyperlipidemia; No Hypertension	2	male	White	White	not Hispanic or Latino	not Hispanic or Latino	50 - 59	NA	NA	7	No Cardiomyopathy; No Diabetes; No Hyperlipidemia; No Hypertension	0	0	0	0	0	0	NA	NA	0	0	NA	0	0	0	0	0	0	NA	0	0	0	0	0	0	0	2.2	NA	0	14.7	1	NA	*1/*1				NA		G/T
No Cardiomyopathy; No Diabetes; No Hyperlipidemia; No Hypertension	2	female	White	White	not Hispanic or Latino	not Hispanic or Latino	70 - 79	NA	NA	7	No Cardiomyopathy; No Diabetes; No Hyperlipidemia; No Hypertension	0	0	0	0	0	0	levothyroxine; betaxolol; acetaminophen; FeSO4; hydrocod/acetaminophen; poly glycol	0	1	NA	0	0	0	0	0	0	0	0	0	0	0	0	0	0	1	2.2	NA	1	35	2.54	NA	*1/*1				NA		NA
No Cardiomyopathy; No Diabetes; No Hyperlipidemia; No Hypertension	2	female	White	White	not Hispanic or Latino	not Hispanic or Latino	60 - 69	168.58	83.6	7	No Cardiomyopathy; No Diabetes; No Hyperlipidemia; No Hypertension	0	0	0	0	0	0	enoxaparin; prednisone; tolterodine; hydroxychloroquine; metformin; omeprazole; rofecoxib; enalapril; MVI; FeSO4; oxycodone/acetaminophen; docusate	0	1	NA	0	0	0	0	0	0	0	0	0	0	0	0	0	0	1	2.2	NA	1	42.7	2.2	NA	*1/*2				NA		T/T
No Cardiomyopathy; No Diabetes; No Hyperlipidemia; No Hypertension	2	female	White	White	not Hispanic or Latino	not Hispanic or Latino	20 - 29	NA	49.3	8	No Cardiomyopathy; No Diabetes; No Hyperlipidemia; No Hypertension	0	0	0	0	0	0	amlodipine; Alesse BCP; buproprion; nicotene patche; Depo-provera	0	0	0	0	0	0	0	0	0	0	0	0	0	0	0	0	0	0	2.2	NA	0	47.95	1.57	NA	*1/*1				NA		G/T
No Cardiomyopathy; No Diabetes; No Hyperlipidemia; No Hypertension	2	female	White	White	not Hispanic or Latino	not Hispanic or Latino	50 - 59	NA	78.7	8	No Cardiomyopathy; No Diabetes; No Hyperlipidemia; No Hypertension	0	0	0	0	0	0	celecoxib; cetirizine; epoprostenol infusion; lansoprazole; metoclopramide; KCL; prednisone; fluticasone inhl; ipratroprium inhl; sertraline; furosemide; minocycline; spironolactone	0	0	0	0	0	0	0	0	0	0	0	0	0	0	0	0	0	1	2.2	NA	1	9.1	1.79	NA	*1/*1	*1/*1	*1/*1	*1/*1	NA	A/A	G/T
No Cardiomyopathy; No Diabetes; No Hyperlipidemia; No Hypertension	2	male	White	White	not Hispanic or Latino	not Hispanic or Latino	20 - 29	NA	NA	1	No Cardiomyopathy; No Diabetes; No Hyperlipidemia; No Hypertension	0	0	0	0	0	0	enoxaparin; linezolid; OxyContin	0	0	0	0	0	0	0	0	0	0	0	0	0	0	0	0	0	0	2.5	NA	0	35	1.2	NA	*1/*1				NA		T/T
No Cardiomyopathy; No Diabetes; No Hyperlipidemia; No Hypertension	2	female	White	White	not Hispanic or Latino	not Hispanic or Latino	40 - 49	NA	NA	1	No Cardiomyopathy; No Diabetes; No Hyperlipidemia; No Hypertension	0	0	0	0	0	0	digoxin; metoprolol; spironolactone; furosemide; zolpidem	0	0	0	0	0	0	0	0	0	0	0	0	0	0	0	0	0	0	2.5	NA	0	50.82	1.7	NA	*1/*1				NA		G/T
No Cardiomyopathy; No Diabetes; No Hyperlipidemia; No Hypertension	2	male	White	White	not Hispanic or Latino	not Hispanic or Latino	40 - 49	NA	80.2	1	No Cardiomyopathy; No Diabetes; No Hyperlipidemia; No Hypertension	0	0	0	0	0	0	lisinopril; digoxin; spironolactone; sertraline; furosemide; milrinone infusion; metoprolol; enoxaparin; docusate; carvedilol	0	0	0	0	0	0	0	0	0	0	0	0	0	0	0	0	0	0	2.5	NA	0	32.69	1.54	NA	*1/*1				NA		T/T
No Cardiomyopathy; No Diabetes; No Hyperlipidemia; No Hypertension	2	female	White	White	not Hispanic or Latino	not Hispanic or Latino	50 - 59	153.49	70.7	1	No Cardiomyopathy; No Diabetes; No Hyperlipidemia; No Hypertension	0	0	0	0	0	0	SMP/TMZ; cyclosporin; docusate; famotidine; insulin Lantus; insulin lispro; lisinopril; metoprolol; mycophenolate mofetil; pravastatin; prednisone; sertraline; valgancyclovir; enoxaparin; fexofenadine; aspirin; atorvastatin; valsartan	1	0	0	0	1	0	0	1	0	0	0	0	0	0	1	0	0	0	2.5	NA	0	46.69	1.81	NA	*1/*1				NA		T/T
No Cardiomyopathy; No Diabetes; No Hyperlipidemia; No Hypertension	2	female	White	White	not Hispanic or Latino	not Hispanic or Latino	60 - 69	NA	NA	1	No Cardiomyopathy; No Diabetes; No Hyperlipidemia; No Hypertension	0	0	0	0	0	0	hydromorphone; morphine SO4; paroxetine; prednisone; megestrol; fentanyl; metoclopramide; mirtazapine; MVI; TPN/IL; risperidone; levofloxacin; zolpidem; TMP/SMX; enoxaparin; insulin reg; hydrocod/acetaminophen	0	1	NA	0	0	0	0	0	0	0	0	0	0	0	1	0	0	0	2.5	NA	0	7.14	1.75	NA	*1/*1				NA		G/T
Cardiomyopathy	2	male	Black	Black or African American	not Hispanic or Latino	not Hispanic or Latino	60 - 69	NA	62.6	1	Cardiomyopathy	0	0	0		1	0	amoxicillin/clavulanate; enoxaparin; amiodarone; simvastatin; aspirin; folic acid; Ca ; Vitamin D; MVI; methotrexate; spironolactone; digoxin; tamulosin; metoprolol; prednisone; furosemide; enalapril; bumetanide	1	0	0	1	0	0	0	0	0	0	1	0	0	0	0	0	0	1	2.5	NA	1	12.53	1.98	NA	*1/*1	*1/*1	*1/*1	*1/*1	NA	G/G	T/T
No Cardiomyopathy; No Diabetes; No Hyperlipidemia; No Hypertension	2	male	White	White	not Hispanic or Latino	not Hispanic or Latino	60 - 69	NA	NA	1	No Cardiomyopathy; No Diabetes; No Hyperlipidemia; No Hypertension	0	0	0	0	0	0	morphine; enoxaparin; hydrocodone/acetaminophen; promethazine; docusate; piperacillin/tazobactam; heparin; tramadol; KCL; dolasetron; oxycodone/acetaminophen; promethazine; famotidine; ampicillin/sulbactam; fluconazole; furosemide; octreotide; VitaminK; heparin; clonidine; pro	0	1	NA	0	0	0	0	0	0	0	0	0	0	0	0	0	0	0	2.5	NA	1	52.5	2.4	NA	*1/*1				NA		T/T
No Cardiomyopathy; No Diabetes; No Hyperlipidemia; No Hypertension	2	female	White	White	not Hispanic or Latino	not Hispanic or Latino	90+	NA	NA	1	No Cardiomyopathy; No Diabetes; No Hyperlipidemia; No Hypertension	0	0	0	0	0	0	enoxaparin; celecoxib; atenolol; valsartan	0	0	0	0	0	0	0	0	0	0	0	0	0	0	0	0	0	0	2.5	NA	1	35	2.8	NA	*1/*1				NA		T/T
Hyperlipidemia	2	male	White	White	not Hispanic or Latino	not Hispanic or Latino	80 - 89	NA	NA	1	Hyperlipidemia	0	0	0			0	aspirin; enalapril; methylprednisolone; heparin; insulin regular; lidocaine; vancomycin; cefepime; famotidine; enoxaparin; morphine; levofloxacin; zolpidem; insulin NPH; MVI; fluconazole; KCL; MgSO4; furosemide; risperidone; thiamine; folic acid; vancomycin;	1	0	0	0	0	0	0	0	0	0	0	0	0	0	0	0	1	1	2.5	NA	1	50.75	2.95	NA	*1/*1				NA		G/T
No Cardiomyopathy; No Diabetes; No Hyperlipidemia; No Hypertension	2	male	White	White	not Hispanic or Latino	not Hispanic or Latino	60 - 69	NA	NA	1	No Cardiomyopathy; No Diabetes; No Hyperlipidemia; No Hypertension	0	0	0	0	0	0		NA	0	0	NA	0	0	0	0	0	0	NA	0	0	0	0	0	0	0	2.5	NA	1	32.76	2.54	NA	*1/*1	*1/*1	*1/*3	*1/*3	NA	G/G	T/T
No Cardiomyopathy; No Diabetes; No Hyperlipidemia; No Hypertension	2	female	White	White	not Hispanic or Latino	not Hispanic or Latino	20 - 29	163.55	88.6	1	No Cardiomyopathy; No Diabetes; No Hyperlipidemia; No Hypertension	0	0	0	0	0	0	vancomycin; amphotericin B; amitriptyline; aspirin; erythropoietin; pantoprazole; KCL; albut/ipra inhl; hydrocod/acetaminophen; prochlorperazin; spironolactone; fluticasone inh; KCL; enoxaparin; levofloxacin; metoclopramide; esomeprazole; cetirizine; Mg; Vitamin K	1	1	NA	0	0	0	0	0	0	0	0	0	0	0	0	0	0	1	2.5	NA	1	15.47	2.11	NA	*1/*2				NA		G/T
No Cardiomyopathy; No Diabetes; No Hyperlipidemia; No Hypertension	2	male	White	White	not Hispanic or Latino	not Hispanic or Latino	40 - 49	183.67	123	1	No Cardiomyopathy; No Diabetes; No Hyperlipidemia; No Hypertension	0	0	0	0	0	0	levofloxacin; cetirizine; doxapin; quetiapine; clonazepam; verapamil; venlafaxine; mirtazapine; chlorpromazine; quinapril	0	0	0	0	0	0	0	0	0	0	0	0	0	0	0	0	0	0	2.5	NA	1	43.82	2.15	NA	*1/*1				NA		G/T
No Cardiomyopathy; No Diabetes; No Hyperlipidemia; No Hypertension	2	female	White	White	not Hispanic or Latino	not Hispanic or Latino	60 - 69	NA	82.5	1	No Cardiomyopathy; No Diabetes; No Hyperlipidemia; No Hypertension	0	0	0	0	0	0	levothyroxine; docusate; celecoxib; enoxaparin; fexofenadine	0	0	0	0	0	0	0	0	0	0	0	0	0	0	0	0	0	0	2.5	NA	1	46.13	2.4	NA	*1/*1				NA		T/T
No Cardiomyopathy; No Diabetes; No Hyperlipidemia; No Hypertension	2	female	White	White	not Hispanic or Latino	not Hispanic or Latino	50 - 59	NA	NA	1	No Cardiomyopathy; No Diabetes; No Hyperlipidemia; No Hypertension	0	0	0	0	0	0	quinapril; venlafaxine; quetiapine; estradiol; citalopram; clonidine; imipramine; clindamycin; atenolol; gabapentin; Mg; amlodipine; enoxaparin	0	0	0	0	0	0	0	0	0	0	0	0	0	0	0	0	0	0	2.5	NA	1	29.54	2.88	NA	*1/*2				NA		G/T
No Cardiomyopathy; No Diabetes; No Hyperlipidemia; No Hypertension	2	male	White	White	not Hispanic or Latino	not Hispanic or Latino	60 - 69	169.98	81.3	1	No Cardiomyopathy; No Diabetes; No Hyperlipidemia; No Hypertension	0	0	0	0	0	0	enoxaparin; aspirin; carvedilol; ramipril; digoxin; levothyroxine; escitalopram; hydrocodone/acetaminophen; glimepiride; levofloxacin; piperacillin/tazobactam; amoxicillin/clavulanate	1	1	NA	0	0	0	0	0	0	0	0	0	0	0	0	0	0	0	2.5	NA	1	42.28	2.6	NA	*1/*1				NA		G/T
No Cardiomyopathy; No Diabetes; No Hyperlipidemia; No Hypertension	2	female	White	White	not Hispanic or Latino	not Hispanic or Latino	50 - 59	NA	81.3	1	No Cardiomyopathy; No Diabetes; No Hyperlipidemia; No Hypertension	0	0	0	0	0	0	enoxaparin; MVI; simvastatin	0	0	0	1	0	0	0	0	0	0	0	0	0	0	0	0	0	0	2.5	NA	1	67.41	2.27	NA	*1/*1				NA		T/T
No Cardiomyopathy; No Diabetes; No Hyperlipidemia; No Hypertension	2	male	White	White	not Hispanic or Latino	not Hispanic or Latino	60 - 69	NA	95.6	1	No Cardiomyopathy; No Diabetes; No Hyperlipidemia; No Hypertension	0	0	0	0	0	0	gabapentin; lansoprazole; olmesartan; simvastatin; enoxaparin; hydrochlorothiazide; alprazolam; guaifenesin; rofecoxib; cetirizine	0	0	0	1	0	0	0	0	0	0	0	0	0	0	0	0	0	0	2.5	NA	1	26.46	2.96	NA	*1/*2				NA		T/T
Hyperlipidemia	2	male	White	White	not Hispanic or Latino	not Hispanic or Latino	70 - 79	NA	105.5	1	Hyperlipidemia	0	0	0			0	aspirin; valdecoxib; enoxaparin	1	0	0	0	0	0	0	0	0	0	0	0	0	0	0	0	0	0	2.5	NA	1	26.6	2.76	NA	*1/*3				NA		G/T
Cardiomyopathy; Hyperlipidemia	2	male	White	White	not Hispanic or Latino	not Hispanic or Latino	60 - 69	NA	79.3	1	Cardiomyopathy; Hyperlipidemia	0	0	0		1	0	amiodarone; metoprolol; isosorbide; simvastatin; furosemide; mesalamine; diazepam; niacin; KCL; aspirin; enoxaparin	1	0	0	1	0	0	0	0	0	0	1	0	0	0	0	0	0	1	2.5	NA	1	17.5	2.24	NA	*1/*1	*1/*1	*1/*1	*1/*1	NA	A/G	G/T
Diabetes; Hypertension	2	male	White	White	not Hispanic or Latino	not Hispanic or Latino	50 - 59	NA	NA	1	Diabetes; Hypertension	0	0	0	1		0	aspirin; carbamazepine; levetiracetam; glipizide; olanzepine; simvastatin; venlafaxine; levothyroxine; modafinil; heparin; enoxaparin; cefuroxime; omeprazole; reg insulin; rosiglitazone	1	0	0	1	0	0	0	0	0	0	0	0	0	0	0	0	0	0	2.5	NA	1	70	2.52	NA	*1/*3				NA		T/T
No Cardiomyopathy; No Diabetes; No Hyperlipidemia; No Hypertension	2	female	White	White	not Hispanic or Latino	not Hispanic or Latino	40 - 49	NA	78	1	No Cardiomyopathy; No Diabetes; No Hyperlipidemia; No Hypertension	0	0	0	0	0	0	metoprolol; venlafaxine; rofecoxib; BCP; MVI; garlic	0	0	0	0	0	0	0	0	0	0	0	0	0	0	0	0	0	1	2.5	NA	1	35	2.19	NA	*1/*1				NA		T/T
Hyperlipidemia	2	female	White	White	not Hispanic or Latino	not Hispanic or Latino	60 - 69	166.07	97.5	1	Hyperlipidemia	0	0	0			0	enoxaparin; aspirin; vitamin C; vitamin E; Folate; calcium; Penlac	1	0	0	0	0	0	0	0	0	0	0	0	0	0	0	0	0	1	2.5	NA	1	92.4	2.53	NA	NA				NA		T/T
No Cardiomyopathy; No Diabetes; No Hyperlipidemia; No Hypertension	2	male	White	White	not Hispanic or Latino	not Hispanic or Latino	30 - 39	176.13	88.2	1	No Cardiomyopathy; No Diabetes; No Hyperlipidemia; No Hypertension	0	0	0	0	0	0	enoxaparin	0	0	0	0	0	0	0	0	0	0	0	0	0	0	0	0	0	0	2.5	NA	1	28.42	2.9	NA	*1/*3	*1/*1	*1/*3	*1/*3	NA	A/G	G/T
No Cardiomyopathy; No Diabetes; No Hyperlipidemia; No Hypertension	2	female	White	White	not Hispanic or Latino	not Hispanic or Latino	50 - 59	169.85	123.4	2	No Cardiomyopathy; No Diabetes; No Hyperlipidemia; No Hypertension	0	0	0	0	0	0	enoxaparin; celecoxib; cetirizine; diazepam; triamterine/hydrochlorothiazide; lansoprazole; verapamil; zafirlukast; MVI; salmeterol inhl; erythromycin; famotidine; hydroxyzine; docusate; SMZ/TMP	0	0	0	0	0	0	0	0	0	0	0	0	0	0	1	1	0	0	2.5	NA	1	46.55	1.96	NA	*1/*1				NA		T/T
Hyperlipidemia	2	female	White	White	not Hispanic or Latino	not Hispanic or Latino	70 - 79	NA	NA	2	Hyperlipidemia	0	0	0			0	metoprolol; buproprion; megestrol; metoclopramide; lansoprazole; loratidine; TPN/IL; piperacillin ta; ceftazidime; darbopoetin; FeSO4; mirtazipine; ipatropium inhl; salmeterol inhl; levofloxacin; fluconazole; captopril; aspirin; Vitamin K	1	0	0	0	0	0	0	0	0	0	0	0	0	0	0	0	1	1	2.5	NA	0	6.3	3.11	NA	*1/*1				NA		G/T
No Cardiomyopathy; No Diabetes; No Hyperlipidemia; No Hypertension	2	male	Black	Black or African American	not Hispanic or Latino	not Hispanic or Latino	30 - 39	183.67	166.9	2	No Cardiomyopathy; No Diabetes; No Hyperlipidemia; No Hypertension	0	0	0	0	0	0	quinapril; metformin; insulin ultralente; insulin regular	0	0	0	0	0	0	0	0	0	0	0	0	0	0	0	0	0	0	2.5	NA	0	87.5	3.22	NA	*1/*1	*1/*1	*1/*1	*1/*1	NA	G/G	T/T
No Cardiomyopathy; No Diabetes; No Hyperlipidemia; No Hypertension	2	male	Black	Black or African American	not Hispanic or Latino	not Hispanic or Latino	50 - 59	NA	NA	2	No Cardiomyopathy; No Diabetes; No Hyperlipidemia; No Hypertension	0	0	0	0	0	0	enoxaparin; quinapril; clonidine; metoprolol; amitryptyline; trazodone; indomethicin; allopurinol; furosemide; levofloxacin	0	0	0	0	0	0	0	0	0	0	0	0	0	0	0	0	0	0	2.5	NA	1	44.1	2.86	NA	*1/*1	*1/*1	*1/*1	*1/*1	NA	G/G	T/T
No Cardiomyopathy; No Diabetes; No Hyperlipidemia; No Hypertension	2	female	White	White	not Hispanic or Latino	not Hispanic or Latino	50 - 59	NA	90.4	2	No Cardiomyopathy; No Diabetes; No Hyperlipidemia; No Hypertension	0	0	0	0	0	0	enoxaparin; lisinopril; hydrochlorothiazide; simvastatin; verapamil; olanzapine; venlafaxine; atorvastatin	0	0	0	1	1	0	0	0	0	0	0	0	0	0	0	0	0	0	2.5	NA	1	71.47	2.74	NA	*1/*2				NA		G/T
No Cardiomyopathy; No Diabetes; No Hyperlipidemia; No Hypertension	2	female	White	White	not Hispanic or Latino	not Hispanic or Latino	60 - 69	NA	116.6	2	No Cardiomyopathy; No Diabetes; No Hyperlipidemia; No Hypertension	0	0	0	0	0	0	heparin; irbesartan; fexofenadine; hydrocodone/acetaminophen; amitriptyline; Ca; atorvastatin; meclizine; simvastatin; diltiazem	0	0	0	1	1	0	0	0	0	0	0	0	0	0	0	0	0	1	2.5	NA	1	36.33	2.41	NA	*1/*1				NA		T/T
No Cardiomyopathy; No Diabetes; No Hyperlipidemia; No Hypertension	2	male	White	White	not Hispanic or Latino	not Hispanic or Latino	30 - 39	NA	NA	2	No Cardiomyopathy; No Diabetes; No Hyperlipidemia; No Hypertension	0	0	0	0	0	0	metoprolol; pramipexole	0	0	0	0	0	0	0	0	0	0	0	0	0	0	0	0	0	0	2.5	NA	1	42.77	2.38	NA	*1/*1				NA		G/T
No Cardiomyopathy; No Diabetes; No Hyperlipidemia; No Hypertension	2	female	White	White	not Hispanic or Latino	not Hispanic or Latino	60 - 69	NA	64	3	No Cardiomyopathy; No Diabetes; No Hyperlipidemia; No Hypertension	0	0	0	0	0	0	diltiazem; aspirin	1	0	0	0	0	0	0	0	0	0	0	0	0	0	0	0	0	0	2.5	NA	1	38.01	1.97	NA	*1/*1	*1/*1	*1/*1	*1/*1	NA	G/G	T/T
Hyperlipidemia	2	male	White	White	not Hispanic or Latino	not Hispanic or Latino	60 - 69	NA	89.8	3	Hyperlipidemia	0	0	0			0	enoxaparin; furosemide; atenolol; quinapril; verapamil; fish oil; aspirin; KCL; hydrochlorothiazide	1	0	0	0	0	0	0	0	0	0	0	0	0	0	0	0	0	1	2.5	NA	0	31.71	3.05	NA	*1/*1				NA		T/T
Hyperlipidemia	2	female	White	White	not Hispanic or Latino	not Hispanic or Latino	70 - 79	NA	67.7	3	Hyperlipidemia	0	0	0			0	Premarin; mesalamine; diltiazem; sotalol; amiodarone; levothyroxine	0	0	0	0	0	0	0	0	0	0	1	0	0	0	0	0	0	0	2.5	NA	0	13.93	3.14	NA	*1/*1				NA		G/T
No Cardiomyopathy; No Diabetes; No Hyperlipidemia; No Hypertension	2	female	White	White	not Hispanic or Latino	not Hispanic or Latino	80 - 89	NA	54	3	No Cardiomyopathy; No Diabetes; No Hyperlipidemia; No Hypertension	0	0	0	0	0	0	amiodarone; fosinopril; amlodipine; atenolol; aspirin; oxcarbazepine; MVI; zolpidem; tiagabine	1	0	0	0	0	0	0	0	0	0	1	0	0	0	0	0	0	0	2.5	NA	1	21.77	1.98	NA	*1/*1				NA		T/T
No Cardiomyopathy; No Diabetes; No Hyperlipidemia; No Hypertension	2	male	White	White	not Hispanic or Latino	not Hispanic or Latino	60 - 69	NA	NA	3	No Cardiomyopathy; No Diabetes; No Hyperlipidemia; No Hypertension	0	0	0	0	0	0	furosemide; candesartan; digoxin; carvedilol; simvastatin; fluoxetine; esomeprazole; enoxaparin; albuterol/iprat; Vitamin E; amiodarone ; montelukast; buspirone; hydroxyzine	0	0	0	1	0	0	0	0	0	0	0	0	0	0	0	0	0	1	2.5	NA	0	11.34	3.03	NA	*2/*2				NA		T/T
No Cardiomyopathy; No Diabetes; No Hyperlipidemia; No Hypertension	2	female	White	White	not Hispanic or Latino	not Hispanic or Latino	70 - 79	176.12	72.3	3	No Cardiomyopathy; No Diabetes; No Hyperlipidemia; No Hypertension	0	0	0	0	0	0	amlodipine; aspirin; lorazepam; losartan; sotalol; Premarin; verapamil; lansoprazole; levofloxacin; atorvastatin	1	0	0	0	1	0	0	0	0	0	0	0	0	0	0	0	0	0	2.5	NA	1	10.57	1.97	NA	*1/*1				NA		G/T
Cardiomyopathy	2	male	White	White	not Hispanic or Latino	not Hispanic or Latino	50 - 59	NA	104.8	3	Cardiomyopathy	0	0	0		1	0	enoxaparin; enalapril; aspirin; allopurinol; metoprolol; levothyroxine; simvastatin; amiodarone; NTG sl; hydrochlorothiazide; furosemide; digoxin; KCL; Mg; MVI; milrinone	1	0	0	1	0	0	0	0	0	0	1	0	0	0	0	0	0	1	2.5	NA	0	20.23	1.86	NA	*1/*1				NA		T/T
No Cardiomyopathy; No Diabetes; No Hyperlipidemia; No Hypertension	2	male	White	White	not Hispanic or Latino	not Hispanic or Latino	80 - 89	178.64	86.2	3	No Cardiomyopathy; No Diabetes; No Hyperlipidemia; No Hypertension	0	0	0	0	0	0	lisinopril; rispiridone; sertraline; simvastatin; docusate; esomeprazole; furosemide; FeSO4; enoxaparin; aspirin; pramipexole; pyridostigime; rivastigmine; glipezide	1	0	0	1	0	0	0	0	0	0	0	0	0	0	0	0	0	1	2.5	NA	0	26.6	1.7	NA	*1/*1				NA		T/T
No Cardiomyopathy; No Diabetes; No Hyperlipidemia; No Hypertension	2	female	White	White	not Hispanic or Latino	not Hispanic or Latino	70 - 79	NA	75.4	3	No Cardiomyopathy; No Diabetes; No Hyperlipidemia; No Hypertension	0	0	0	0	0	0	amitriptyline; aspirin; carvedilol; furosemide; lisinopril; rofecoxib; spironolactone; KCL	1	0	0	0	0	0	0	0	0	0	0	0	0	0	0	0	0	1	2.5	NA	1	30.87	1.99	NA	*1/*1				NA		T/T
No Cardiomyopathy; No Diabetes; No Hyperlipidemia; No Hypertension	2	female	White	White	not Hispanic or Latino	not Hispanic or Latino	90+	NA	62.2	3	No Cardiomyopathy; No Diabetes; No Hyperlipidemia; No Hypertension	0	0	0	0	0	0	enoxaparin; cefuroxime; esomeprazole; furosemide; lisinopril; metoprolol; carvedopa/levodopa; salmeterol; valdecoxib; cefuroxime	0	0	0	0	0	0	0	0	0	0	0	0	0	0	0	0	0	0	2.5	NA	0	21.84	1.7	NA	*1/*1				NA		G/T
No Cardiomyopathy; No Diabetes; No Hyperlipidemia; No Hypertension	2	male	White	White	not Hispanic or Latino	not Hispanic or Latino	50 - 59	NA	78.4	3	No Cardiomyopathy; No Diabetes; No Hyperlipidemia; No Hypertension	0	0	0	0	0	0	metoprolol; enalapril; simvastatin; aspirin; carvedilol	1	0	0	1	0	0	0	0	0	0	0	0	0	0	0	0	0	0	2.5	NA	0	37.1	1.6	NA	*1/*1				NA		T/T
Cardiomyopathy	2	male	Black	Black or African American	not Hispanic or Latino	not Hispanic or Latino	70 - 79	NA	86.1	3	Cardiomyopathy	0	0	0		1	0	aspirin; lisinopril; hydrochlorothiazide; amiodarone; metoprolol; digoxin; NTG sl prn; spironolactone	1	0	0	0	0	0	0	0	0	0	1	0	0	0	0	0	0	0	2.5	NA	0	21.63	1.9	NA	*1/*1	*1/*1	*1/*1	*1/*1	NA	A/G	T/T
Cardiomyopathy; Hyperlipidemia	2	female	White	White	not Hispanic or Latino	not Hispanic or Latino	60 - 69	166.07	70.8	3	Cardiomyopathy; Hyperlipidemia	0	0	0		1	0	amlodipine; enalapril; asa; warfarin; estrogen; levothyroxine; KCL; diltiazem; triamterene/hydrochlorothiazide; dofetilide; clonidine; sotalol; spironolactone	1	0	0	0	0	0	0	0	0	0	0	0	0	0	0	0	0	1	2.5	NA	0	25.83	1.58	NA	*1/*1				NA		T/T
No Cardiomyopathy; No Diabetes; No Hyperlipidemia; No Hypertension	2	female	White	White	not Hispanic or Latino	not Hispanic or Latino	70 - 79	NA	NA	3	No Cardiomyopathy; No Diabetes; No Hyperlipidemia; No Hypertension	0	0	0	0	0	0	atorvastatin; clopidogrel; Vitamin E; Vitamin C; MVI; docusate; neurontin; lorazepam; levofloxacin; amiodarone	0	0	0	0	1	0	0	0	0	0	1	0	0	0	0	0	0	1	2.5	NA	0	30.38	1.83	NA	*1/*1				NA		T/T
No Cardiomyopathy; No Diabetes; No Hyperlipidemia; No Hypertension	2	female	White	White	not Hispanic or Latino	not Hispanic or Latino	80 - 89	NA	NA	3	No Cardiomyopathy; No Diabetes; No Hyperlipidemia; No Hypertension	0	0	0	0	0	0	digoxin; metoprolol; nifedipine; levothyroxin; KCL; Premarin; lansoprazole; metoclopramide; MVI; docusate; promethazine	0	0	0	0	0	0	0	0	0	0	0	0	0	0	0	0	0	0	2.5	NA	0	28.7	1.81	NA	*1/*1				NA		T/T
Cardiomyopathy; Diabetes; Hypertension; Hyperlipidemia	2	male	White	White	not Hispanic or Latino	not Hispanic or Latino	60 - 69	NA	NA	3	Cardiomyopathy; Diabetes; Hypertension; Hyperlipidemia	0	0	0	1	1	0	aspirin; allopurinol; docusate; losartan; metoprolol; KCL; mycophenolate; spironolactone; amiodarone; furosemide; omeprazole; pravastatin; cyclosporine; prednisone; hydrocod/acetaminophen; digoxin; glyburide; enoxaparin; terbinafine	1	0	0	0	0	0	0	1	0	0	1	0	0	0	0	0	0	1	2.5	NA	0	44.24	3.13	NA	*1/*1	*1/*1	*1/*1	*1/*1	NA	G/G	T/T
Cardiomyopathy	2	female	White	White	not Hispanic or Latino	not Hispanic or Latino	60 - 69	163.55	76.7	3	Cardiomyopathy	0	0	0		1	0	aspirin; lisinopril; digoxin; lansoprazole; metoprolol; clonazepam; enoxaparin; amiodarone; digoxin; oxycodone/acetaminophen; hydrocodone; NTG sl; salmeterol inh	1	1	NA	0	0	0	0	0	0	0	1	0	0	0	0	0	0	0	2.5	NA	0	13.72	3.17	NA	*1/*3	*1/*1	*1/*3	*1/*3	NA	A/G	T/T
No Cardiomyopathy; No Diabetes; No Hyperlipidemia; No Hypertension	2	male	White	White	not Hispanic or Latino	not Hispanic or Latino	60 - 69	NA	86.3	3	No Cardiomyopathy; No Diabetes; No Hyperlipidemia; No Hypertension	0	0	0	0	0	0	finasteride; atorvastatin; doxazosin; Juice Plus supplement	0	0	0	0	1	0	0	0	0	0	0	0	0	0	0	0	0	1	2.5	NA	0	61.46	1.3	NA	*1/*1				NA		G/T
Hyperlipidemia	2	male	White	White	not Hispanic or Latino	not Hispanic or Latino	40 - 49	NA	106.5	3	Hyperlipidemia	0	0	0			0	amlodipine; nadolol; candesartan; fosinopril; MVI; sotalol; enoxaparin	0	0	0	0	0	0	0	0	0	0	0	0	0	0	0	0	0	0	2.5	NA	0	61.74	1.79	NA	*1/*1				NA		T/T
Cardiomyopathy; Diabetes; Hypertension	2	female	White	White	not Hispanic or Latino	not Hispanic or Latino	50 - 59	NA	69.9	3	Cardiomyopathy; Diabetes; Hypertension	0	0	0	1	1	0	enoxaparin; clopidogrel; amiodarone; spironolactone; metoprolol; gabapentin; alprazolam; metoclopramide; bumetanide; digoxin; NTG SR po qd; docusate; albuterol/irpatrop inhl; pentoxifylline; KCL; promethazine; spironolactone; bumetadine; gabapentin; hydrochlorothiazide;	0	0	0	0	0	0	0	0	0	0	1	0	0	0	0	0	0	0	2.5	NA	0	21.42	3.05	NA	*1/*1				NA		T/T
Cardiomyopathy; Diabetes; Hypertension	2	male	White	White	not Hispanic or Latino	not Hispanic or Latino	60 - 69	NA	NA	3	Cardiomyopathy; Diabetes; Hypertension	0	0	0	1	1	0	ezetimibi; furosemide; lisinopril; digoxin; carvedilol; amiodarone; docusate; enoxaparin; famotidine; insulin Lantus; insulin Novalog prn; colchicine; allopurinol; methylprednisolone; methylprednisolone; pantoprazole; aspirin	1	0	0	0	0	0	0	0	0	0	1	0	0	0	0	0	0	0	2.5	NA	1	42.77	3.04286	NA	*1/*1				NA		G/T
Hyperlipidemia	2	male	Black	Black or African American	not Hispanic or Latino	not Hispanic or Latino	50 - 59	NA	111.7	3	Hyperlipidemia	0	0	0			0	allopurinol; aspirin; colchicine; famotidine; lisinopril; metoprolol; nifedipine; simvastatin; sevelamer hcl; docusate; calcitriol; calcium acetate; furosemide; epo; cimetidine; NTG sl prn	1	0	0	1	0	0	0	0	0	0	0	0	0	0	0	0	0	1	2.5	NA	0	31.92	1.48444	NA	*1/*1	*1/*1	*1/*1	*1/*1	NA	G/G	T/T
No Cardiomyopathy; No Diabetes; No Hyperlipidemia; No Hypertension	2	male	White	White	not Hispanic or Latino	not Hispanic or Latino	60 - 69	NA	76	3	No Cardiomyopathy; No Diabetes; No Hyperlipidemia; No Hypertension	0	0	0	0	0	0	MVI; Vitamin C; ditiazem; Vitamin K; aspirin	1	0	0	0	0	0	0	0	0	0	0	0	0	0	0	0	0	1	2.5	NA	0	14.56	1.63	NA	*1/*1				NA		G/G
No Cardiomyopathy; No Diabetes; No Hyperlipidemia; No Hypertension	2	male	White	White	not Hispanic or Latino	not Hispanic or Latino	70 - 79	NA	NA	3	No Cardiomyopathy; No Diabetes; No Hyperlipidemia; No Hypertension	0	0	0	0	0	0	enoxaparin; amiodarone; citalopram; atenolol; lorazepam; famotidine; cephalexin; fludrocortisone; Sinemet	0	0	0	0	0	0	0	0	0	0	1	0	0	0	0	0	0	0	2.5	NA	0	45.78	3.4	NA	*1/*1	*1/*1	*1/*1	*1/*1	NA	G/G	T/T
No Cardiomyopathy; No Diabetes; No Hyperlipidemia; No Hypertension	2	male	Hispanic	White	Hispanic	Hispanic or Latino	40 - 49	NA	87.5	3	No Cardiomyopathy; No Diabetes; No Hyperlipidemia; No Hypertension	0	0	0	0	0	0	aspirin; esomprazole; metoprolol; enoxaparin	1	0	0	0	0	0	0	0	0	0	0	0	0	0	0	0	0	0	2.5	NA	0	23.8	1.2	NA	NA				NA		G/T
Hyperlipidemia	2	male	White	White	not Hispanic or Latino	not Hispanic or Latino	60 - 69	NA	97.1	3	Hyperlipidemia	0	0	0			0	enoxaparin; diltiazem; lopressor; simvastatin; aspirin; indomethacin; MVI; sotalol; propafenone; sotalol	1	0	0	1	0	0	0	0	0	0	0	0	0	0	0	0	0	0	2.5	NA	1	39.76	2.75	NA	*2/*3	*1/*1	*1/*1	*1/*1	NA	G/G	T/T
No Cardiomyopathy; No Diabetes; No Hyperlipidemia; No Hypertension	2	male	White	White	not Hispanic or Latino	not Hispanic or Latino	50 - 59	186.18	131	3	No Cardiomyopathy; No Diabetes; No Hyperlipidemia; No Hypertension	0	0	0	0	0	0	torsemide; quinapril; simvastatin; carvedilol; omeprazole; aspirin; enoxaparin; levofloxacin; glimepiride; spironolactone; KCL; digoxin; albuterol inhl; fluticasone inhl; insulin Lantus; atorvastatin; heparin; lansoprazole; lisinopril; metoprolol	1	0	0	1	1	0	0	0	0	0	0	0	0	0	0	0	0	1	2.5	NA	1	63.21	2.6	NA	*1/*1				NA		G/T
Hyperlipidemia	2	female	White	White	not Hispanic or Latino	not Hispanic or Latino	60 - 69	NA	58.8	3	Hyperlipidemia	0	0	0			0	quinapril; digoxin; diltiazem; MVI; Vitamin C; Vitamin E; Ca; Mg; sotalol	0	0	0	0	0	0	0	0	0	0	0	0	0	0	0	0	0	1	2.5	NA	1	38.85	2.45	NA	*1/*3				NA		T/T
Diabetes; Hypertension; Hyperlipidemia	2	female	White	White	not Hispanic or Latino	not Hispanic or Latino	60 - 69	161.04	65.3	3	Diabetes; Hypertension; Hyperlipidemia	0	0	0	1		0	amlodipine; losartan/ hydrochlorothiazide; minoxidil; warfarin; KCL; metformin; glipizide; fenofibrate; carisoprodol; hyscyamine; fluticasone nasal spray; sotalol	0	0	0	0	0	0	0	0	0	0	0	0	0	0	0	0	0	1	2.5	NA	1	32.2	2.07	NA	*1/*1	*1/*2	*1/*3	*2/*3	NA	G/G	T/T
No Cardiomyopathy; No Diabetes; No Hyperlipidemia; No Hypertension	2	female	White	White	not Hispanic or Latino	not Hispanic or Latino	80 - 89	NA	NA	3	No Cardiomyopathy; No Diabetes; No Hyperlipidemia; No Hypertension	0	0	0	0	0	0	aspirin; donepezil; lisinopril	1	0	0	0	0	0	0	0	0	0	0	0	0	0	0	0	0	0	2.5	NA	1	16.8	2.58	NA	*1/*1				NA		T/T
Hyperlipidemia	2	male	Hispanic	White	Hispanic	Hispanic or Latino	70 - 79	NA	78.7	3	Hyperlipidemia	0	0	0			0	enoxaparin; lisinopril; sotalol; pravastatin; loratadine; Vitamin E; garlic; aspirin; cimetidine ; clonazepam	1	0	0	0	0	0	0	1	0	0	0	0	0	0	0	0	0	1	2.5	NA	1	47.18	2.62	NA	*1/*1				NA		G/T
Diabetes; Hypertension; Hyperlipidemia	2	male	White	White	not Hispanic or Latino	not Hispanic or Latino	90+	NA	NA	3	Diabetes; Hypertension; Hyperlipidemia	0	0	0	1		0	amlodipine; aspirin; famotidine; isosorbide; lisinopril; simvastatin; sotalol; NTG sl; albut/ipra inhl; triamcinilone; cimetadine	1	0	0	1	0	0	0	0	0	0	0	0	0	0	0	0	0	0	2.5	NA	1	15.19	2.24	NA	*2/*2				NA		G/T
No Cardiomyopathy; No Diabetes; No Hyperlipidemia; No Hypertension	2	male	White	White	not Hispanic or Latino	not Hispanic or Latino	70 - 79	NA	NA	3	No Cardiomyopathy; No Diabetes; No Hyperlipidemia; No Hypertension	0	0	0	0	0	0	bumetanide; milrinone; amiodarone; heparin; isosorbide; hydralazine; furosemide; digoxin; atorvastatin; aspirin; dipyridamole; pantoprazole; valsartan; allopurinol; metoclopramide; tamsulosin; NTG sl; atenolol; lorazepam; Mg; Vitamin C; Vitamin E; MVI; colchicine	1	0	0	0	1	0	0	0	0	0	1	0	0	0	0	0	0	1	2.5	NA	1	16.03	2.93	NA	*1/*1				NA		G/T
No Cardiomyopathy; No Diabetes; No Hyperlipidemia; No Hypertension	2	male	White	White	not Hispanic or Latino	not Hispanic or Latino	50 - 59	193.04	127.6	3	No Cardiomyopathy; No Diabetes; No Hyperlipidemia; No Hypertension	0	0	0	0	0	0	terazosin; losartan; loratidine; atenolol; fish oil; MVI	0	0	0	0	0	0	0	0	0	0	0	0	0	0	0	0	0	1	2.5	NA	1	78.12	2.1	NA	*1/*2				NA		G/T
No Cardiomyopathy; No Diabetes; No Hyperlipidemia; No Hypertension	2	female	White	White	not Hispanic or Latino	not Hispanic or Latino	70 - 79	NA	NA	3	No Cardiomyopathy; No Diabetes; No Hyperlipidemia; No Hypertension	0	0	0	0	0	0	felodipine; fluoxetine; fluvastatin; aspirin ; raloxefine	1	0	0	0	0	1	0	0	0	0	0	0	0	0	0	0	0	0	2.5	NA	1	36.19	2.31	NA	*1/*1				NA		T/T
No Cardiomyopathy; No Diabetes; No Hyperlipidemia; No Hypertension	2	female	White	White	not Hispanic or Latino	not Hispanic or Latino	80 - 89	NA	75.7	3	No Cardiomyopathy; No Diabetes; No Hyperlipidemia; No Hypertension	0	0	0	0	0	0	propranolol; meprobamate; levothyroxine; amlodipine; simvastatin; aspirin; bumetanide; ramipril	1	0	0	1	0	0	0	0	0	0	0	0	0	0	0	0	0	0	2.5	NA	1	23.03	2.1	NA	*1/*2				NA		T/T
No Cardiomyopathy; No Diabetes; No Hyperlipidemia; No Hypertension	2	male	Black	Black or African American	not Hispanic or Latino	not Hispanic or Latino	60 - 69	NA	101	3	No Cardiomyopathy; No Diabetes; No Hyperlipidemia; No Hypertension	0	0	0	0	0	0	enalapril; hydrochlorothiazide; spironolactone; atenolol; simvastatin; NTG sl; aspirin; metformin; lorazepam; tamsulosin; citalopram	1	0	0	1	0	0	0	0	0	0	0	0	0	0	0	0	0	0	2.5	NA	1	30.1	2.31	NA	*1/*2				NA		T/T
No Cardiomyopathy; No Diabetes; No Hyperlipidemia; No Hypertension	2	male	White	White	not Hispanic or Latino	not Hispanic or Latino	80 - 89	NA	68.5	3	No Cardiomyopathy; No Diabetes; No Hyperlipidemia; No Hypertension	0	0	0	0	0	0	enoxaparin; azithromycin; aspirin; docusate; doxazosin; montelukast; prednisone; fluticasone inh; levofloxacin; minocycline; theophylline; finasteride	1	0	0	0	0	0	0	0	0	0	0	0	0	0	0	0	0	0	2.5	NA	1	54.04	2.82	NA	*1/*1				NA		T/T
No Cardiomyopathy; No Diabetes; No Hyperlipidemia; No Hypertension	2	female	White	White	not Hispanic or Latino	not Hispanic or Latino	60 - 69	NA	NA	3	No Cardiomyopathy; No Diabetes; No Hyperlipidemia; No Hypertension	0	0	0	0	0	0	enoxaparin; hydroxychloroqu; atenolol; diltiazem; rofecoxib; prednisone; esomeprazole; folic acid; infliximab; torsemide; KCL; pantoprazole; methotrexate; valdecoxib	0	0	0	0	0	0	0	0	0	0	0	0	0	0	0	0	0	1	2.5	NA	1	45.01	2.2	NA	*1/*1				NA		G/T
No Cardiomyopathy; No Diabetes; No Hyperlipidemia; No Hypertension	2	male	Black	Black or African American	not Hispanic or Latino	not Hispanic or Latino	80 - 89	NA	NA	3	No Cardiomyopathy; No Diabetes; No Hyperlipidemia; No Hypertension	0	0	0	0	0	0	terazosin; fosinopril; KCL; digoxin; metoprolol; furosemide; TMP/SMX; naproxen; propafenone; amlodipine; enoxaparin	0	0	0	0	0	0	0	0	0	0	0	0	0	0	0	0	0	1	2.5	NA	1	52.5	2.57	NA	*1/*1	*1/*1	*1/*1	*1/*1	NA	G/G	T/T
No Cardiomyopathy; No Diabetes; No Hyperlipidemia; No Hypertension	2	female	White	White	not Hispanic or Latino	not Hispanic or Latino	60 - 69	NA	NA	3	No Cardiomyopathy; No Diabetes; No Hyperlipidemia; No Hypertension	0	0	0	0	0	0	bumetanide; levothyroxine; diltiazem; famotidine; NTG spray; NTG patch; carisoprodol; montelukast; fexofenadine; lisinopril; citalopram; oxybutynin; auranofin; digoxin; docusate; quinine; Vitamin E; Vitamin C; flut/salmet inh; albut inh; cromolyn inhl; cimetadine	0	0	0	0	0	0	0	0	0	0	0	0	0	0	0	0	0	1	2.5	NA	1	47.74	2.15	NA	*1/*2				NA		T/T
No Cardiomyopathy; No Diabetes; No Hyperlipidemia; No Hypertension	2	male	White	White	not Hispanic or Latino	not Hispanic or Latino	40 - 49	NA	NA	3	No Cardiomyopathy; No Diabetes; No Hyperlipidemia; No Hypertension	0	0	0	0	0	0	amiodarone; furosemide; atorvastatin; famotidine; glimepiride; losartan; KCL; NTG sl; enoxaparin	0	0	0	0	1	0	0	0	0	0	1	0	0	0	0	0	0	1	2.5	NA	1	41.3	2.4	NA	*1/*1				NA		G/T
No Cardiomyopathy; No Diabetes; No Hyperlipidemia; No Hypertension	2	male	White	White	not Hispanic or Latino	not Hispanic or Latino	70 - 79	NA	87.8	3	No Cardiomyopathy; No Diabetes; No Hyperlipidemia; No Hypertension	0	0	0	0	0	0	valsartan; allopurinol; testosterone; levothyroxine; metoprolol; MVI; Vitamin E; Ca; glucosamine/chondroitin	0	0	0	0	0	0	0	0	0	0	0	0	0	0	0	0	0	1	2.5	NA	1	22.47	2.07	NA	*1/*3				NA		G/T
No Cardiomyopathy; No Diabetes; No Hyperlipidemia; No Hypertension	2	male	White	White	not Hispanic or Latino	not Hispanic or Latino	80 - 89	NA	102.2	3	No Cardiomyopathy; No Diabetes; No Hyperlipidemia; No Hypertension	0	0	0	0	0	0	propranolol; levothyroxine; simvastatin; enalapril; MVI; famciclovir	0	0	0	1	0	0	0	0	0	0	0	0	0	0	0	0	0	0	2.5	NA	1	48.16	2.06	NA	*1/*1				NA		T/T
Hyperlipidemia	2	male	White	White	not Hispanic or Latino	not Hispanic or Latino	50 - 59	193	84.4	3	Hyperlipidemia	0	0	0			0	amiodarone; cyclosporine; hydralazine; isosorbide; lansoprazole; metoprolol; mycophenolate mofetil; prednisone; NaCHO3; gabapentin; FeSO4	0	0	0	0	0	0	0	0	0	0	1	0	0	0	0	0	0	1	2.5	NA	1	8.47	2.49	NA	*1/*3				NA		T/T
No Cardiomyopathy; No Diabetes; No Hyperlipidemia; No Hypertension	2	female	White	White	not Hispanic or Latino	not Hispanic or Latino	80 - 89	158.52	59.4	3	No Cardiomyopathy; No Diabetes; No Hyperlipidemia; No Hypertension	0	0	0	0	0	0	amiodarone; losartan; atenolol; doxazosin; levothyroxine; aspirin; furosemide; KCL; Mg; Ca; simvastatin; Premarin	1	0	0	1	0	0	0	0	0	0	1	0	0	0	0	0	0	1	2.5	NA	1	16.1	2.39	NA	*1/*1				NA		T/T
No Cardiomyopathy; No Diabetes; No Hyperlipidemia; No Hypertension	2	male	White	White	not Hispanic or Latino	not Hispanic or Latino	50 - 59	NA	NA	3	No Cardiomyopathy; No Diabetes; No Hyperlipidemia; No Hypertension	0	0	0	0	0	0	nadolol; losartan; aspirin; atorvastatin; MVI	1	0	0	0	1	0	0	0	0	0	0	0	0	0	0	0	0	0	2.5	NA	1	57.4	2.23	NA	*1/*1	*1/*1	*1/*3	*1/*3	NA	G/G	T/T
No Cardiomyopathy; No Diabetes; No Hyperlipidemia; No Hypertension	2	female	White	White	not Hispanic or Latino	not Hispanic or Latino	80 - 89	NA	NA	3	No Cardiomyopathy; No Diabetes; No Hyperlipidemia; No Hypertension	0	0	0	0	0	0	aspirin; clonidine; atenolol; valsartan; rofecoxib; methyldopa	1	0	0	0	0	0	0	0	0	0	0	0	0	0	0	0	0	0	2.5	NA	1	22.75	2.66	NA	*1/*1	*1/*1	*1/*1	*1/*1	NA	A/G	T/T
No Cardiomyopathy; No Diabetes; No Hyperlipidemia; No Hypertension	2	female	White	White	not Hispanic or Latino	not Hispanic or Latino	60 - 69	NA	NA	3	No Cardiomyopathy; No Diabetes; No Hyperlipidemia; No Hypertension	0	0	0	0	0	0	amiodarone; lansoprazole; fexofenadine; metoprolol; ramipril; NTG sl	0	0	0	0	0	0	0	0	0	0	1	0	0	0	0	0	0	0	2.5	NA	1	14.28	2.02	NA	*1/*1				NA		T/T
Cardiomyopathy	2	male	White	White	not Hispanic or Latino	not Hispanic or Latino	80 - 89	NA	72.2	3	Cardiomyopathy	0	0	0		1	0	digoxin; aspirin; furosemide; benazepril; atorvastatin; NTG patch	1	0	0	0	1	0	0	0	0	0	0	0	0	0	0	0	0	0	2.5	NA	1	16.38	2.61	NA	*1/*2				NA		T/T
No Cardiomyopathy; No Diabetes; No Hyperlipidemia; No Hypertension	2	male	White	White	not Hispanic or Latino	not Hispanic or Latino	70 - 79	173.61	105.7	3	No Cardiomyopathy; No Diabetes; No Hyperlipidemia; No Hypertension	0	0	0	0	0	0	atorvastatin; aspirin; diltiazem; amiodarone; flecainide; furosemide; meclizine; cetirizine; cimetidine; MVI; KCL	1	0	0	0	1	0	0	0	0	0	1	0	0	0	0	0	0	1	2.5	NA	1	23.24	2.18	NA	*1/*2	*1/*2	*1/*1	*1/*2	NA	A/G	NA
No Cardiomyopathy; No Diabetes; No Hyperlipidemia; No Hypertension	2	male	White	White	not Hispanic or Latino	not Hispanic or Latino	80 - 89	NA	NA	3	No Cardiomyopathy; No Diabetes; No Hyperlipidemia; No Hypertension	0	0	0	0	0	0	aspirin; furosemide; captopril; digoxin; finasteride ; levothyroxine; spironolactone; citalopram; clonazepam	1	0	0	0	0	0	0	0	0	0	0	0	0	0	0	0	0	0	2.5	NA	1	37.8	2.6	NA	*1/*1				NA		G/T
No Cardiomyopathy; No Diabetes; No Hyperlipidemia; No Hypertension	2	female	White	White	not Hispanic or Latino	not Hispanic or Latino	70 - 79	NA	74.4	3	No Cardiomyopathy; No Diabetes; No Hyperlipidemia; No Hypertension	0	0	0	0	0	0	enoxaparin; enalapril; aspirin; buproprion	1	0	0	0	0	0	0	0	0	0	0	0	0	0	0	0	0	0	2.5	NA	1	27.86	2.64	NA	*1/*1				NA		G/T
No Cardiomyopathy; No Diabetes; No Hyperlipidemia; No Hypertension	2	female	White	White	not Hispanic or Latino	not Hispanic or Latino	80 - 89	NA	72.6	3	No Cardiomyopathy; No Diabetes; No Hyperlipidemia; No Hypertension	0	0	0	0	0	0	furosemide; hydrochlorothiazide; diltiazem; atenolol; amlodipine; levothyroxine; esomeprazole; candesartan	0	0	0	0	0	0	0	0	0	0	0	0	0	0	0	0	0	0	2.5	NA	1	28.07	2.18	NA	*1/*1				NA		T/T
Hyperlipidemia	2	male	White	White	not Hispanic or Latino	not Hispanic or Latino	70 - 79	NA	NA	3	Hyperlipidemia	0	0	0			0	aspirin; sotalol; MVI; enoxaparin; ramipril; paroxetine	1	0	0	0	0	0	0	0	0	0	0	0	0	0	0	0	0	0	2.5	NA	1	28.42	2.55	NA	*1/*1				NA		G/T
No Cardiomyopathy; No Diabetes; No Hyperlipidemia; No Hypertension	2	female	White	White	not Hispanic or Latino	not Hispanic or Latino	80 - 89	NA	57.2	3	No Cardiomyopathy; No Diabetes; No Hyperlipidemia; No Hypertension	0	0	0	0	0	0	enoxaparin; atorvastatin; metoprolol; aspirin; Estrace; Ca; MVI; KCL; NTG sl; amiodarone; levothyroxine; quinapril; Mg; Zinc; Vitamin C	1	0	0	0	1	0	0	0	0	0	1	0	0	0	0	0	0	1	2.5	NA	1	14.77	2.24	NA	*1/*1				NA		T/T
No Cardiomyopathy; No Diabetes; No Hyperlipidemia; No Hypertension	2	male	White	White	not Hispanic or Latino	not Hispanic or Latino	60 - 69	NA	NA	3	No Cardiomyopathy; No Diabetes; No Hyperlipidemia; No Hypertension	0	0	0	0	0	0	ramipril; sotalol; losartan; allopurinol; colchicine; furosemide; atorvastatin; aspirin; glyburide; zinc; Mg; Ca; KCL	1	0	0	0	1	0	0	0	0	0	0	0	0	0	0	0	0	1	2.5	NA	1	34.79	2.59	NA	*1/*1				NA		G/T
Cardiomyopathy; Hyperlipidemia	2	male	Black	Black or African American	not Hispanic or Latino	not Hispanic or Latino	50 - 59	NA	NA	3	Cardiomyopathy; Hyperlipidemia	0	0	0		1	0	sotalol; spironolactone; digoxin; lisinopril; milrinone infusion; furosemide; aspirin; atorvastatin; MVI; Vitamin E; fish oil	1	0	0	0	1	0	0	0	0	0	0	0	0	0	0	0	0	1	2.5	NA	1	44.8	2.2	NA	*1/*1	*1/*1	*1/*1	*1/*1	NA	G/G	T/T
No Cardiomyopathy; No Diabetes; No Hyperlipidemia; No Hypertension	2	male	White	White	not Hispanic or Latino	not Hispanic or Latino	80 - 89	NA	73.7	3	No Cardiomyopathy; No Diabetes; No Hyperlipidemia; No Hypertension	0	0	0	0	0	0	Vitamin C; ciprofloxacin	0	0	0	0	0	0	0	0	0	0	0	0	0	0	0	0	0	1	2.5	NA	1	30.52	2.15	NA	*1/*1				NA		G/T
No Cardiomyopathy; No Diabetes; No Hyperlipidemia; No Hypertension	2	male	White	White	not Hispanic or Latino	not Hispanic or Latino	60 - 69	NA	NA	3	No Cardiomyopathy; No Diabetes; No Hyperlipidemia; No Hypertension	0	0	0	0	0	0	digoxin; losartan/hydrochlorothiazide; aspirin; atorvastatin; MVI; Vitamin E; Fish oil; flax seed oil	1	0	0	0	1	0	0	0	0	0	0	0	0	0	0	0	0	1	2.5	NA	1	37.8	2.33	NA	*1/*1	*1/*1	*1/*1	*1/*1	NA	A/G	T/T
Hyperlipidemia	2	female	White	White	not Hispanic or Latino	not Hispanic or Latino	70 - 79	NA	65.6	3	Hyperlipidemia	0	0	0			0	clonazepam; Premarin; aspirin; metoprolol/hydrochlorothiazide; doxazosin; verapamil SR; glucosamine; Ca; MVI; sotalol; amiodarone; amlodipine; celecoxib; triamterene/hydrochlorothiazide	1	0	0	0	0	0	0	0	0	0	1	0	0	0	0	0	0	1	2.5	NA	1	15.75	2.21	NA	*1/*1				NA		G/T
No Cardiomyopathy; No Diabetes; No Hyperlipidemia; No Hypertension	2	male	White	White	not Hispanic or Latino	not Hispanic or Latino	60 - 69	NA	99.7	3	No Cardiomyopathy; No Diabetes; No Hyperlipidemia; No Hypertension	0	0	0	0	0	0	gabapentin; amlodipine; atenolol; aspirin; colchicine; furosemide; ramipril; simvastatin; allopurinol; Vitamin E; Vitamin C; MVI; glucosamine/chondroitin	1	0	0	1	0	0	0	0	0	0	0	0	0	0	0	0	0	1	2.5	NA	1	24.5	2.38	NA	*1/*2				NA		G/T
Cardiomyopathy	2	male	White	White	not Hispanic or Latino	not Hispanic or Latino	60 - 69	NA	119.1	3	Cardiomyopathy	0	0	0		1	0	atorvastatin; sertraline; furosemide; enalapril; insulin reg; aspirin; quinine; Lantus; hydrochlorothiazide; KCL; MVI; metoprolol; prednisone; hydrocodone; amiodarone	1	0	0	0	1	0	0	0	0	0	1	0	0	0	0	0	0	1	2.5	NA	1	28.91	2.06	NA	*1/*1				NA		G/T
No Cardiomyopathy; No Diabetes; No Hyperlipidemia; No Hypertension	2	male	White	White	not Hispanic or Latino	not Hispanic or Latino	50 - 59	NA	84.9	3	No Cardiomyopathy; No Diabetes; No Hyperlipidemia; No Hypertension	0	0	0	0	0	0	digoxin; enalapril; quinidine; rizatriptan; ciprofloxacin; metoprolol	0	0	0	0	0	0	0	0	0	0	0	0	0	0	0	0	0	0	2.5	NA	1	39.9	2.26	NA	*1/*1				NA		G/T
No Cardiomyopathy; No Diabetes; No Hyperlipidemia; No Hypertension	2	male	White	White	not Hispanic or Latino	not Hispanic or Latino	80 - 89	170.15	92.5	3	No Cardiomyopathy; No Diabetes; No Hyperlipidemia; No Hypertension	0	0	0	0	0	0	furosemide; KCL; glyburide; metformin; esomeprazole; MVI	0	0	0	0	0	0	0	0	0	0	0	0	0	0	0	0	0	1	2.5	NA	1	26.04	2.68	NA	*1/*1				NA		T/T
No Cardiomyopathy; No Diabetes; No Hyperlipidemia; No Hypertension	2	male	Black	Black or African American	not Hispanic or Latino	not Hispanic or Latino	50 - 59	NA	112.3	3	No Cardiomyopathy; No Diabetes; No Hyperlipidemia; No Hypertension	0	0	0	0	0	0	ramipril; aspirin; metoprolol; allopurinol; furosemide; amiodarone	1	0	0	0	0	0	0	0	0	0	1	0	0	0	0	0	0	0	2.5	NA	1	30.17	2.65	NA	*1/*1				NA		G/T
No Cardiomyopathy; No Diabetes; No Hyperlipidemia; No Hypertension	2	female	White	White	not Hispanic or Latino	not Hispanic or Latino	70 - 79	168.58	64.6	3	No Cardiomyopathy; No Diabetes; No Hyperlipidemia; No Hypertension	0	0	0	0	0	0	enoxaparin; azithromycin; methimazole; metoprolol; nateglinide; prednisone; sulindac; Ca; insulin; benazepril; diltiazem	0	0	0	0	0	0	0	0	0	0	0	0	0	0	0	0	0	1	2.5	NA	1	13.02	2.2	NA	*1/*2				NA		T/T
No Cardiomyopathy; No Diabetes; No Hyperlipidemia; No Hypertension	2	female	White	White	not Hispanic or Latino	not Hispanic or Latino	70 - 79	NA	66.1	3	No Cardiomyopathy; No Diabetes; No Hyperlipidemia; No Hypertension	0	0	0	0	0	0	levofloxacin; amiodarone; aspirin; clopidogrel; enalapril; esomeprazole; furosemide; gemfibrozil; KCL; atorvastatin; alprazolam; zolpidem; celecoxib; carvedilol	1	0	0	0	1	0	0	0	0	0	1	0	0	0	0	0	0	1	2.5	NA	1	11.62	2.23	NA	*1/*3				NA		T/T
No Cardiomyopathy; No Diabetes; No Hyperlipidemia; No Hypertension	2	male	White	White	not Hispanic or Latino	not Hispanic or Latino	40 - 49	163.55	83.6	3	No Cardiomyopathy; No Diabetes; No Hyperlipidemia; No Hypertension	0	0	0	0	0	0	aspirin; metoprolol; simvastatin; quinapril; clopidogrel; esomeprazole; digoxin; allopurinol; NTG patch; fluticasone/slameterol; levofloxacin; spironolactone; amitriptyline; amiodarone; buproprion	1	0	0	1	0	0	0	0	0	0	1	0	0	0	0	0	0	0	2.5	NA	1	35.35	2.7	NA	*1/*2				NA		T/T
No Cardiomyopathy; No Diabetes; No Hyperlipidemia; No Hypertension	2	male	White	White	not Hispanic or Latino	not Hispanic or Latino	60 - 69	NA	57.3	3	No Cardiomyopathy; No Diabetes; No Hyperlipidemia; No Hypertension	0	0	0	0	0	0	amiodarone; diltiazem; metoprolol; simvastatin; Vitamin K	0	0	0	1	0	0	0	0	0	0	1	0	0	0	0	0	0	1	2.5	NA	1	14	2.58	NA	*1/*2				NA		T/T
No Cardiomyopathy; No Diabetes; No Hyperlipidemia; No Hypertension	2	male	White	White	not Hispanic or Latino	not Hispanic or Latino	50 - 59	NA	102.1	3	No Cardiomyopathy; No Diabetes; No Hyperlipidemia; No Hypertension	0	0	0	0	0	0	propofenone; metoprolol; cephalexin; enoxaparin	0	0	0	0	0	0	0	0	0	0	0	0	0	0	0	0	0	0	2.5	NA	1	39.9	2.48	NA	*1/*1				NA		G/T
No Cardiomyopathy; No Diabetes; No Hyperlipidemia; No Hypertension	2	male	White	White	not Hispanic or Latino	not Hispanic or Latino	80 - 89	NA	83.2	3	No Cardiomyopathy; No Diabetes; No Hyperlipidemia; No Hypertension	0	0	0	0	0	0	propafenone; diltiazem; losartan; simvastatin; colchicine; MVI; Vitamin C; Vitamin E; hydrochlorothiazide	0	0	0	1	0	0	0	0	0	0	0	0	0	0	0	0	0	1	2.5	NA	1	20.16	2.63	NA	*1/*2				NA		G/T
No Cardiomyopathy; No Diabetes; No Hyperlipidemia; No Hypertension	2	female	White	White	not Hispanic or Latino	not Hispanic or Latino	60 - 69	NA	83.6	3	No Cardiomyopathy; No Diabetes; No Hyperlipidemia; No Hypertension	0	0	0	0	0	0	pantoprazole; atorvastatin; citalopram; metoprolol	0	0	0	0	1	0	0	0	0	0	0	0	0	0	0	0	0	0	2.5	NA	1	25.2	2.74	NA	*1/*2				NA		G/T
Hyperlipidemia	2	male	White	White	not Hispanic or Latino	not Hispanic or Latino	70 - 79	176.12	102.4	3	Hyperlipidemia	0	0	0			0	amlodipine; enalapril ; ezetimibe; levothyroxine; simvastatin; wafarin; furosemide; aspirin; digoxin; glucosamine; sildenafil prn; atorvastatin; hydrochlorothiazide; sotalol; KCL	1	0	0	1	1	0	0	0	0	0	0	0	0	0	0	0	0	1	2.5	NA	1	35.14	2.77	NA	*1/*1				NA		T/T
No Cardiomyopathy; No Diabetes; No Hyperlipidemia; No Hypertension	2	male	White	White	not Hispanic or Latino	not Hispanic or Latino	70 - 79	NA	127.5	3	No Cardiomyopathy; No Diabetes; No Hyperlipidemia; No Hypertension	0	0	0	0	0	0	MVI	0	0	0	0	0	0	0	0	0	0	0	0	0	0	0	0	0	0	2.5	NA	1	55.3	2.02	NA	*1/*1				NA		T/T
No Cardiomyopathy; No Diabetes; No Hyperlipidemia; No Hypertension	2	female	White	White	not Hispanic or Latino	not Hispanic or Latino	80 - 89	171.09	58.5	3	No Cardiomyopathy; No Diabetes; No Hyperlipidemia; No Hypertension	0	0	0	0	0	0	metoprolol; ramipril; cetirizine; loratadine; vitamin E; Vitamin C; selenium; enoxaparin; heparin	0	0	0	0	0	0	0	0	0	0	0	0	0	0	0	0	0	1	2.5	NA	1	27.3	2.7	NA	*1/*2				NA		T/T
Diabetes; Hypertension; Hyperlipidemia	2	male	White	White	not Hispanic or Latino	not Hispanic or Latino	70 - 79	NA	98	3	Diabetes; Hypertension; Hyperlipidemia	0	0	0	1		0	aspirin; diltiazem; famotidine; hydrochlorothiazide; lisinopril; simvastatin; sotalol; metformin; NTG sl prn; insulin gargine; amiodarone; metoprolol	1	0	0	1	0	0	0	0	0	0	1	0	0	0	0	0	0	0	2.5	NA	1	39.76	2.02	NA	*1/*1				NA		T/T
Hyperlipidemia	2	male	White	White	not Hispanic or Latino	not Hispanic or Latino	70 - 79	NA	94.7	3	Hyperlipidemia	0	0	0			0	benazepril; aspirin; metoprolol; hydrochlorothiazide; KC L; Vitamin C; atorvastatin; MVI; atenolol; enoxaparin	1	0	0	0	1	0	0	0	0	0	0	0	0	0	0	0	0	1	2.5	NA	1	60.2	2.45	NA	*1/*1				NA		T/T
Hyperlipidemia	2	male	White	White	not Hispanic or Latino	not Hispanic or Latino	50 - 59	152.4	94.8	3	Hyperlipidemia	0	0	0			0	furosemide; amiodarone; diltiazem; KCL; oxycodone/acetaminophen; aspirin; atorvastatin; fish oil	1	1	NA	0	1	0	0	0	0	0	1	0	0	0	0	0	0	1	2.5	NA	1	42.7	2.34	NA	*1/*1				NA		T/T
Hyperlipidemia	2	female	White	White	not Hispanic or Latino	not Hispanic or Latino	60 - 69	163.55	74	3	Hyperlipidemia	0	0	0			0	hydrochlorothiazide; atenolol; docusate; spironolactone; amiodarone; citalopram; digoxin	0	0	0	0	0	0	0	0	0	0	1	0	0	0	0	0	0	0	2.5	NA	1	30.52	2.35	NA	*1/*1				NA		G/G
Hyperlipidemia	2	male	Black	Black or African American	not Hispanic or Latino	not Hispanic or Latino	50 - 59	183.67	145.6	3	Hyperlipidemia	0	0	0			0	heparin; amiodarone; atenolol; esomeprazole; hydrocod/acetaminophen; quinapril; furosemide; albuterol inh; KCL	0	0	0	0	0	0	0	0	0	0	1	0	0	0	0	0	0	1	2.5	NA	1	41.3	2.32	NA	*1/*1	*1/*1	*1/*1	*1/*1	NA	A/G	G/T
Hyperlipidemia	2	female	White	White	not Hispanic or Latino	not Hispanic or Latino	60 - 69	NA	NA	3	Hyperlipidemia	0	0	0			0	atenolol; amiodarone; losartan; simvastatin; aspirin; Menest; MVI	1	0	0	1	0	0	0	0	0	0	1	0	0	0	0	0	0	0	2.5	NA	1	16.03	2.45	NA	*1/*1				NA		T/T
No Cardiomyopathy; No Diabetes; No Hyperlipidemia; No Hypertension	2	male	White	White	not Hispanic or Latino	not Hispanic or Latino	60 - 69	NA	NA	3	No Cardiomyopathy; No Diabetes; No Hyperlipidemia; No Hypertension	0	0	0	0	0	0	enoxaparin; verapamil; sotalol; metoprolol; warfarin	0	0	0	0	0	0	0	0	0	0	0	0	0	0	0	0	0	0	2.5	NA	1	25.55	2.06	NA	*2/*2				NA		G/T
Hyperlipidemia	2	male	White	White	not Hispanic or Latino	not Hispanic or Latino	50 - 59	NA	85.4	3	Hyperlipidemia	0	0	0			0	esomeprazole; clopidogrel; simvastatin; aspirin; NTG sl prn; diltiazem	1	0	0	1	0	0	0	0	0	0	0	0	0	0	0	0	0	0	2.5	NA	1	39.9	2.58	NA	*1/*2				NA		T/T
No Cardiomyopathy; No Diabetes; No Hyperlipidemia; No Hypertension	2	male	White	White	not Hispanic or Latino	not Hispanic or Latino	60 - 69	NA	128.1	3	No Cardiomyopathy; No Diabetes; No Hyperlipidemia; No Hypertension	0	0	0	0	0	0	metoprolol	0	0	0	0	0	0	0	0	0	0	0	0	0	0	0	0	0	0	2.5	NA	1	26.04	2.33	NA	*2/*2	*2/*2	*1/*1	*2/*2	NA	A/G	G/T
No Cardiomyopathy; No Diabetes; No Hyperlipidemia; No Hypertension	2	male	White	White	not Hispanic or Latino	not Hispanic or Latino	70 - 79	183.67	82.1	3	No Cardiomyopathy; No Diabetes; No Hyperlipidemia; No Hypertension	0	0	0	0	0	0	warfarin; famotidine; clonazepam; metoprolol; propafenone; sotalol; enoxaparin; heparin	0	0	0	0	0	0	0	0	0	0	0	0	0	0	0	0	0	0	2.5	NA	1	30.24	2.91	NA	*1/*1				NA		G/T
Hyperlipidemia	2	male	White	White	not Hispanic or Latino	not Hispanic or Latino	60 - 69	171.1	118.4	3	Hyperlipidemia	0	0	0			0	aspirin; doxazosin; metoprolol; amlodipine; irbesartan; furosemide; fish oil; hydrochlorothiazide; simvastatin; amiodarone	1	0	0	1	0	0	0	0	0	0	0	0	0	0	0	0	0	1	2.5	NA	1	32.48	2.1	NA	*1/*1				NA		G/G
Hyperlipidemia	2	female	White	White	not Hispanic or Latino	not Hispanic or Latino	80 - 89	156	62	3	Hyperlipidemia	0	0	0			0	losartan; simvastatin; isosorbide; aspirin; digoxin; amiodarone; NTG; sevelamer; aledronate; fluticasone/salmet inhl; albuterol	1	0	0	1	0	0	0	0	0	0	1	0	0	0	0	0	0	0	2.5	NA	1	10.85	2.04286	NA	*1/*3				NA		G/T
No Cardiomyopathy; No Diabetes; No Hyperlipidemia; No Hypertension	2	male	White	White	not Hispanic or Latino	not Hispanic or Latino	60 - 69	183.67	96.7	3	No Cardiomyopathy; No Diabetes; No Hyperlipidemia; No Hypertension	0	0	0	0	0	0	enoxaparin; amiodarone; aspirin; digoxin; diltiazem; FeSO4	1	0	0	0	0	0	0	0	0	0	1	0	0	0	0	0	0	1	2.5	NA	1	70.35	2.15	NA	*1/*1				NA		T/T
No Cardiomyopathy; No Diabetes; No Hyperlipidemia; No Hypertension	2	female	White	White	not Hispanic or Latino	not Hispanic or Latino	70 - 79	NA	61.7	3	No Cardiomyopathy; No Diabetes; No Hyperlipidemia; No Hypertension	0	0	0	0	0	0	enalapril; hydrochlorothiazide; levothyroxine; metoprolol; spironolactone; MVI; enoxaparin; azithromycin; Ca; Vitamin D	0	0	0	0	0	0	0	0	0	0	0	0	0	0	0	0	0	1	2.5	NA	1	43.4	2.57	NA	*1/*1				NA		T/T
Hyperlipidemia	2	male	White	White	not Hispanic or Latino	not Hispanic or Latino	60 - 69	170.74	81.8	3	Hyperlipidemia	0	0	0			0	aspirin; MVI; simvastatin	1	0	0	1	0	0	0	0	0	0	0	0	0	0	0	0	0	0	2.5	NA	1	46.41	2.12	NA	*1/*2				NA		T/T
Diabetes; Hypertension; Hyperlipidemia	2	female	Black	Black or African American	not Hispanic or Latino	not Hispanic or Latino	60 - 69	157.68	115.5	3	Diabetes; Hypertension; Hyperlipidemia	0	0	0	1		0	digoxin; ramipril; diltiazem; simvastatin; spironolactone; furosemide; KCL; aspirin; clopidogrel; hydrocodone/acetaminophen; allopurinol; colchicine; loratadine; NTG sl prn; insulin humulin; albuterol inhl; ipratroprium/albuterol; enoxaparin	1	1	NA	1	0	0	0	0	0	0	0	0	0	0	0	0	0	1	2.5	NA	1	38.64	2.9	NA	*1/*1	*1/*1	*1/*1	*1/*1	NA	A/G	G/T
No Cardiomyopathy; No Diabetes; No Hyperlipidemia; No Hypertension	2	male	White	White	not Hispanic or Latino	not Hispanic or Latino	60 - 69	NA	NA	3	No Cardiomyopathy; No Diabetes; No Hyperlipidemia; No Hypertension	0	0	0	0	0	0	amiodarone; aspirin; atenolol; diltiazem; docusate; furosemide; KCL; quinapril; simvastatin; hydrocod/acetaminophen; glyburide; reg insulin ss; cephalexin	1	0	0	1	0	0	0	0	0	0	1	0	0	0	0	0	0	0	2.5	NA	1	25.2	2.8	NA	*1/*1				NA		G/T
No Cardiomyopathy; No Diabetes; No Hyperlipidemia; No Hypertension	2	male	Black	Black or African American	not Hispanic or Latino	not Hispanic or Latino	60 - 69	NA	NA	3	No Cardiomyopathy; No Diabetes; No Hyperlipidemia; No Hypertension	0	0	0	0	0	0	aspirin; NTG sl; metoprolol; ramipril; clopidogrel; insulin glargin; insulin lispro; lansoprazole; mycophenolate; prednisone; docusate; levofloxacin; cyclosporine; amiodarone; enoxaparin; losartan; methocarbamol	1	0	0	0	0	0	0	0	0	0	1	0	0	0	0	0	0	0	2.5	NA	1	35	2.36	NA	*1/*1				NA		T/T
Cardiomyopathy	2	male	White	White	not Hispanic or Latino	not Hispanic or Latino	50 - 59	NA	74.9	3	Cardiomyopathy	0	0	0		1	0	enoxaparin; aspirin; atenolol; alprazolam; trazadone; heparin; MVI; sotalol	1	0	0	0	0	0	0	0	0	0	0	0	0	0	0	0	0	0	2.5	NA	1	28.28	2.34	NA	*1/*1				NA		T/T
No Cardiomyopathy; No Diabetes; No Hyperlipidemia; No Hypertension	2	male	White	White	not Hispanic or Latino	not Hispanic or Latino	40 - 49	181.15	102.5	3	No Cardiomyopathy; No Diabetes; No Hyperlipidemia; No Hypertension	0	0	0	0	0	0	quinidine; verapamil; aspirin; lansoprazole; valproic acid; celecoxib; citalopram; glucosamine; Vitamin B; Vitamin C; Vitamin E	1	0	0	0	0	0	0	0	0	0	0	0	0	0	0	0	0	1	2.5	NA	1	32.27	2.17	NA	*1/*2				NA		G/T
No Cardiomyopathy; No Diabetes; No Hyperlipidemia; No Hypertension	2	female	White	White	not Hispanic or Latino	not Hispanic or Latino	60 - 69	NA	NA	3	No Cardiomyopathy; No Diabetes; No Hyperlipidemia; No Hypertension	0	0	0	0	0	0	glyburide; metformin; pioglitazone; clonidine; tranda/verapamil; furosemide; valdecoxib; Premarin; citalopram; prednisone; amoxicillin ; montelukast; flecaininde; albuturol/iprat inhl; fluticasone/salmet inh; cephalaxin; aspirin; ceftriaxone; vancomycin; cefp	1	0	0	0	0	0	0	0	0	0	0	0	0	0	0	0	0	0	2.5	NA	1	29.4	2.44	NA	*1/*2				NA		T/T
Diabetes; Hypertension; Hyperlipidemia	2	male	White	White	not Hispanic or Latino	not Hispanic or Latino	60 - 69	NA	NA	4	Diabetes; Hypertension; Hyperlipidemia	0	0	0	1		1	metoprolol; quinine; lisinopril; simvastatin; gemfribrozal; demedex; NTG sl; rosiglitazone; Vitamin E; Vitamin C; MVI; aspirin; insulin reg; insulin Humulin; fluvastatin; glimeperide	1	0	0	1	0	1	0	0	0	0	0	0	0	0	0	0	0	1	2.5	NA	0	24.57	3.4	NA	*1/*1				NA		T/T
No Cardiomyopathy; No Diabetes; No Hyperlipidemia; No Hypertension	2	female	Black	Black or African American	not Hispanic or Latino	not Hispanic or Latino	70 - 79	167.31	91.5	4	No Cardiomyopathy; No Diabetes; No Hyperlipidemia; No Hypertension	0	0	0	0	0	1	ramipril; furosemide; digoxin; carvedilol; esomeprazole; simvastatin; spironolactone; KCL; NTG sl; ranitidine; rofecoxib; temazepam	0	0	0	1	0	0	0	0	0	0	0	0	0	0	0	0	0	1	2.5	NA	1	39.9	2.28	NA	*1/*1	*1/*1	*1/*1	*1/*1	NA	G/G	T/T
No Cardiomyopathy; No Diabetes; No Hyperlipidemia; No Hypertension	2	male	White	White	not Hispanic or Latino	not Hispanic or Latino	30 - 39	NA	NA	4	No Cardiomyopathy; No Diabetes; No Hyperlipidemia; No Hypertension	0	0	0	0	0	1	aspirin; furosemide; quinapril; KCL; nifedipine; oxycodone/acetaminophen; diphenhydramine; lorazepam; metoprolol; rofecoxib; docusate	1	1	NA	0	0	0	0	0	0	0	0	0	0	0	0	0	0	1	2.5	NA	1	35.07	2.83	NA	*1/*3				NA		G/T
No Cardiomyopathy; No Diabetes; No Hyperlipidemia; No Hypertension	2	female	White	White	not Hispanic or Latino	not Hispanic or Latino	50 - 59	NA	NA	5	No Cardiomyopathy; No Diabetes; No Hyperlipidemia; No Hypertension	0	0	0	0	0	0	lorazepam; captopril; clozapine; valproic acid; venlafaxine; furosemide; digoxin; heparin	0	0	0	0	0	0	0	0	0	0	0	0	0	0	0	0	0	0	2.5	NA	0	35	1.2	NA	*1/*1				NA		G/T
No Cardiomyopathy; No Diabetes; No Hyperlipidemia; No Hypertension	2	male	White	White	not Hispanic or Latino	not Hispanic or Latino	40 - 49	NA	92.8	5	No Cardiomyopathy; No Diabetes; No Hyperlipidemia; No Hypertension	0	0	0	0	0	0	amp/sulbactam; aspirin; buproprion; digoxin; enoxaparin; famotidine; furosemide; metoprolol; mirtazapine; quinapril; simvastatin; spironolactone; hydrocod/acetaminophen; KCL	1	1	NA	1	0	0	0	0	0	0	0	0	0	0	0	0	0	1	2.5	NA	0	42.63	1.85	NA	*1/*1				NA		G/G
Cardiomyopathy; Hyperlipidemia	2	male	White	White	not Hispanic or Latino	not Hispanic or Latino	40 - 49	NA	111.3	5	Cardiomyopathy; Hyperlipidemia	0	0	0		1	0	digoxin; flecainide; furosemide; amiodarone; lisinopril; KCL; enoxaparin	0	0	0	0	0	0	0	0	0	0	1	0	0	0	0	0	0	1	2.5	NA	0	58.59	1.67	NA	*1/*1				NA		T/T
Cardiomyopathy	2	male	White	White	not Hispanic or Latino	not Hispanic or Latino	60 - 69	NA	70.8	5	Cardiomyopathy	0	0	0		1	0	aspirin; enoxaparin; carvedilol; simvastatin; lisinopril; furosemide; spironolactone	1	0	0	1	0	0	0	0	0	0	0	0	0	0	0	0	0	0	2.5	NA	0	39.9	1.8	NA	*1/*1				NA		T/T
No Cardiomyopathy; No Diabetes; No Hyperlipidemia; No Hypertension	2	female	Black	Black or African American	not Hispanic or Latino	not Hispanic or Latino	40 - 49	NA	77.6	5	No Cardiomyopathy; No Diabetes; No Hyperlipidemia; No Hypertension	0	0	0	0	0	0	carvedilol; ramipril; digoxin; furosemide; KCL; lisinopril	0	0	0	0	0	0	0	0	0	0	0	0	0	0	0	0	0	1	2.5	NA	1	30.52	2.42	NA	*1/*1	*1/*1	*1/*1	*1/*1	NA	A/G	G/T
No Cardiomyopathy; No Diabetes; No Hyperlipidemia; No Hypertension	2	male	Black	Black or African American	not Hispanic or Latino	not Hispanic or Latino	50 - 59	NA	NA	5	No Cardiomyopathy; No Diabetes; No Hyperlipidemia; No Hypertension	0	0	0	0	0	0	aspirin; clopidogrel; enoxaparin; lisinopril; simvastatin; metoprolol; thiamine; docusate; spironolactone; furosemide	1	0	0	0	0	0	0	0	0	0	0	0	0	0	0	0	0	0	2.5	NA	1	34.86	2.45	NA	*1/*1				NA		T/T
No Cardiomyopathy; No Diabetes; No Hyperlipidemia; No Hypertension	2	male	Black	Black or African American	not Hispanic or Latino	not Hispanic or Latino	50 - 59	NA	91.6	5	No Cardiomyopathy; No Diabetes; No Hyperlipidemia; No Hypertension	0	0	0	0	0	0	aspirin; furosemide; lisinopril; metoprolol; digoxin; spironolactone; enoxaparin; zolpidem; azithromycin	1	0	0	0	0	0	0	0	0	0	0	0	0	0	0	0	0	0	2.5	NA	1	36.89	2.79	NA	*1/*1				NA		T/T
Diabetes; Hypertension; Hyperlipidemia	2	female	White	White	not Hispanic or Latino	not Hispanic or Latino	30 - 39	NA	85.1	5	Diabetes; Hypertension; Hyperlipidemia	0	0	0	1		0	atorvastatin; metoprolol; clopidogrel; simvastatin; atenolol; lisinopril; famotidine; carvedilol; enoxaparin	0	0	0	0	1	0	0	0	0	0	0	0	0	0	0	0	0	0	2.5	NA	1	38.01	2.48	NA	*1/*1				NA		T/T
Cardiomyopathy; Diabetes; Hypertension; Hyperlipidemia	2	female	White	White	not Hispanic or Latino	not Hispanic or Latino	50 - 59	NA	NA	5	Cardiomyopathy; Diabetes; Hypertension; Hyperlipidemia	0	0	0	1	1	0	levofloxacin; amiodarone; amlodipine; fluoxetine; fluvastatin; furosemide; glyburide; lansoprazole; levetiracetam; metformin; metoprolol; rofecoxib; insulin Ultralente; insulin lispro; MVI; KCL; FeSO4; carisoprodol; omeprazole; candesartan; gabapentin; va	NA	0	0	NA	0	1	0	0	0	0	1	0	0	0	0	0	0	0	2.5	NA	1	64.82	2.32	NA	*1/*1				NA		T/T
Cardiomyopathy;Hyperlipidemia	2	male	Black	Black or African American	not Hispanic or Latino	not Hispanic or Latino	50 - 59	176.12	150.3	5	Cardiomyopathy;Hyperlipidemia	0	0	0		1	0	venlafaxine; allopurinol; colchicine; verapamil; furosemide; digoxin; spironolactone; trazodone; celecoxib; KCL; Mg; divalproex; lisinopril; carvedilol	0	0	0	0	0	0	0	0	0	0	0	0	0	0	0	0	0	1	2.5	NA	1	56.56	2.62	NA	*1/*1				NA		T/T
No Cardiomyopathy; No Diabetes; No Hyperlipidemia; No Hypertension	2	male	White	White	not Hispanic or Latino	not Hispanic or Latino	70 - 79	NA	101.6	5	No Cardiomyopathy; No Diabetes; No Hyperlipidemia; No Hypertension	0	0	0	0	0	0	torsemide; lisonopril; digoxin; metoprolol; atorvastatin; amiodarone; omeprazole; glipizide; allopurinol; celecoxib; fenofibrate; KCL; liothyronin; levothyroxin	0	0	0	0	1	0	0	0	0	0	1	0	0	0	0	0	0	0	2.5	NA	1	8.96	2.59	NA	*1/*1				NA		G/G
No Cardiomyopathy; No Diabetes; No Hyperlipidemia; No Hypertension	2	male	White	White	not Hispanic or Latino	not Hispanic or Latino	30 - 39	NA	93.4	5	No Cardiomyopathy; No Diabetes; No Hyperlipidemia; No Hypertension	0	0	0	0	0	0	simvastatin; docusate; aspirin; furosemide; metoprolol; amlodipine; cholestyramine; Humalog insulin; Lantus insulin	1	0	0	1	0	0	0	0	0	0	0	0	0	0	0	0	0	0	2.5	NA	1	47.6	2.73	NA	*1/*3				NA		G/T
No Cardiomyopathy; No Diabetes; No Hyperlipidemia; No Hypertension	2	male	White	White	not Hispanic or Latino	not Hispanic or Latino	40 - 49	NA	NA	5	No Cardiomyopathy; No Diabetes; No Hyperlipidemia; No Hypertension	0	0	0	0	0	0	aspirin; clopidogrel; lansoprazole; lisinopril; metoprolol; simvastatin	1	0	0	1	0	0	0	0	0	0	0	0	0	0	0	0	0	0	2.5	NA	1	21.7	2.5	NA	*1/*3				NA		G/T
Cardiomyopathy; Hyperlipidemia	2	male	White	White	not Hispanic or Latino	not Hispanic or Latino	80 - 89	NA	69.7	6	Cardiomyopathy; Hyperlipidemia	0	0	0		1	0	amiodarone; aspirin; famotidine; furosemide; heparin infusion; lisinopril; metoprolol; oxazepam; simvastatin; spironolactone; fluticasone/salmet inhl; digoxin; esomeprazole; Vitamin K; zolpidem	1	0	0	1	0	0	0	0	0	0	1	0	0	0	0	0	0	1	2.5	NA	1	14	2.82	NA	*1/*1				NA		T/T
No Cardiomyopathy; No Diabetes; No Hyperlipidemia; No Hypertension	2	male	White	White	not Hispanic or Latino	not Hispanic or Latino	30 - 39	NA	NA	7	No Cardiomyopathy; No Diabetes; No Hyperlipidemia; No Hypertension	0	0	0	0	0	0	enoxaparin; hydrocod/acetaminophen; amitriptyline	0	1	NA	0	0	0	0	0	0	0	0	0	0	0	0	0	0	0	2.5	NA	1	52.5	3.02	NA	*1/*1				NA		G/T
Cardiomyopathy; Diabetes; Hypertension; Hyperlipidemia	2	male	Black	Black or African American	not Hispanic or Latino	not Hispanic or Latino	40 - 49	NA	108.7	8	Cardiomyopathy; Diabetes; Hypertension; Hyperlipidemia	0	0	0	1	1	0	carvedilol; famotidine; furosemide; glyburide; heparin infusion; losartan; spironolactone; insulin glargine; insulin reg sliding scale	0	0	0	0	0	0	0	0	0	0	0	0	0	0	0	0	0	0	2.5	NA	0	74.06	1.6	NA	*1/*1				NA		T/T
Diabetes; Hypertension	2	male	White	White	not Hispanic or Latino	not Hispanic or Latino	30 - 39	161.04	63.5	8	Diabetes; Hypertension	0	0	0	1		0	cyclosporine; mycophenolate mofetil; rapamycin; esomeprazole; nateglinide; sirolimus; amitriptyline; irbesartan; alendronate; simvastatin; cetirizine; Mg; Ca; diphenhydramine; enalapril; sulfamethoxazole/trimetho; fenofibrate; lisinopril; sertraline; ezet	0	0	0	1	0	0	0	0	0	0	0	0	0	0	1	0	0	1	2.5	NA	0	25.27	1.73	NA	*1/*1				NA		T/T
No Cardiomyopathy; No Diabetes; No Hyperlipidemia; No Hypertension	2	male	White	White	not Hispanic or Latino	not Hispanic or Latino	70 - 79	NA	63.8	8	No Cardiomyopathy; No Diabetes; No Hyperlipidemia; No Hypertension	0	0	0	0	0	0	glimepiride; doxycycline; aspirin; enalapril; esomprazole; gemfibrozil; metoprolol; albut/ipra inhl; zinc; Vitamin A	1	0	0	0	0	0	0	0	0	0	0	0	0	0	0	0	0	1	2.5	NA	0	37.66	1.83	NA	*1/*1				NA		T/T
No Cardiomyopathy; No Diabetes; No Hyperlipidemia; No Hypertension	2	female	White	White	not Hispanic or Latino	not Hispanic or Latino	80 - 89	NA	44.6	8	No Cardiomyopathy; No Diabetes; No Hyperlipidemia; No Hypertension	0	0	0	0	0	0	atorvastatin; enalapril; esomeprazole; hydrochlorothiazide; lamotrigine; loratadine; zolpidem; Ca; Vitamin D; lorazepam; aspirin	1	0	0	0	1	0	0	0	0	0	0	0	0	0	0	0	0	1	2.5	NA	1	24.71	2.01	NA	*1/*2				NA		T/T
Cardiomyopathy;Hyperlipidemia	2	male	White	White	not Hispanic or Latino	not Hispanic or Latino	50 - 59	200.66	110.3	8	Cardiomyopathy;Hyperlipidemia	0	0	0		1	0	spironolactone; ramipril; metoprolol; NTG po; pravastatin; omeprazole; clopidogrel; fish oil; atorvastatin; pantoprazole	0	0	0	0	1	0	0	1	0	0	0	0	0	0	0	0	0	1	2.5	NA	1	30.1	2.43	NA	*1/*1				NA		G/T
No Cardiomyopathy; No Diabetes; No Hyperlipidemia; No Hypertension	2	female	White	White	not Hispanic or Latino	not Hispanic or Latino	20 - 29	156.01	62.4	8	No Cardiomyopathy; No Diabetes; No Hyperlipidemia; No Hypertension	0	0	0	0	0	0	enoxaparin; levothyroxine	0	0	0	0	0	0	0	0	0	0	0	0	0	0	0	0	0	0	2.5	NA	1	63.07	2.32	NA	*1/*1				NA		T/T
No Cardiomyopathy; No Diabetes; No Hyperlipidemia; No Hypertension	2	male	Black	Black or African American	not Hispanic or Latino	not Hispanic or Latino	50 - 59	NA	NA	8	No Cardiomyopathy; No Diabetes; No Hyperlipidemia; No Hypertension	0	0	0	0	0	0	aspirin; carvedilol; digoxin; ranitidine; fexofenadine; isosorbide; montelukast; quinapril; simvastatin; clopidogrel; NPH insulin; salmeterol inh; lisinopril; spironolactone; KCL; furosemide; bumetanide; furosemide	1	0	0	1	0	0	0	0	0	0	0	0	0	0	0	0	0	1	2.5	NA	1	40.81	2.25	NA	*1/*1	*1/*1	*1/*1	*1/*1	NA	A/G	G/T
Hyperlipidemia	2	male	White	White	not Hispanic or Latino	not Hispanic or Latino	70 - 79	NA	NA	8	Hyperlipidemia	0	0	0			0	enoxaparin; atenolol; amoxicillin/clavulanate; amoxicillin/clavulanate; hydrocone/acetaminophen; lisinopril/hydrochlorothiazide; sertraline; doxycycline; levofloxacin; terbinafine; gabapentin; atorvastatin	0	1	NA	0	1	0	0	0	0	0	0	0	0	0	0	0	0	0	2.5	NA	1	22.68	2.13	NA	*1/*3				NA		T/T
No Cardiomyopathy; No Diabetes; No Hyperlipidemia; No Hypertension	2	female	White	White	not Hispanic or Latino	not Hispanic or Latino	50 - 59	165.25	67.5	8	No Cardiomyopathy; No Diabetes; No Hyperlipidemia; No Hypertension	0	0	0	0	0	0	amitriptyline; docusate; enoxaparin; esomeprazole; naproxen; simvastatin; verapamil; sumitriptan prn; nortriptyline; clonidine; hydrochlorothiazide	0	0	0	1	0	0	0	0	0	0	0	0	0	0	0	0	0	0	2.5	NA	1	39.41	2.36	NA	*1/*1				NA		G/T
No Cardiomyopathy; No Diabetes; No Hyperlipidemia; No Hypertension	2	female	White	White	not Hispanic or Latino	not Hispanic or Latino	70 - 79	NA	89.6	8	No Cardiomyopathy; No Diabetes; No Hyperlipidemia; No Hypertension	0	0	0	0	0	0	atorvastatin; digoxin; aspirin; losartan; bumetanide; esomprazole; carvedilol; clopidogrel; fentanyl; finsateride; albut inhl	1	0	0	0	1	0	0	0	0	0	0	0	0	0	0	0	0	0	2.5	NA	1	42	2.13	NA	*1/*2				NA		T/T
No Cardiomyopathy; No Diabetes; No Hyperlipidemia; No Hypertension	2	female	White	White	not Hispanic or Latino	not Hispanic or Latino	70 - 79	NA	NA	8	No Cardiomyopathy; No Diabetes; No Hyperlipidemia; No Hypertension	0	0	0	0	0	0	TMP/SMX; aspirin; clopidogrel; esomeprazole; Premarin; metoprolol; simvastatin; valsartan; MVI; NTG sl	1	0	0	1	0	0	0	0	0	0	0	0	0	0	1	0	0	0	2.5	NA	1	24.78	2.24	NA	*1/*2				NA		G/G
No Cardiomyopathy; No Diabetes; No Hyperlipidemia; No Hypertension	2	female	White	White	not Hispanic or Latino	not Hispanic or Latino	80 - 89	NA	64.4	8	No Cardiomyopathy; No Diabetes; No Hyperlipidemia; No Hypertension	0	0	0	0	0	0	aspirin; atenolol; clopidogrel; enoxaparin; esomeprazole; lisinopril	1	0	0	0	0	0	0	0	0	0	0	0	0	0	0	0	0	0	2.5	NA	1	41.02	2.77	NA	*1/*1				NA		T/T
Cardiomyopathy	2	female	White	White	not Hispanic or Latino	not Hispanic or Latino	20 - 29	168.58	79.4	4	Cardiomyopathy	0	0	0		1	1	FeSO4; docusate; furosemide; oxycodo/acetami; hydrochlorothiazide; albuterol; azithromycin; pcn; vancomycin; rifampin; gentamicin; clindamycin; ceftriaxone; levofloxacin; sevelamer	0	0	0	0	0	0	0	0	0	0	0	0	0	1	0	0	0	1	3	NA	1	24.43	2.68	NA	*1/*2				NA		T/T
NA	3	male	Japanese	Asian	not Hispanic or Latino	not Hispanic or Latino	80 - 89	NA	NA	3	NA	0	0	0	NA	0	0	NA	NA	NA	NA	NA	NA	NA	NA	NA	NA	NA	NA	NA	NA	NA	NA	NA	NA	NA	NA	NA	1	14	1.24	NA	*1/*1				A/G		NA
NA	3	female	Japanese	Asian	not Hispanic or Latino	not Hispanic or Latino	70 - 79	145.034	41	4; 8	NA	0	0	0	NA	0	1	NA	NA	NA	NA	NA	NA	NA	NA	NA	NA	NA	NA	NA	NA	NA	NA	NA	NA	NA	NA	NA	1	21	1.8	NA	*1/*1				A/A		NA
NA	3	female	Japanese	Asian	not Hispanic or Latino	not Hispanic or Latino	70 - 79	150.114	57	3; 8	NA	0	0	0	NA	1	0	NA	NA	NA	NA	NA	NA	NA	NA	NA	NA	NA	NA	NA	NA	NA	NA	NA	NA	NA	NA	NA	1	21	1.72	NA	*1/*1				A/A		NA
NA	3	male	Japanese	Asian	not Hispanic or Latino	not Hispanic or Latino	70 - 79	160.02	51	4	NA	0	0	0	NA	0	1	NA	NA	NA	NA	NA	NA	NA	NA	NA	NA	NA	NA	NA	NA	NA	NA	NA	NA	NA	NA	NA	1	42	2	NA	*1/*1				A/G		NA
NA	3	male	Japanese	Asian	not Hispanic or Latino	not Hispanic or Latino	50 - 59	167.894	53	8	NA	0	0	0	NA	1	0	NA	NA	NA	NA	NA	NA	NA	NA	NA	NA	NA	NA	NA	NA	NA	NA	NA	NA	NA	NA	NA	1	21	2.28	NA	*1/*1				A/A		NA
NA	3	male	Japanese	Asian	not Hispanic or Latino	not Hispanic or Latino	40 - 49	176.022	84	3; 8	NA	0	0	0	NA	1	0	NA	NA	NA	NA	NA	NA	NA	NA	NA	NA	NA	NA	NA	NA	NA	NA	NA	NA	NA	NA	NA	1	21	2.35	NA	*1/*1				A/A		NA
NA	3	male	Japanese	Asian	not Hispanic or Latino	not Hispanic or Latino	70 - 79	161.036	68	8	NA	0	0	0	NA	0	0	NA	NA	NA	NA	NA	NA	NA	NA	NA	NA	NA	NA	NA	NA	NA	NA	NA	NA	NA	NA	NA	1	21	2.02	NA	*1/*1				A/A		NA
NA	3	male	Japanese	Asian	not Hispanic or Latino	not Hispanic or Latino	70 - 79	157.988	53	3	NA	0	0	0	NA	0	0	NA	NA	NA	NA	NA	NA	NA	NA	NA	NA	NA	NA	NA	NA	NA	NA	NA	NA	NA	NA	NA	1	17.5	1.65	NA	*1/*1				A/A		NA
NA	3	male	Japanese	Asian	not Hispanic or Latino	not Hispanic or Latino	70 - 79	163.068	71.5	8	NA	0	0	0	NA	0	0	NA	NA	NA	NA	NA	NA	NA	NA	NA	NA	NA	NA	NA	NA	NA	NA	NA	NA	NA	NA	NA	1	28	1.53	NA	*1/*1				A/A		NA
NA	3	male	Japanese	Asian	not Hispanic or Latino	not Hispanic or Latino	40 - 49	167.894	62	8	NA	0	0	0	NA	1	0	NA	NA	NA	NA	NA	NA	NA	NA	NA	NA	NA	NA	NA	NA	NA	NA	NA	NA	NA	NA	NA	1	17.5	1.81	NA	*1/*1				A/A		NA
NA	3	male	Japanese	Asian	not Hispanic or Latino	not Hispanic or Latino	80 - 89	164.084	54	3	NA	0	0	0	NA	0	0	NA	NA	NA	NA	NA	NA	NA	NA	NA	NA	NA	NA	NA	NA	NA	NA	NA	NA	NA	NA	NA	1	24.5	2.28	NA	*1/*1				A/A		NA
NA	3	male	Japanese	Asian	not Hispanic or Latino	not Hispanic or Latino	60 - 69	159.004	61	8	NA	0	0	0	NA	0	0	NA	NA	NA	NA	NA	NA	NA	NA	NA	NA	NA	NA	NA	NA	NA	NA	NA	NA	NA	NA	NA	1	31.5	1.75	NA	*1/*1				A/G		NA
NA	3	male	Japanese	Asian	not Hispanic or Latino	not Hispanic or Latino	50 - 59	155.956	70	4; 8	NA	0	0	0	NA	0	1	NA	NA	NA	NA	NA	NA	NA	NA	NA	NA	NA	NA	NA	NA	NA	NA	NA	NA	NA	NA	NA	1	31.5	2.03	NA	*1/*1				A/A		NA
NA	3	male	Japanese	Asian	not Hispanic or Latino	not Hispanic or Latino	70 - 79	165.1	56	8	NA	0	0	0	NA	0	0	NA	NA	NA	NA	NA	NA	NA	NA	NA	NA	NA	NA	NA	NA	NA	NA	NA	NA	NA	NA	NA	1	14	1.84	NA	*1/*1				A/A		NA
NA	3	male	Japanese	Asian	not Hispanic or Latino	not Hispanic or Latino	60 - 69	156.972	58	8	NA	0	0	0	NA	0	0	NA	NA	NA	NA	NA	NA	NA	NA	NA	NA	NA	NA	NA	NA	NA	NA	NA	NA	NA	NA	NA	1	21	2.2	NA	*1/*1				A/A		NA
NA	3	male	Japanese	Asian	not Hispanic or Latino	not Hispanic or Latino	60 - 69	163.068	70	8	NA	0	0	0	NA	0	0	NA	NA	NA	NA	NA	NA	NA	NA	NA	NA	NA	NA	NA	NA	NA	NA	NA	NA	NA	NA	NA	1	24.5	2.25	NA	*1/*1				A/A		NA
NA	3	male	Japanese	Asian	not Hispanic or Latino	not Hispanic or Latino	60 - 69	161.036	50	3	NA	0	0	0	NA	0	0	NA	NA	NA	NA	NA	NA	NA	NA	NA	NA	NA	NA	NA	NA	NA	NA	NA	NA	NA	NA	NA	1	28	1.52	NA	*1/*1				A/A		NA
NA	3	female	Japanese	Asian	not Hispanic or Latino	not Hispanic or Latino	70 - 79	144.018	49	8	NA	0	0	0	NA	0	0	NA	NA	NA	NA	NA	NA	NA	NA	NA	NA	NA	NA	NA	NA	NA	NA	NA	NA	NA	NA	NA	1	24.5	1.59	NA	*1/*1				A/A		NA
NA	3	male	Japanese	Asian	not Hispanic or Latino	not Hispanic or Latino	60 - 69	150.114	54.4	4	NA	0	0	0	NA	0	1	NA	NA	NA	NA	NA	NA	NA	NA	NA	NA	NA	NA	NA	NA	NA	NA	NA	NA	NA	NA	NA	1	24.5	2.36	NA	*1/*1				A/G		NA
NA	3	male	Japanese	Asian	not Hispanic or Latino	not Hispanic or Latino	NA	NA	85.2	8	NA	0	0	0	NA	0	0	NA	NA	NA	NA	NA	NA	NA	NA	NA	NA	NA	NA	NA	NA	NA	NA	NA	NA	NA	NA	NA	1	24.5	2.24	NA	*1/*1				A/A		NA
NA	3	male	Japanese	Asian	not Hispanic or Latino	not Hispanic or Latino	70 - 79	168.91	61	8	NA	0	0	0	NA	0	0	NA	NA	NA	NA	NA	NA	NA	NA	NA	NA	NA	NA	NA	NA	NA	NA	NA	NA	NA	NA	NA	1	21	1.42	NA	*1/*1				A/G		NA
NA	3	female	Japanese	Asian	not Hispanic or Latino	not Hispanic or Latino	50 - 59	147.574	54	3; 4	NA	0	0	0	NA	0	1	NA	NA	NA	NA	NA	NA	NA	NA	NA	NA	NA	NA	NA	NA	NA	NA	NA	NA	NA	NA	NA	1	21	2.08	NA	*1/*1				A/A		NA
NA	3	female	Japanese	Asian	not Hispanic or Latino	not Hispanic or Latino	70 - 79	159.004	65	3; 4; 8	NA	0	0	0	NA	1	1	NA	NA	NA	NA	NA	NA	NA	NA	NA	NA	NA	NA	NA	NA	NA	NA	NA	NA	NA	NA	NA	1	21	2.13	NA	*1/*1				A/A		NA
NA	3	male	Japanese	Asian	not Hispanic or Latino	not Hispanic or Latino	70 - 79	169.926	56	4	NA	0	0	0	NA	0	1	NA	NA	NA	NA	NA	NA	NA	NA	NA	NA	NA	NA	NA	NA	NA	NA	NA	NA	NA	NA	NA	1	21	2.1	NA	*1/*1				A/A		NA
NA	3	male	Japanese	Asian	not Hispanic or Latino	not Hispanic or Latino	70 - 79	159.004	60	8	NA	0	0	0	NA	0	0	NA	NA	NA	NA	NA	NA	NA	NA	NA	NA	NA	NA	NA	NA	NA	NA	NA	NA	NA	NA	NA	1	7	1.17	NA	*1/*1				A/A		NA
NA	3	male	Japanese	Asian	not Hispanic or Latino	not Hispanic or Latino	70 - 79	150.622	53.1	4	NA	0	0	0	NA	0	1	NA	NA	NA	NA	NA	NA	NA	NA	NA	NA	NA	NA	NA	NA	NA	NA	NA	NA	NA	NA	NA	1	35	2	NA	*1/*1				A/A		NA
NA	3	female	Japanese	Asian	not Hispanic or Latino	not Hispanic or Latino	60 - 69	167.894	58.8	3; 4	NA	0	0	0	NA	1	0	NA	NA	NA	NA	NA	NA	NA	NA	NA	NA	NA	NA	NA	NA	NA	NA	NA	NA	NA	NA	NA	1	14	2.27	NA	*1/*1				A/A		NA
NA	3	male	Japanese	Asian	not Hispanic or Latino	not Hispanic or Latino	40 - 49	168.91	62	4	NA	0	0	0	NA	0	1	NA	NA	NA	NA	NA	NA	NA	NA	NA	NA	NA	NA	NA	NA	NA	NA	NA	NA	NA	NA	NA	1	28	1.82	NA	*1/*1				A/A		NA
NA	3	male	Japanese	Asian	not Hispanic or Latino	not Hispanic or Latino	60 - 69	163.068	58	4	NA	0	0	0	NA	0	1	NA	NA	NA	NA	NA	NA	NA	NA	NA	NA	NA	NA	NA	NA	NA	NA	NA	NA	NA	NA	NA	1	28	2.34	NA	*1/*1				A/G		NA
NA	3	male	Japanese	Asian	not Hispanic or Latino	not Hispanic or Latino	70 - 79	166.116	67.4	8	NA	0	0	0	NA	0	0	NA	NA	NA	NA	NA	NA	NA	NA	NA	NA	NA	NA	NA	NA	NA	NA	NA	NA	NA	NA	NA	1	17.5	1.38	NA	*1/*1				A/A		NA
NA	3	male	Japanese	Asian	not Hispanic or Latino	not Hispanic or Latino	70 - 79	163.068	67	8	NA	0	0	0	NA	0	0	NA	NA	NA	NA	NA	NA	NA	NA	NA	NA	NA	NA	NA	NA	NA	NA	NA	NA	NA	NA	NA	1	35	2.18	NA	*1/*1				A/A		NA
NA	3	male	Japanese	Asian	not Hispanic or Latino	not Hispanic or Latino	70 - 79	162.052	69	3; 8	NA	0	0	0	NA	0	0	NA	NA	NA	NA	NA	NA	NA	NA	NA	NA	NA	NA	NA	NA	NA	NA	NA	NA	NA	NA	NA	1	7	1.12	NA	*1/*1				A/A		NA
NA	3	female	Japanese	Asian	not Hispanic or Latino	not Hispanic or Latino	70 - 79	148.59	50	3; 4; 8	NA	0	0	0	NA	0	1	NA	NA	NA	NA	NA	NA	NA	NA	NA	NA	NA	NA	NA	NA	NA	NA	NA	NA	NA	NA	NA	1	14	1.98	NA	*1/*1				A/A		NA
NA	3	female	Japanese	Asian	not Hispanic or Latino	not Hispanic or Latino	60 - 69	141.732	54.2	3	NA	0	0	0	NA	0	0	NA	NA	NA	NA	NA	NA	NA	NA	NA	NA	NA	NA	NA	NA	NA	NA	NA	NA	NA	NA	NA	1	7	1.21	NA	*1/*1				A/A		NA
NA	3	male	Japanese	Asian	not Hispanic or Latino	not Hispanic or Latino	60 - 69	160.02	69	8	NA	0	0	0	NA	0	0	NA	NA	NA	NA	NA	NA	NA	NA	NA	NA	NA	NA	NA	NA	NA	NA	NA	NA	NA	NA	NA	1	21	1.67	NA	*1/*1				A/A		NA
NA	3	female	Japanese	Asian	not Hispanic or Latino	not Hispanic or Latino	50 - 59	147.066	67	4; 8	NA	0	0	0	NA	0	1	NA	NA	NA	NA	NA	NA	NA	NA	NA	NA	NA	NA	NA	NA	NA	NA	NA	NA	NA	NA	NA	1	21	2.16	NA	*1/*1				A/A		NA
NA	3	male	Japanese	Asian	not Hispanic or Latino	not Hispanic or Latino	70 - 79	165.1	60	4; 8	NA	0	0	0	NA	0	1	NA	NA	NA	NA	NA	NA	NA	NA	NA	NA	NA	NA	NA	NA	NA	NA	NA	NA	NA	NA	NA	1	28	2.45	NA	*1/*1				A/A		NA
NA	3	male	Japanese	Asian	not Hispanic or Latino	not Hispanic or Latino	50 - 59	165.1	69	7	NA	0	0	0	NA	0	0	NA	NA	NA	NA	NA	NA	NA	NA	NA	NA	NA	NA	NA	NA	NA	NA	NA	NA	NA	NA	NA	1	21	2.14	NA	*1/*1				A/A		NA
NA	3	male	Japanese	Asian	not Hispanic or Latino	not Hispanic or Latino	50 - 59	165.1	60	8	NA	0	0	0	NA	0	0	NA	NA	NA	NA	NA	NA	NA	NA	NA	NA	NA	NA	NA	NA	NA	NA	NA	NA	NA	NA	NA	1	7	1.77	NA	*1/*1				A/A		NA
NA	3	male	Japanese	Asian	not Hispanic or Latino	not Hispanic or Latino	40 - 49	173.99	69.1	1	NA	0	0	0	NA	0	0	NA	NA	NA	NA	NA	NA	NA	NA	NA	NA	NA	NA	NA	NA	NA	NA	NA	NA	NA	NA	NA	1	14	1.77	NA	*3/*3				A/A		NA
NA	3	male	Japanese	Asian	not Hispanic or Latino	not Hispanic or Latino	50 - 59	159.004	62	1	NA	0	0	0	NA	0	0	NA	NA	NA	NA	NA	NA	NA	NA	NA	NA	NA	NA	NA	NA	NA	NA	NA	NA	NA	NA	NA	1	28	2.93	NA	*1/*1				A/A		NA
NA	3	male	Japanese	Asian	not Hispanic or Latino	not Hispanic or Latino	60 - 69	165.1	65	8	NA	0	0	0	NA	0	0	NA	NA	NA	NA	NA	NA	NA	NA	NA	NA	NA	NA	NA	NA	NA	NA	NA	NA	NA	NA	NA	1	21	1.1	NA	*1/*1				A/G		NA
NA	3	male	Japanese	Asian	not Hispanic or Latino	not Hispanic or Latino	60 - 69	170.942	78	1; 6	NA	0	0	0	NA	0	0	NA	NA	NA	NA	NA	NA	NA	NA	NA	NA	NA	NA	NA	NA	NA	NA	NA	NA	NA	NA	NA	1	17.5	1.3	NA	*1/*1				A/A		NA
NA	3	male	Japanese	Asian	not Hispanic or Latino	not Hispanic or Latino	70 - 79	165.1	63	3; 4; 8	NA	0	0	0	NA	0	1	NA	NA	NA	NA	NA	NA	NA	NA	NA	NA	NA	NA	NA	NA	NA	NA	NA	NA	NA	NA	NA	1	24.5	1.68	NA	*1/*1				A/G		NA
NA	3	male	Japanese	Asian	not Hispanic or Latino	not Hispanic or Latino	40 - 49	185.928	55	7; 8	NA	0	0	0	NA	0	0	NA	NA	NA	NA	NA	NA	NA	NA	NA	NA	NA	NA	NA	NA	NA	NA	NA	NA	NA	NA	NA	1	49	1.95	NA	*1/*1				A/G		NA
NA	3	male	Japanese	Asian	not Hispanic or Latino	not Hispanic or Latino	50 - 59	171.958	76	3	NA	0	0	0	NA	0	0	NA	NA	NA	NA	NA	NA	NA	NA	NA	NA	NA	NA	NA	NA	NA	NA	NA	NA	NA	NA	NA	1	7	0.91	NA	*1/*1				A/G		NA
NA	3	male	Japanese	Asian	not Hispanic or Latino	not Hispanic or Latino	80 - 89	165.1	51	8	NA	0	0	0	NA	0	0	NA	NA	NA	NA	NA	NA	NA	NA	NA	NA	NA	NA	NA	NA	NA	NA	NA	NA	NA	NA	NA	1	7	1.26	NA	*1/*1				A/A		NA
NA	3	female	Japanese	Asian	not Hispanic or Latino	not Hispanic or Latino	60 - 69	145.034	55	8	NA	0	0	0	NA	0	0	NA	NA	NA	NA	NA	NA	NA	NA	NA	NA	NA	NA	NA	NA	NA	NA	NA	NA	NA	NA	NA	1	17.5	1.78	NA	*1/*1				A/A		NA
NA	3	male	Japanese	Asian	not Hispanic or Latino	not Hispanic or Latino	60 - 69	170.942	NA	8	NA	0	0	0	NA	0	0	NA	NA	NA	NA	NA	NA	NA	NA	NA	NA	NA	NA	NA	NA	NA	NA	NA	NA	NA	NA	NA	1	35	1.65	NA	*1/*1				A/A		NA
NA	3	male	Japanese	Asian	not Hispanic or Latino	not Hispanic or Latino	70 - 79	163.068	64.3	4; 8	NA	0	0	0	NA	0	1	NA	NA	NA	NA	NA	NA	NA	NA	NA	NA	NA	NA	NA	NA	NA	NA	NA	NA	NA	NA	NA	1	17.5	1.83	NA	*1/*1				A/A		NA
NA	3	female	Japanese	Asian	not Hispanic or Latino	not Hispanic or Latino	60 - 69	154.94	60	8	NA	0	0	0	NA	1	0	NA	NA	NA	NA	NA	NA	NA	NA	NA	NA	NA	NA	NA	NA	NA	NA	NA	NA	NA	NA	NA	1	14	1.84	NA	*1/*3				A/A		NA
NA	3	male	Japanese	Asian	not Hispanic or Latino	not Hispanic or Latino	60 - 69	NA	70	8	NA	0	0	0	NA	1	0	NA	NA	NA	NA	NA	NA	NA	NA	NA	NA	NA	NA	NA	NA	NA	NA	NA	NA	NA	NA	NA	1	21	2.68	NA	*1/*1				A/A		NA
NA	3	male	Japanese	Asian	not Hispanic or Latino	not Hispanic or Latino	NA	NA	NA	1	NA	0	0	0	NA	0	0	NA	NA	NA	NA	NA	NA	NA	NA	NA	NA	NA	NA	NA	NA	NA	NA	NA	NA	NA	NA	NA	1	14	1.49	NA	*1/*3				A/A		NA
NA	3	male	Japanese	Asian	not Hispanic or Latino	not Hispanic or Latino	70 - 79	165.1	60	8	NA	0	0	0	NA	0	0	NA	NA	NA	NA	NA	NA	NA	NA	NA	NA	NA	NA	NA	NA	NA	NA	NA	NA	NA	NA	NA	1	21	1.98	NA	*1/*1				A/A		NA
NA	3	female	Japanese	Asian	not Hispanic or Latino	not Hispanic or Latino	70 - 79	148.082	62.5	3	NA	0	0	0	NA	0	0	NA	NA	NA	NA	NA	NA	NA	NA	NA	NA	NA	NA	NA	NA	NA	NA	NA	NA	NA	NA	NA	1	17.5	1.83	NA	*1/*1				A/A		NA
NA	3	female	Japanese	Asian	not Hispanic or Latino	not Hispanic or Latino	60 - 69	155.956	66.5	3	NA	0	0	0	NA	0	0	NA	NA	NA	NA	NA	NA	NA	NA	NA	NA	NA	NA	NA	NA	NA	NA	NA	NA	NA	NA	NA	1	24.5	1.93	NA	*1/*1				A/A		NA
NA	3	male	Japanese	Asian	not Hispanic or Latino	not Hispanic or Latino	50 - 59	165.1	63	8	NA	0	0	0	NA	1	0	NA	NA	NA	NA	NA	NA	NA	NA	NA	NA	NA	NA	NA	NA	NA	NA	NA	NA	NA	NA	NA	1	14	1.42	NA	*1/*1				A/A		NA
NA	3	male	Japanese	Asian	not Hispanic or Latino	not Hispanic or Latino	40 - 49	168.91	58	4; 8	NA	0	0	0	NA	0	1	NA	NA	NA	NA	NA	NA	NA	NA	NA	NA	NA	NA	NA	NA	NA	NA	NA	NA	NA	NA	NA	1	52.5	1.95	NA	*1/*1				A/A		NA
NA	3	female	Japanese	Asian	not Hispanic or Latino	not Hispanic or Latino	50 - 59	155.956	61	3; 4; 8	NA	0	0	0	NA	1	1	NA	NA	NA	NA	NA	NA	NA	NA	NA	NA	NA	NA	NA	NA	NA	NA	NA	NA	NA	NA	NA	1	28	2.11	NA	*1/*1				A/A		NA
NA	3	female	Japanese	Asian	not Hispanic or Latino	not Hispanic or Latino	60 - 69	NA	NA	4	NA	0	0	0	NA	0	1	NA	NA	NA	NA	NA	NA	NA	NA	NA	NA	NA	NA	NA	NA	NA	NA	NA	NA	NA	NA	NA	1	17.5	2.7	NA	*1/*1				A/A		NA
NA	3	male	Japanese	Asian	not Hispanic or Latino	not Hispanic or Latino	80 - 89	147.066	57	8	NA	0	0	0	NA	1	0	NA	NA	NA	NA	NA	NA	NA	NA	NA	NA	NA	NA	NA	NA	NA	NA	NA	NA	NA	NA	NA	1	10.5	1.68	NA	*1/*1				A/A		NA
NA	3	male	Japanese	Asian	not Hispanic or Latino	not Hispanic or Latino	70 - 79	171.45	73	3	NA	0	0	0	NA	0	0	NA	NA	NA	NA	NA	NA	NA	NA	NA	NA	NA	NA	NA	NA	NA	NA	NA	NA	NA	NA	NA	1	24.5	1.81	NA	*1/*1				A/A		NA
NA	3	female	Japanese	Asian	not Hispanic or Latino	not Hispanic or Latino	80 - 89	151.892	42	7; 8	NA	0	0	0	NA	0	0	NA	NA	NA	NA	NA	NA	NA	NA	NA	NA	NA	NA	NA	NA	NA	NA	NA	NA	NA	NA	NA	1	10.5	1.46	NA	*1/*1				A/A		NA
NA	3	male	Japanese	Asian	not Hispanic or Latino	not Hispanic or Latino	50 - 59	166.116	80	8	NA	0	0	0	NA	0	0	NA	NA	NA	NA	NA	NA	NA	NA	NA	NA	NA	NA	NA	NA	NA	NA	NA	NA	NA	NA	NA	1	31.5	1.5	NA	*1/*1				A/A		NA
NA	3	male	Japanese	Asian	not Hispanic or Latino	not Hispanic or Latino	70 - 79	164.084	65	3; 6	NA	0	0	0	NA	0	0	NA	NA	NA	NA	NA	NA	NA	NA	NA	NA	NA	NA	NA	NA	NA	NA	NA	NA	NA	NA	NA	1	24.5	2.18	NA	*1/*1				A/A		NA
NA	3	male	Japanese	Asian	not Hispanic or Latino	not Hispanic or Latino	60 - 69	160.02	65	3; 6; 8	NA	0	0	0	NA	0	0	NA	NA	NA	NA	NA	NA	NA	NA	NA	NA	NA	NA	NA	NA	NA	NA	NA	NA	NA	NA	NA	1	38.5	1.72	NA	*1/*1				A/G		NA
NA	3	female	Japanese	Asian	not Hispanic or Latino	not Hispanic or Latino	80 - 89	152.908	51	3; 4; 8	NA	0	0	0	NA	1	1	NA	NA	NA	NA	NA	NA	NA	NA	NA	NA	NA	NA	NA	NA	NA	NA	NA	NA	NA	NA	NA	1	10.5	1.68	NA	*1/*1				A/A		NA
NA	3	female	Japanese	Asian	not Hispanic or Latino	not Hispanic or Latino	70 - 79	152.908	48.5	3	NA	0	0	0	NA	0	0	NA	NA	NA	NA	NA	NA	NA	NA	NA	NA	NA	NA	NA	NA	NA	NA	NA	NA	NA	NA	NA	1	10.5	1.02	NA	*1/*1				A/G		NA
NA	3	female	Japanese	Asian	not Hispanic or Latino	not Hispanic or Latino	70 - 79	151.892	52	8	NA	0	0	0	NA	1	0	NA	NA	NA	NA	NA	NA	NA	NA	NA	NA	NA	NA	NA	NA	NA	NA	NA	NA	NA	NA	NA	1	14	1.64	NA	*1/*3				A/A		NA
NA	3	male	Japanese	Asian	not Hispanic or Latino	not Hispanic or Latino	60 - 69	157.988	51	8	NA	0	0	0	NA	1	0	NA	NA	NA	NA	NA	NA	NA	NA	NA	NA	NA	NA	NA	NA	NA	NA	NA	NA	NA	NA	NA	1	17.5	1.78	NA	*1/*1				A/A		NA
NA	3	male	Japanese	Asian	not Hispanic or Latino	not Hispanic or Latino	70 - 79	173.99	63	1	NA	0	0	0	NA	0	0	NA	NA	NA	NA	NA	NA	NA	NA	NA	NA	NA	NA	NA	NA	NA	NA	NA	NA	NA	NA	NA	1	7	2.27	NA	*1/*1				A/A		NA
NA	3	male	Japanese	Asian	not Hispanic or Latino	not Hispanic or Latino	50 - 59	165.354	69.9	8	NA	0	0	0	NA	0	0	NA	NA	NA	NA	NA	NA	NA	NA	NA	NA	NA	NA	NA	NA	NA	NA	NA	NA	NA	NA	NA	1	7	1.12	NA	*1/*1				A/G		NA
NA	3	female	Japanese	Asian	not Hispanic or Latino	not Hispanic or Latino	NA	162.052	71	3	NA	0	0	0	NA	0	0	NA	NA	NA	NA	NA	NA	NA	NA	NA	NA	NA	NA	NA	NA	NA	NA	NA	NA	NA	NA	NA	1	14	1.86	NA	*1/*1				A/A		NA
NA	3	male	Japanese	Asian	not Hispanic or Latino	not Hispanic or Latino	40 - 49	165.1	70	8	NA	0	0	0	NA	0	0	NA	NA	NA	NA	NA	NA	NA	NA	NA	NA	NA	NA	NA	NA	NA	NA	NA	NA	NA	NA	NA	1	35	2.82	NA	*1/*1				A/A		NA
NA	3	male	Japanese	Asian	not Hispanic or Latino	not Hispanic or Latino	60 - 69	169.926	63	8	NA	0	0	0	NA	0	0	NA	NA	NA	NA	NA	NA	NA	NA	NA	NA	NA	NA	NA	NA	NA	NA	NA	NA	NA	NA	NA	1	31.5	1.34	NA	*1/*1				A/G		NA
NA	3	male	Japanese	Asian	not Hispanic or Latino	not Hispanic or Latino	70 - 79	166.878	58	8	NA	0	0	0	NA	0	0	NA	NA	NA	NA	NA	NA	NA	NA	NA	NA	NA	NA	NA	NA	NA	NA	NA	NA	NA	NA	NA	1	14	1.77	NA	*1/*1				A/A		NA
NA	3	male	Japanese	Asian	not Hispanic or Latino	not Hispanic or Latino	NA	NA	64	3	NA	0	0	0	NA	0	0	NA	NA	NA	NA	NA	NA	NA	NA	NA	NA	NA	NA	NA	NA	NA	NA	NA	NA	NA	NA	NA	1	21	1.18	NA	*1/*1				A/A		NA
NA	3	male	Japanese	Asian	not Hispanic or Latino	not Hispanic or Latino	60 - 69	165.1	70	8	NA	0	0	0	NA	1	0	NA	NA	NA	NA	NA	NA	NA	NA	NA	NA	NA	NA	NA	NA	NA	NA	NA	NA	NA	NA	NA	1	7	1.48	NA	*1/*1				A/A		NA
NA	3	male	Japanese	Asian	not Hispanic or Latino	not Hispanic or Latino	60 - 69	161.036	64	8	NA	0	0	0	NA	0	0	NA	NA	NA	NA	NA	NA	NA	NA	NA	NA	NA	NA	NA	NA	NA	NA	NA	NA	NA	NA	NA	1	10.5	1.1	NA	*1/*1				A/A		NA
NA	3	female	Japanese	Asian	not Hispanic or Latino	not Hispanic or Latino	70 - 79	153.924	59	4; 8	NA	0	0	0	NA	1	1	NA	NA	NA	NA	NA	NA	NA	NA	NA	NA	NA	NA	NA	NA	NA	NA	NA	NA	NA	NA	NA	1	14	1.36	NA	*1/*1				A/G		NA
NA	3	male	Japanese	Asian	not Hispanic or Latino	not Hispanic or Latino	60 - 69	169.926	62	6; 8	NA	0	0	0	NA	1	0	NA	NA	NA	NA	NA	NA	NA	NA	NA	NA	NA	NA	NA	NA	NA	NA	NA	NA	NA	NA	NA	1	21	1.79	NA	*1/*1				A/A		NA
NA	3	female	Japanese	Asian	not Hispanic or Latino	not Hispanic or Latino	70 - 79	152.908	58	3	NA	0	0	0	NA	0	0	NA	NA	NA	NA	NA	NA	NA	NA	NA	NA	NA	NA	NA	NA	NA	NA	NA	NA	NA	NA	NA	1	14	1.82	NA	*1/*1				A/A		NA
NA	3	female	Japanese	Asian	not Hispanic or Latino	not Hispanic or Latino	50 - 59	150.876	54	4; 7	NA	0	0	0	NA	0	1	NA	NA	NA	NA	NA	NA	NA	NA	NA	NA	NA	NA	NA	NA	NA	NA	NA	NA	NA	NA	NA	1	10.5	2.54	NA	*1/*1				A/A		NA
NA	3	male	Japanese	Asian	not Hispanic or Latino	not Hispanic or Latino	70 - 79	160.02	50	3; 4; 6; 8	NA	0	0	0	NA	1	1	NA	NA	NA	NA	NA	NA	NA	NA	NA	NA	NA	NA	NA	NA	NA	NA	NA	NA	NA	NA	NA	1	17.5	1.63	NA	*1/*1				A/A		NA
NA	3	male	Japanese	Asian	not Hispanic or Latino	not Hispanic or Latino	60 - 69	170.942	69	4	NA	0	0	0	NA	0	1	NA	NA	NA	NA	NA	NA	NA	NA	NA	NA	NA	NA	NA	NA	NA	NA	NA	NA	NA	NA	NA	1	21	1.73	NA	*1/*1				A/A		NA
NA	3	male	Japanese	Asian	not Hispanic or Latino	not Hispanic or Latino	60 - 69	154.94	56.4	3; 6	NA	0	0	0	NA	0	0	NA	NA	NA	NA	NA	NA	NA	NA	NA	NA	NA	NA	NA	NA	NA	NA	NA	NA	NA	NA	NA	1	24.5	1.59	NA	*1/*1				A/A		NA
NA	3	male	Japanese	Asian	not Hispanic or Latino	not Hispanic or Latino	70 - 79	153.924	53	8	NA	0	0	0	NA	0	0	NA	NA	NA	NA	NA	NA	NA	NA	NA	NA	NA	NA	NA	NA	NA	NA	NA	NA	NA	NA	NA	1	10.5	1.01	NA	*1/*1				A/G		NA
NA	3	female	Japanese	Asian	not Hispanic or Latino	not Hispanic or Latino	50 - 59	152.908	50.2	4; 8	NA	0	0	0	NA	1	1	NA	NA	NA	NA	NA	NA	NA	NA	NA	NA	NA	NA	NA	NA	NA	NA	NA	NA	NA	NA	NA	1	28	2.35	NA	*1/*1				A/A		NA
NA	3	male	Japanese	Asian	not Hispanic or Latino	not Hispanic or Latino	60 - 69	168.91	63	8	NA	0	0	0	NA	0	0	NA	NA	NA	NA	NA	NA	NA	NA	NA	NA	NA	NA	NA	NA	NA	NA	NA	NA	NA	NA	NA	1	21	1.06	NA	*1/*1				A/A		NA
NA	3	male	Japanese	Asian	not Hispanic or Latino	not Hispanic or Latino	NA	NA	NA	4	NA	0	0	0	NA	0	1	NA	NA	NA	NA	NA	NA	NA	NA	NA	NA	NA	NA	NA	NA	NA	NA	NA	NA	NA	NA	NA	1	24.5	2.09	NA	*1/*1				A/A		NA
NA	3	male	Japanese	Asian	not Hispanic or Latino	not Hispanic or Latino	50 - 59	175.006	65	3	NA	0	0	0	NA	0	0	NA	NA	NA	NA	NA	NA	NA	NA	NA	NA	NA	NA	NA	NA	NA	NA	NA	NA	NA	NA	NA	1	21	1.23	NA	*1/*1				A/G		NA
NA	3	female	Japanese	Asian	not Hispanic or Latino	not Hispanic or Latino	70 - 79	151.892	57	2	NA	0	0	0	NA	0	0	NA	NA	NA	NA	NA	NA	NA	NA	NA	NA	NA	NA	NA	NA	NA	NA	NA	NA	NA	NA	NA	1	35	1.71	NA	*1/*1				A/A		NA
NA	3	male	Japanese	Asian	not Hispanic or Latino	not Hispanic or Latino	50 - 59	166.878	73	3; 8	NA	0	0	0	NA	0	0	NA	NA	NA	NA	NA	NA	NA	NA	NA	NA	NA	NA	NA	NA	NA	NA	NA	NA	NA	NA	NA	1	21	2.32	NA	*1/*1				A/A		NA
NA	3	male	Japanese	Asian	not Hispanic or Latino	not Hispanic or Latino	50 - 59	160.02	53	6	NA	0	0	0	NA	0	0	NA	NA	NA	NA	NA	NA	NA	NA	NA	NA	NA	NA	NA	NA	NA	NA	NA	NA	NA	NA	NA	1	28	2.88	NA	*1/*1				A/A		NA
NA	3	female	Japanese	Asian	not Hispanic or Latino	not Hispanic or Latino	70 - 79	152.908	51	8	NA	0	0	0	NA	0	0	NA	NA	NA	NA	NA	NA	NA	NA	NA	NA	NA	NA	NA	NA	NA	NA	NA	NA	NA	NA	NA	1	17.5	1.52	NA	*1/*1				A/A		NA
NA	3	male	Japanese	Asian	not Hispanic or Latino	not Hispanic or Latino	50 - 59	152.908	49.1	4	NA	0	0	0	NA	0	1	NA	NA	NA	NA	NA	NA	NA	NA	NA	NA	NA	NA	NA	NA	NA	NA	NA	NA	NA	NA	NA	1	24.5	1.4	NA	*1/*1				A/G		NA
NA	3	female	Japanese	Asian	not Hispanic or Latino	not Hispanic or Latino	70 - 79	154.94	57	3; 6; 8	NA	0	0	0	NA	1	0	NA	NA	NA	NA	NA	NA	NA	NA	NA	NA	NA	NA	NA	NA	NA	NA	NA	NA	NA	NA	NA	1	24.5	1.4	NA	*1/*1				A/G		NA
NA	3	male	Japanese	Asian	not Hispanic or Latino	not Hispanic or Latino	70 - 79	167.894	50	4	NA	0	0	0	NA	0	1	NA	NA	NA	NA	NA	NA	NA	NA	NA	NA	NA	NA	NA	NA	NA	NA	NA	NA	NA	NA	NA	1	8.75	1.68	NA	*1/*1				A/G		NA
NA	3	male	Japanese	Asian	not Hispanic or Latino	not Hispanic or Latino	50 - 59	161.036	50.8	4	NA	0	0	0	NA	0	1	NA	NA	NA	NA	NA	NA	NA	NA	NA	NA	NA	NA	NA	NA	NA	NA	NA	NA	NA	NA	NA	1	21	2	NA	*1/*1				A/A		NA
NA	3	female	Japanese	Asian	not Hispanic or Latino	not Hispanic or Latino	70 - 79	157.988	49	8	NA	0	0	0	NA	0	0	NA	NA	NA	NA	NA	NA	NA	NA	NA	NA	NA	NA	NA	NA	NA	NA	NA	NA	NA	NA	NA	1	31.5	2.52	NA	*1/*1				A/G		NA
NA	3	male	Japanese	Asian	not Hispanic or Latino	not Hispanic or Latino	60 - 69	165.1	74	1; 3; 8	NA	0	0	0	NA	1	0	NA	NA	NA	NA	NA	NA	NA	NA	NA	NA	NA	NA	NA	NA	NA	NA	NA	NA	NA	NA	NA	1	21	1.87	NA	*1/*1				A/A		NA
NA	3	male	Japanese	Asian	not Hispanic or Latino	not Hispanic or Latino	60 - 69	173.99	81	3; 6	NA	0	0	0	NA	0	0	NA	NA	NA	NA	NA	NA	NA	NA	NA	NA	NA	NA	NA	NA	NA	NA	NA	NA	NA	NA	NA	1	14	2.4	NA	*1/*1				A/A		NA
NA	3	male	Japanese	Asian	not Hispanic or Latino	not Hispanic or Latino	50 - 59	169.926	86	8	NA	0	0	0	NA	0	0	NA	NA	NA	NA	NA	NA	NA	NA	NA	NA	NA	NA	NA	NA	NA	NA	NA	NA	NA	NA	NA	1	31.5	1.3	NA	*1/*1				A/A		NA
NA	3	male	Japanese	Asian	not Hispanic or Latino	not Hispanic or Latino	40 - 49	166.116	67	8	NA	0	0	0	NA	1	0	NA	NA	NA	NA	NA	NA	NA	NA	NA	NA	NA	NA	NA	NA	NA	NA	NA	NA	NA	NA	NA	1	21	1.19	NA	*1/*1				A/A		NA
NA	3	male	Japanese	Asian	not Hispanic or Latino	not Hispanic or Latino	60 - 69	164.084	68.4	3; 8	NA	0	0	0	NA	0	0	NA	NA	NA	NA	NA	NA	NA	NA	NA	NA	NA	NA	NA	NA	NA	NA	NA	NA	NA	NA	NA	1	21	1.9	NA	*1/*1				A/A		NA
NA	3	male	Japanese	Asian	not Hispanic or Latino	not Hispanic or Latino	60 - 69	179.07	72	3; 8	NA	0	0	0	NA	1	0	NA	NA	NA	NA	NA	NA	NA	NA	NA	NA	NA	NA	NA	NA	NA	NA	NA	NA	NA	NA	NA	1	38.5	1.58	NA	*1/*1				A/G		NA
NA	3	female	Japanese	Asian	not Hispanic or Latino	not Hispanic or Latino	70 - 79	130.048	45	3; 4; 6	NA	0	0	0	NA	0	1	NA	NA	NA	NA	NA	NA	NA	NA	NA	NA	NA	NA	NA	NA	NA	NA	NA	NA	NA	NA	NA	1	7	2.66	NA	*1/*1				A/A		NA
NA	3	male	Japanese	Asian	not Hispanic or Latino	not Hispanic or Latino	50 - 59	170.942	71	3; 8	NA	0	0	0	NA	1	0	NA	NA	NA	NA	NA	NA	NA	NA	NA	NA	NA	NA	NA	NA	NA	NA	NA	NA	NA	NA	NA	1	24.5	2.24	NA	*1/*1				A/A		NA
NA	3	male	Japanese	Asian	not Hispanic or Latino	not Hispanic or Latino	50 - 59	168.91	67	3	NA	0	0	0	NA	0	0	NA	NA	NA	NA	NA	NA	NA	NA	NA	NA	NA	NA	NA	NA	NA	NA	NA	NA	NA	NA	NA	1	42	1.55	NA	*1/*1				A/G		NA
NA	3	female	Japanese	Asian	not Hispanic or Latino	not Hispanic or Latino	80 - 89	144.018	46	3	NA	0	0	0	NA	0	0	NA	NA	NA	NA	NA	NA	NA	NA	NA	NA	NA	NA	NA	NA	NA	NA	NA	NA	NA	NA	NA	1	10.5	2.23	NA	*1/*1				A/A		NA
NA	3	NA	Japanese	Asian	not Hispanic or Latino	not Hispanic or Latino	60 - 69	182.118	76	3; 4; 8	NA	0	0	0	NA	1	1	NA	NA	NA	NA	NA	NA	NA	NA	NA	NA	NA	NA	NA	NA	NA	NA	NA	NA	NA	NA	NA	1	21	2.29	NA	*1/*1				A/A		NA
NA	3	male	Japanese	Asian	not Hispanic or Latino	not Hispanic or Latino	70 - 79	146.05	45	7; 8	NA	0	0	0	NA	1	0	NA	NA	NA	NA	NA	NA	NA	NA	NA	NA	NA	NA	NA	NA	NA	NA	NA	NA	NA	NA	NA	1	10.5	2.55	NA	*1/*1				A/A		NA
NA	3	female	Japanese	Asian	not Hispanic or Latino	not Hispanic or Latino	60 - 69	139.954	53	NA	NA	0	0	0	NA	NA	NA	NA	NA	NA	NA	NA	NA	NA	NA	NA	NA	NA	NA	NA	NA	NA	NA	NA	NA	NA	NA	NA	1	10.5	1.91	NA	*1/*1				A/A		NA
NA	3	male	Japanese	Asian	not Hispanic or Latino	not Hispanic or Latino	70 - 79	168.91	57	4	NA	0	0	0	NA	0	1	NA	NA	NA	NA	NA	NA	NA	NA	NA	NA	NA	NA	NA	NA	NA	NA	NA	NA	NA	NA	NA	1	31.5	1.51	NA	*1/*1				A/A		NA
NA	3	male	Japanese	Asian	not Hispanic or Latino	not Hispanic or Latino	70 - 79	159.258	54	3	NA	0	0	0	NA	0	0	NA	NA	NA	NA	NA	NA	NA	NA	NA	NA	NA	NA	NA	NA	NA	NA	NA	NA	NA	NA	NA	1	10.5	1.29	NA	*1/*1				A/A		NA
NA	3	male	Japanese	Asian	not Hispanic or Latino	not Hispanic or Latino	40 - 49	165.1	85	4	NA	0	0	0	NA	0	1	NA	NA	NA	NA	NA	NA	NA	NA	NA	NA	NA	NA	NA	NA	NA	NA	NA	NA	NA	NA	NA	1	73.5	1.51	NA	*1/*1				A/G		NA
NA	3	female	Japanese	Asian	not Hispanic or Latino	not Hispanic or Latino	70 - 79	154.94	45	3; 4; 7; 8	NA	0	0	0	NA	1	1	NA	NA	NA	NA	NA	NA	NA	NA	NA	NA	NA	NA	NA	NA	NA	NA	NA	NA	NA	NA	NA	1	14	1.7	NA	*1/*1				A/A		NA
NA	3	male	Japanese	Asian	not Hispanic or Latino	not Hispanic or Latino	50 - 59	167.894	59.7	4; 6	NA	0	0	0	NA	0	1	NA	NA	NA	NA	NA	NA	NA	NA	NA	NA	NA	NA	NA	NA	NA	NA	NA	NA	NA	NA	NA	1	63	3.1	NA	*1/*1				A/A		NA
NA	3	female	Japanese	Asian	not Hispanic or Latino	not Hispanic or Latino	70 - 79	153.924	69	3	NA	0	0	0	NA	0	0	NA	NA	NA	NA	NA	NA	NA	NA	NA	NA	NA	NA	NA	NA	NA	NA	NA	NA	NA	NA	NA	1	17.5	1.52	NA	*1/*1				A/A		NA
NA	3	male	Japanese	Asian	not Hispanic or Latino	not Hispanic or Latino	60 - 69	167.894	68	3	NA	0	0	0	NA	0	0	NA	NA	NA	NA	NA	NA	NA	NA	NA	NA	NA	NA	NA	NA	NA	NA	NA	NA	NA	NA	NA	1	21	2.46	NA	*1/*1				A/A		NA
NA	3	male	Japanese	Asian	not Hispanic or Latino	not Hispanic or Latino	30 - 39	173.482	61	4	NA	0	0	0	NA	0	1	NA	NA	NA	NA	NA	NA	NA	NA	NA	NA	NA	NA	NA	NA	NA	NA	NA	NA	NA	NA	NA	1	28	3.7	NA	*1/*1				A/A		NA
NA	3	male	Japanese	Asian	not Hispanic or Latino	not Hispanic or Latino	50 - 59	161.036	72.7	3; 6; 8	NA	0	0	0	NA	1	0	NA	NA	NA	NA	NA	NA	NA	NA	NA	NA	NA	NA	NA	NA	NA	NA	NA	NA	NA	NA	NA	1	17.5	2.4	NA	*1/*1				A/A		NA
NA	3	female	Japanese	Asian	not Hispanic or Latino	not Hispanic or Latino	50 - 59	145.034	45	4; 8	NA	0	0	0	NA	1	1	NA	NA	NA	NA	NA	NA	NA	NA	NA	NA	NA	NA	NA	NA	NA	NA	NA	NA	NA	NA	NA	1	10.5	1.56	NA	*1/*1				A/A		NA
NA	3	male	Japanese	Asian	not Hispanic or Latino	not Hispanic or Latino	70 - 79	162.052	63.9	8	NA	0	0	0	NA	0	0	NA	NA	NA	NA	NA	NA	NA	NA	NA	NA	NA	NA	NA	NA	NA	NA	NA	NA	NA	NA	NA	1	7	2.2	NA	*1/*3				A/A		NA
NA	3	male	Japanese	Asian	not Hispanic or Latino	not Hispanic or Latino	50 - 59	167.894	77	3; 6	NA	0	0	0	NA	0	0	NA	NA	NA	NA	NA	NA	NA	NA	NA	NA	NA	NA	NA	NA	NA	NA	NA	NA	NA	NA	NA	1	14	1.9	NA	*1/*1				A/A		NA
NA	3	female	Japanese	Asian	not Hispanic or Latino	not Hispanic or Latino	60 - 69	157.988	52	3; 6	NA	0	0	0	NA	0	0	NA	NA	NA	NA	NA	NA	NA	NA	NA	NA	NA	NA	NA	NA	NA	NA	NA	NA	NA	NA	NA	1	14	1.47	NA	*1/*1				A/A		NA
NA	3	male	Japanese	Asian	not Hispanic or Latino	not Hispanic or Latino	70 - 79	162.052	57	3; 8	NA	0	0	0	NA	1	0	NA	NA	NA	NA	NA	NA	NA	NA	NA	NA	NA	NA	NA	NA	NA	NA	NA	NA	NA	NA	NA	1	7	1.35	NA	*1/*1				A/G		NA
NA	3	male	Japanese	Asian	not Hispanic or Latino	not Hispanic or Latino	70 - 79	161.036	55	3	NA	0	0	0	NA	0	0	NA	NA	NA	NA	NA	NA	NA	NA	NA	NA	NA	NA	NA	NA	NA	NA	NA	NA	NA	NA	NA	1	21	1.7	NA	*1/*1				A/A		NA
NA	3	male	Japanese	Asian	not Hispanic or Latino	not Hispanic or Latino	NA	168.91	67.5	3; 6; 8	NA	0	0	0	NA	0	0	NA	NA	NA	NA	NA	NA	NA	NA	NA	NA	NA	NA	NA	NA	NA	NA	NA	NA	NA	NA	NA	1	14	2.1	NA	*1/*1				A/A		NA
NA	3	male	Japanese	Asian	not Hispanic or Latino	not Hispanic or Latino	70 - 79	164.084	71	3	NA	0	0	0	NA	0	0	NA	NA	NA	NA	NA	NA	NA	NA	NA	NA	NA	NA	NA	NA	NA	NA	NA	NA	NA	NA	NA	1	21	3.84	NA	*1/*1				A/A		NA
NA	3	male	Japanese	Asian	not Hispanic or Latino	not Hispanic or Latino	70 - 79	161.798	68	4	NA	0	0	0	NA	0	1	NA	NA	NA	NA	NA	NA	NA	NA	NA	NA	NA	NA	NA	NA	NA	NA	NA	NA	NA	NA	NA	1	10.5	1.61	NA	*1/*1				A/A		NA
NA	3	male	Japanese	Asian	not Hispanic or Latino	not Hispanic or Latino	60 - 69	156.972	65	3	NA	0	0	0	NA	0	0	NA	NA	NA	NA	NA	NA	NA	NA	NA	NA	NA	NA	NA	NA	NA	NA	NA	NA	NA	NA	NA	1	24.5	1.54	NA	*1/*1				A/A		NA
NA	3	male	Japanese	Asian	not Hispanic or Latino	not Hispanic or Latino	70 - 79	162.052	73.8	3; 6; 8	NA	0	0	0	NA	0	0	NA	NA	NA	NA	NA	NA	NA	NA	NA	NA	NA	NA	NA	NA	NA	NA	NA	NA	NA	NA	NA	1	10.5	2.39	NA	*1/*3				A/A		NA
NA	3	female	Japanese	Asian	not Hispanic or Latino	not Hispanic or Latino	40 - 49	155.956	56	3	NA	0	0	0	NA	0	0	NA	NA	NA	NA	NA	NA	NA	NA	NA	NA	NA	NA	NA	NA	NA	NA	NA	NA	NA	NA	NA	1	7	1.09	NA	*1/*1				A/A		NA
NA	3	male	Japanese	Asian	not Hispanic or Latino	not Hispanic or Latino	80 - 89	146.558	49	8	NA	0	0	0	NA	0	0	NA	NA	NA	NA	NA	NA	NA	NA	NA	NA	NA	NA	NA	NA	NA	NA	NA	NA	NA	NA	NA	1	14	1.51	NA	*1/*1				A/A		NA
NA	3	female	Japanese	Asian	not Hispanic or Latino	not Hispanic or Latino	70 - 79	157.48	52.7	2; 8	NA	0	0	0	NA	1	0	NA	NA	NA	NA	NA	NA	NA	NA	NA	NA	NA	NA	NA	NA	NA	NA	NA	NA	NA	NA	NA	1	42	3.05	NA	*1/*1				A/G		NA
NA	3	female	Japanese	Asian	not Hispanic or Latino	not Hispanic or Latino	70 - 79	145.542	72	3	NA	0	0	0	NA	0	0	NA	NA	NA	NA	NA	NA	NA	NA	NA	NA	NA	NA	NA	NA	NA	NA	NA	NA	NA	NA	NA	1	14	1.94	NA	*1/*1				A/A		NA
NA	3	male	Japanese	Asian	not Hispanic or Latino	not Hispanic or Latino	70 - 79	179.07	65	3	NA	0	0	0	NA	0	0	NA	NA	NA	NA	NA	NA	NA	NA	NA	NA	NA	NA	NA	NA	NA	NA	NA	NA	NA	NA	NA	1	17.5	2.06	NA	*1/*1				A/A		NA
NA	3	male	Japanese	Asian	not Hispanic or Latino	not Hispanic or Latino	60 - 69	163.068	62	8	NA	0	0	0	NA	0	0	NA	NA	NA	NA	NA	NA	NA	NA	NA	NA	NA	NA	NA	NA	NA	NA	NA	NA	NA	NA	NA	1	7	1.91	NA	*1/*3				A/A		NA
NA	3	male	Japanese	Asian	not Hispanic or Latino	not Hispanic or Latino	60 - 69	164.084	63	3	NA	0	0	0	NA	0	0	NA	NA	NA	NA	NA	NA	NA	NA	NA	NA	NA	NA	NA	NA	NA	NA	NA	NA	NA	NA	NA	1	10.5	2.07	NA	*1/*1				A/A		NA
NA	3	female	Japanese	Asian	not Hispanic or Latino	not Hispanic or Latino	70 - 79	160.02	50	3; 4; 6; 7; 8	NA	0	0	0	NA	0	1	NA	NA	NA	NA	NA	NA	NA	NA	NA	NA	NA	NA	NA	NA	NA	NA	NA	NA	NA	NA	NA	1	24.5	2.51	NA	*1/*1				A/A		NA
NA	3	male	Japanese	Asian	not Hispanic or Latino	not Hispanic or Latino	NA	162.052	66	4	NA	0	0	0	NA	0	1	NA	NA	NA	NA	NA	NA	NA	NA	NA	NA	NA	NA	NA	NA	NA	NA	NA	NA	NA	NA	NA	1	17.5	2.16	NA	*1/*1				A/A		NA
NA	3	male	Japanese	Asian	not Hispanic or Latino	not Hispanic or Latino	50 - 59	172.974	85.4	8	NA	0	0	0	NA	1	0	NA	NA	NA	NA	NA	NA	NA	NA	NA	NA	NA	NA	NA	NA	NA	NA	NA	NA	NA	NA	NA	1	24.5	1.8	NA	*1/*1				A/A		NA
NA	3	female	Japanese	Asian	not Hispanic or Latino	not Hispanic or Latino	50 - 59	145.034	52.2	8	NA	0	0	0	NA	1	0	NA	NA	NA	NA	NA	NA	NA	NA	NA	NA	NA	NA	NA	NA	NA	NA	NA	NA	NA	NA	NA	1	17.5	3.3	NA	*1/*1				A/A		NA
NA	3	male	Japanese	Asian	not Hispanic or Latino	not Hispanic or Latino	60 - 69	162.052	55	4; 8	NA	0	0	0	NA	1	1	NA	NA	NA	NA	NA	NA	NA	NA	NA	NA	NA	NA	NA	NA	NA	NA	NA	NA	NA	NA	NA	1	28	1.9	NA	*1/*1				A/G		NA
NA	3	male	Japanese	Asian	not Hispanic or Latino	not Hispanic or Latino	70 - 79	159.004	55	3; 8	NA	0	0	0	NA	1	0	NA	NA	NA	NA	NA	NA	NA	NA	NA	NA	NA	NA	NA	NA	NA	NA	NA	NA	NA	NA	NA	1	7	1.11	NA	*1/*1				A/A		NA
NA	3	male	Japanese	Asian	not Hispanic or Latino	not Hispanic or Latino	70 - 79	169.926	64	3; 6	NA	0	0	0	NA	0	0	NA	NA	NA	NA	NA	NA	NA	NA	NA	NA	NA	NA	NA	NA	NA	NA	NA	NA	NA	NA	NA	1	7	1.75	NA	*1/*1				A/A		NA
NA	3	female	Japanese	Asian	not Hispanic or Latino	not Hispanic or Latino	80 - 89	150.114	45	4	NA	0	0	0	NA	0	1	NA	NA	NA	NA	NA	NA	NA	NA	NA	NA	NA	NA	NA	NA	NA	NA	NA	NA	NA	NA	NA	1	17.5	1.59	NA	*1/*1				A/A		NA
NA	3	female	Japanese	Asian	not Hispanic or Latino	not Hispanic or Latino	80 - 89	NA	74.4	3; 8	NA	0	0	0	NA	0	0	NA	NA	NA	NA	NA	NA	NA	NA	NA	NA	NA	NA	NA	NA	NA	NA	NA	NA	NA	NA	NA	1	14	2	NA	*1/*1				A/A		NA
NA	3	female	Japanese	Asian	not Hispanic or Latino	not Hispanic or Latino	60 - 69	145.034	47	4	NA	0	0	0	NA	0	1	NA	NA	NA	NA	NA	NA	NA	NA	NA	NA	NA	NA	NA	NA	NA	NA	NA	NA	NA	NA	NA	1	38.5	2.5	NA	*1/*1				A/G		NA
NA	3	female	Japanese	Asian	not Hispanic or Latino	not Hispanic or Latino	50 - 59	155.702	49.4	3; 4; 8	NA	0	0	0	NA	1	1	NA	NA	NA	NA	NA	NA	NA	NA	NA	NA	NA	NA	NA	NA	NA	NA	NA	NA	NA	NA	NA	1	21	2.89	NA	*1/*1				A/A		NA
NA	3	male	Japanese	Asian	not Hispanic or Latino	not Hispanic or Latino	30 - 39	163.068	57	8	NA	0	0	0	NA	1	0	NA	NA	NA	NA	NA	NA	NA	NA	NA	NA	NA	NA	NA	NA	NA	NA	NA	NA	NA	NA	NA	1	21	1.69	NA	*1/*1				A/A		NA
NA	3	male	Japanese	Asian	not Hispanic or Latino	not Hispanic or Latino	40 - 49	180.086	63	3; 4	NA	0	0	0	NA	0	1	NA	NA	NA	NA	NA	NA	NA	NA	NA	NA	NA	NA	NA	NA	NA	NA	NA	NA	NA	NA	NA	1	24.5	2.8	NA	*1/*1				A/A		NA
NA	3	female	Japanese	Asian	not Hispanic or Latino	not Hispanic or Latino	60 - 69	160.02	58.9	4	NA	0	0	0	NA	0	1	NA	NA	NA	NA	NA	NA	NA	NA	NA	NA	NA	NA	NA	NA	NA	NA	NA	NA	NA	NA	NA	1	8.75	2.2	NA	*1/*1				A/A		NA
NA	3	male	Japanese	Asian	not Hispanic or Latino	not Hispanic or Latino	60 - 69	164.846	60.4	3	NA	0	0	0	NA	0	0	NA	NA	NA	NA	NA	NA	NA	NA	NA	NA	NA	NA	NA	NA	NA	NA	NA	NA	NA	NA	NA	1	28	1.89	NA	*1/*1				A/A		NA
NA	3	male	Japanese	Asian	not Hispanic or Latino	not Hispanic or Latino	40 - 49	172.974	79	3; 8	NA	0	0	0	NA	1	0	NA	NA	NA	NA	NA	NA	NA	NA	NA	NA	NA	NA	NA	NA	NA	NA	NA	NA	NA	NA	NA	1	17.5	2.77	NA	*1/*1				A/A		NA
NA	3	male	Japanese	Asian	not Hispanic or Latino	not Hispanic or Latino	70 - 79	165.1	68	6	NA	0	0	0	NA	0	0	NA	NA	NA	NA	NA	NA	NA	NA	NA	NA	NA	NA	NA	NA	NA	NA	NA	NA	NA	NA	NA	1	28	2.36	NA	*1/*1				A/G		NA
NA	3	male	Japanese	Asian	not Hispanic or Latino	not Hispanic or Latino	70 - 79	162.052	50	3; 8	NA	0	0	0	NA	1	0	NA	NA	NA	NA	NA	NA	NA	NA	NA	NA	NA	NA	NA	NA	NA	NA	NA	NA	NA	NA	NA	1	17.5	1.68	NA	*1/*1				A/A		NA
NA	3	male	Japanese	Asian	not Hispanic or Latino	not Hispanic or Latino	70 - 79	162.052	61.7	3	NA	0	0	0	NA	0	0	NA	NA	NA	NA	NA	NA	NA	NA	NA	NA	NA	NA	NA	NA	NA	NA	NA	NA	NA	NA	NA	1	17.5	1.6	NA	*1/*1				A/A		NA
NA	3	male	Japanese	Asian	not Hispanic or Latino	not Hispanic or Latino	60 - 69	157.988	53	4	NA	0	0	0	NA	0	1	NA	NA	NA	NA	NA	NA	NA	NA	NA	NA	NA	NA	NA	NA	NA	NA	NA	NA	NA	NA	NA	1	3.5	2.28	NA	*1/*1				A/A		NA
NA	3	male	Japanese	Asian	not Hispanic or Latino	not Hispanic or Latino	90+	146.812	48	3; 6	NA	0	0	0	NA	0	0	NA	NA	NA	NA	NA	NA	NA	NA	NA	NA	NA	NA	NA	NA	NA	NA	NA	NA	NA	NA	NA	1	10.5	2.42	NA	*1/*1				A/A		NA
NA	3	male	Japanese	Asian	not Hispanic or Latino	not Hispanic or Latino	60 - 69	153.416	45.2	8	NA	0	0	0	NA	1	0	NA	NA	NA	NA	NA	NA	NA	NA	NA	NA	NA	NA	NA	NA	NA	NA	NA	NA	NA	NA	NA	1	14	1.29	NA	*1/*1				A/A		NA
NA	3	male	Japanese	Asian	not Hispanic or Latino	not Hispanic or Latino	70 - 79	157.988	56.7	3; 8	NA	0	0	0	NA	0	0	NA	NA	NA	NA	NA	NA	NA	NA	NA	NA	NA	NA	NA	NA	NA	NA	NA	NA	NA	NA	NA	1	35	1.4	NA	*1/*1				A/G		NA
NA	3	male	Japanese	Asian	not Hispanic or Latino	not Hispanic or Latino	60 - 69	150.114	60	8	NA	0	0	0	NA	0	0	NA	NA	NA	NA	NA	NA	NA	NA	NA	NA	NA	NA	NA	NA	NA	NA	NA	NA	NA	NA	NA	1	7	1.68	NA	*1/*1				A/A		NA
NA	3	male	Japanese	Asian	not Hispanic or Latino	not Hispanic or Latino	50 - 59	165.1	72	3	NA	0	0	0	NA	0	0	NA	NA	NA	NA	NA	NA	NA	NA	NA	NA	NA	NA	NA	NA	NA	NA	NA	NA	NA	NA	NA	1	35	2.2	NA	*1/*1				A/A		NA
NA	3	male	Japanese	Asian	not Hispanic or Latino	not Hispanic or Latino	60 - 69	153.924	46	3; 6; 8	NA	0	0	0	NA	1	0	NA	NA	NA	NA	NA	NA	NA	NA	NA	NA	NA	NA	NA	NA	NA	NA	NA	NA	NA	NA	NA	1	17.5	1.23	NA	*1/*1				A/A		NA
NA	3	male	Japanese	Asian	not Hispanic or Latino	not Hispanic or Latino	70 - 79	160.02	54	3	NA	0	0	0	NA	0	0	NA	NA	NA	NA	NA	NA	NA	NA	NA	NA	NA	NA	NA	NA	NA	NA	NA	NA	NA	NA	NA	1	17.5	2.38	NA	*1/*1				A/A		NA
NA	3	female	Japanese	Asian	not Hispanic or Latino	not Hispanic or Latino	70 - 79	142.24	64	3; 4	NA	0	0	0	NA	0	1	NA	NA	NA	NA	NA	NA	NA	NA	NA	NA	NA	NA	NA	NA	NA	NA	NA	NA	NA	NA	NA	1	21	3.74	NA	*1/*1				A/A		NA
NA	3	male	Japanese	Asian	not Hispanic or Latino	not Hispanic or Latino	70 - 79	172.974	77	3	NA	0	0	0	NA	0	0	NA	NA	NA	NA	NA	NA	NA	NA	NA	NA	NA	NA	NA	NA	NA	NA	NA	NA	NA	NA	NA	1	12.25	2.4	NA	*1/*1				A/A		NA
NA	3	male	Japanese	Asian	not Hispanic or Latino	not Hispanic or Latino	70 - 79	159.512	63	3	NA	0	0	0	NA	0	0	NA	NA	NA	NA	NA	NA	NA	NA	NA	NA	NA	NA	NA	NA	NA	NA	NA	NA	NA	NA	NA	1	21	1.91	NA	*1/*1				A/A		NA
NA	3	female	Japanese	Asian	not Hispanic or Latino	not Hispanic or Latino	60 - 69	155.194	55.5	3	NA	0	0	0	NA	0	0	NA	NA	NA	NA	NA	NA	NA	NA	NA	NA	NA	NA	NA	NA	NA	NA	NA	NA	NA	NA	NA	1	14	1.82	NA	*1/*1				A/A		NA
NA	3	male	Japanese	Asian	not Hispanic or Latino	not Hispanic or Latino	60 - 69	162.306	50.5	8	NA	0	0	0	NA	1	0	NA	NA	NA	NA	NA	NA	NA	NA	NA	NA	NA	NA	NA	NA	NA	NA	NA	NA	NA	NA	NA	1	14	1.78	NA	*1/*1				A/A		NA
NA	3	male	Japanese	Asian	not Hispanic or Latino	not Hispanic or Latino	70 - 79	154.178	60.5	3; 8	NA	0	0	0	NA	0	0	NA	NA	NA	NA	NA	NA	NA	NA	NA	NA	NA	NA	NA	NA	NA	NA	NA	NA	NA	NA	NA	1	14	1.69	NA	*1/*1				A/A		NA
NA	3	male	Japanese	Asian	not Hispanic or Latino	not Hispanic or Latino	60 - 69	160.02	61.8	4; 8	NA	0	0	0	NA	0	1	NA	NA	NA	NA	NA	NA	NA	NA	NA	NA	NA	NA	NA	NA	NA	NA	NA	NA	NA	NA	NA	1	21	1.91	NA	*1/*1				A/A		NA
NA	3	female	Japanese	Asian	not Hispanic or Latino	not Hispanic or Latino	60 - 69	153.416	64	1	NA	0	0	0	NA	0	0	NA	NA	NA	NA	NA	NA	NA	NA	NA	NA	NA	NA	NA	NA	NA	NA	NA	NA	NA	NA	NA	1	24.5	1.88	NA	*1/*1				A/A		NA
NA	3	male	Japanese	Asian	not Hispanic or Latino	not Hispanic or Latino	70 - 79	159.512	61.5	3	NA	0	0	0	NA	0	0	NA	NA	NA	NA	NA	NA	NA	NA	NA	NA	NA	NA	NA	NA	NA	NA	NA	NA	NA	NA	NA	1	24.5	1.63	NA	*1/*1				A/G		NA
NA	3	female	Japanese	Asian	not Hispanic or Latino	not Hispanic or Latino	60 - 69	144.526	38	4	NA	0	0	0	NA	0	1	NA	NA	NA	NA	NA	NA	NA	NA	NA	NA	NA	NA	NA	NA	NA	NA	NA	NA	NA	NA	NA	1	24.5	1.75	NA	*1/*1				A/A		NA
NA	3	male	Japanese	Asian	not Hispanic or Latino	not Hispanic or Latino	70 - 79	170.434	69.4	3	NA	0	0	0	NA	0	0	NA	NA	NA	NA	NA	NA	NA	NA	NA	NA	NA	NA	NA	NA	NA	NA	NA	NA	NA	NA	NA	1	28	1.94	NA	*1/*1				A/G		NA
NA	3	male	Japanese	Asian	not Hispanic or Latino	not Hispanic or Latino	80 - 89	163.576	54	3; 8	NA	0	0	0	NA	0	0	NA	NA	NA	NA	NA	NA	NA	NA	NA	NA	NA	NA	NA	NA	NA	NA	NA	NA	NA	NA	NA	1	14	1.52	NA	*1/*1				A/A		NA
NA	3	male	Japanese	Asian	not Hispanic or Latino	not Hispanic or Latino	70 - 79	166.624	61	3	NA	0	0	0	NA	0	0	NA	NA	NA	NA	NA	NA	NA	NA	NA	NA	NA	NA	NA	NA	NA	NA	NA	NA	NA	NA	NA	1	17.5	1.64	NA	*1/*3				A/G		NA
NA	3	female	Japanese	Asian	not Hispanic or Latino	not Hispanic or Latino	70 - 79	138.938	35	3; 4	NA	0	0	0	NA	0	1	NA	NA	NA	NA	NA	NA	NA	NA	NA	NA	NA	NA	NA	NA	NA	NA	NA	NA	NA	NA	NA	1	21	1.52	NA	*1/*1				A/A		NA
NA	3	male	Japanese	Asian	not Hispanic or Latino	not Hispanic or Latino	80 - 89	NA	47	8	NA	0	0	0	NA	0	0	NA	NA	NA	NA	NA	NA	NA	NA	NA	NA	NA	NA	NA	NA	NA	NA	NA	NA	NA	NA	NA	1	12.25	1.66	NA	*1/*1				A/A		NA
NA	3	male	Japanese	Asian	not Hispanic or Latino	not Hispanic or Latino	60 - 69	172.212	72.5	3	NA	0	0	0	NA	0	0	NA	NA	NA	NA	NA	NA	NA	NA	NA	NA	NA	NA	NA	NA	NA	NA	NA	NA	NA	NA	NA	1	17.5	1.94	NA	*1/*3				A/A		NA
NA	3	male	Japanese	Asian	not Hispanic or Latino	not Hispanic or Latino	60 - 69	162.56	63	3; 8	NA	0	0	0	NA	0	0	NA	NA	NA	NA	NA	NA	NA	NA	NA	NA	NA	NA	NA	NA	NA	NA	NA	NA	NA	NA	NA	1	15.75	1.71	NA	*1/*3				A/A		NA
NA	3	male	Japanese	Asian	not Hispanic or Latino	not Hispanic or Latino	60 - 69	164.592	64	8	NA	0	0	0	NA	1	0	NA	NA	NA	NA	NA	NA	NA	NA	NA	NA	NA	NA	NA	NA	NA	NA	NA	NA	NA	NA	NA	1	17.5	2.4	NA	*1/*1				A/A		NA
NA	3	male	Japanese	Asian	not Hispanic or Latino	not Hispanic or Latino	70 - 79	NA	NA	3	NA	0	0	0	NA	0	0	NA	NA	NA	NA	NA	NA	NA	NA	NA	NA	NA	NA	NA	NA	NA	NA	NA	NA	NA	NA	NA	1	17.5	2.24	NA	*1/*1				A/A		NA
NA	3	female	Japanese	Asian	not Hispanic or Latino	not Hispanic or Latino	70 - 79	148.082	55	3; 4	NA	0	0	0	NA	0	1	NA	NA	NA	NA	NA	NA	NA	NA	NA	NA	NA	NA	NA	NA	NA	NA	NA	NA	NA	NA	NA	1	35	1.3	NA	*1/*1				A/G		NA
NA	3	male	Japanese	Asian	not Hispanic or Latino	not Hispanic or Latino	60 - 69	162.052	55	8	NA	0	0	0	NA	0	0	NA	NA	NA	NA	NA	NA	NA	NA	NA	NA	NA	NA	NA	NA	NA	NA	NA	NA	NA	NA	NA	1	24.5	2.35	NA	*1/*1				A/A		NA
NA	3	male	Japanese	Asian	not Hispanic or Latino	not Hispanic or Latino	70 - 79	151.892	64	2; 8	NA	0	0	0	NA	0	0	NA	NA	NA	NA	NA	NA	NA	NA	NA	NA	NA	NA	NA	NA	NA	NA	NA	NA	NA	NA	NA	1	21	3.13	NA	*1/*1				A/A		NA
NA	3	male	Japanese	Asian	not Hispanic or Latino	not Hispanic or Latino	40 - 49	NA	NA	7	NA	0	0	0	NA	0	0	NA	NA	NA	NA	NA	NA	NA	NA	NA	NA	NA	NA	NA	NA	NA	NA	NA	NA	NA	NA	NA	1	14	1.5	NA	*1/*1				A/A		NA
NA	3	female	Japanese	Asian	not Hispanic or Latino	not Hispanic or Latino	60 - 69	157.988	56	3; 4; 7	NA	0	0	0	NA	0	1	NA	NA	NA	NA	NA	NA	NA	NA	NA	NA	NA	NA	NA	NA	NA	NA	NA	NA	NA	NA	NA	1	14	2.15	NA	*1/*3				A/A		NA
NA	3	female	Japanese	Asian	not Hispanic or Latino	not Hispanic or Latino	70 - 79	153.67	53	3	NA	0	0	0	NA	0	0	NA	NA	NA	NA	NA	NA	NA	NA	NA	NA	NA	NA	NA	NA	NA	NA	NA	NA	NA	NA	NA	1	14	1.58	NA	*1/*1				A/A		NA
NA	3	male	Japanese	Asian	not Hispanic or Latino	not Hispanic or Latino	40 - 49	165.1	58.8	4; 8	NA	0	0	0	NA	1	1	NA	NA	NA	NA	NA	NA	NA	NA	NA	NA	NA	NA	NA	NA	NA	NA	NA	NA	NA	NA	NA	1	24.5	1.93	NA	*1/*1				A/A		NA
NA	3	male	Japanese	Asian	not Hispanic or Latino	not Hispanic or Latino	50 - 59	166.878	59	4	NA	0	0	0	NA	0	1	NA	NA	NA	NA	NA	NA	NA	NA	NA	NA	NA	NA	NA	NA	NA	NA	NA	NA	NA	NA	NA	1	42	1.42	NA	*1/*1				A/G		NA
NA	3	female	Japanese	Asian	not Hispanic or Latino	not Hispanic or Latino	70 - 79	154.432	50	3	NA	0	0	0	NA	0	0	NA	NA	NA	NA	NA	NA	NA	NA	NA	NA	NA	NA	NA	NA	NA	NA	NA	NA	NA	NA	NA	1	14	1.91	NA	*1/*1				A/A		NA
NA	3	male	Japanese	Asian	not Hispanic or Latino	not Hispanic or Latino	70 - 79	163.576	67	3	NA	0	0	0	NA	0	0	NA	NA	NA	NA	NA	NA	NA	NA	NA	NA	NA	NA	NA	NA	NA	NA	NA	NA	NA	NA	NA	1	17.5	1.81	NA	*1/*1				A/A		NA
NA	3	female	Japanese	Asian	not Hispanic or Latino	not Hispanic or Latino	80 - 89	154.94	54.1	8	NA	0	0	0	NA	0	0	NA	NA	NA	NA	NA	NA	NA	NA	NA	NA	NA	NA	NA	NA	NA	NA	NA	NA	NA	NA	NA	1	24.5	1.93	NA	*1/*1				A/G		NA
NA	3	male	Japanese	Asian	not Hispanic or Latino	not Hispanic or Latino	70 - 79	164.084	68	3	NA	0	0	0	NA	0	0	NA	NA	NA	NA	NA	NA	NA	NA	NA	NA	NA	NA	NA	NA	NA	NA	NA	NA	NA	NA	NA	1	24.5	2.29	NA	*1/*3				A/A		NA
NA	3	female	Japanese	Asian	not Hispanic or Latino	not Hispanic or Latino	70 - 79	140.97	40.4	4; 8	NA	0	0	0	NA	1	1	NA	NA	NA	NA	NA	NA	NA	NA	NA	NA	NA	NA	NA	NA	NA	NA	NA	NA	NA	NA	NA	1	14	1.48	NA	*1/*1				A/A		NA
NA	3	male	Japanese	Asian	not Hispanic or Latino	not Hispanic or Latino	50 - 59	165.862	52	7; 8	NA	0	0	0	NA	1	0	NA	NA	NA	NA	NA	NA	NA	NA	NA	NA	NA	NA	NA	NA	NA	NA	NA	NA	NA	NA	NA	1	7	2.19	NA	*1/*1				A/A		NA
NA	3	male	Japanese	Asian	not Hispanic or Latino	not Hispanic or Latino	70 - 79	171.958	63	8	NA	0	0	0	NA	0	0	NA	NA	NA	NA	NA	NA	NA	NA	NA	NA	NA	NA	NA	NA	NA	NA	NA	NA	NA	NA	NA	1	17.5	1.54	NA	*1/*1				A/A		NA
NA	3	female	Japanese	Asian	not Hispanic or Latino	not Hispanic or Latino	80 - 89	142.494	52	3	NA	0	0	0	NA	0	0	NA	NA	NA	NA	NA	NA	NA	NA	NA	NA	NA	NA	NA	NA	NA	NA	NA	NA	NA	NA	NA	1	10.5	1.64	NA	*1/*1				A/A		NA
NA	3	female	Japanese	Asian	not Hispanic or Latino	not Hispanic or Latino	70 - 79	147.574	47	3; 8	NA	0	0	0	NA	1	0	NA	NA	NA	NA	NA	NA	NA	NA	NA	NA	NA	NA	NA	NA	NA	NA	NA	NA	NA	NA	NA	1	24.5	2.08	NA	*1/*1				A/A		NA
NA	3	male	Japanese	Asian	not Hispanic or Latino	not Hispanic or Latino	70 - 79	147.066	61	3; 8	NA	0	0	0	NA	0	0	NA	NA	NA	NA	NA	NA	NA	NA	NA	NA	NA	NA	NA	NA	NA	NA	NA	NA	NA	NA	NA	1	10.5	1.63	NA	*1/*1				A/A		NA
NA	3	female	Japanese	Asian	not Hispanic or Latino	not Hispanic or Latino	70 - 79	146.05	50	3	NA	0	0	0	NA	0	0	NA	NA	NA	NA	NA	NA	NA	NA	NA	NA	NA	NA	NA	NA	NA	NA	NA	NA	NA	NA	NA	1	24.5	1.57	NA	*1/*1				A/A		NA
NA	3	male	Japanese	Asian	not Hispanic or Latino	not Hispanic or Latino	70 - 79	170.942	83	3	NA	0	0	0	NA	0	0	NA	NA	NA	NA	NA	NA	NA	NA	NA	NA	NA	NA	NA	NA	NA	NA	NA	NA	NA	NA	NA	1	24.5	1.68	NA	*1/*1				A/A		NA
NA	3	female	Japanese	Asian	not Hispanic or Latino	not Hispanic or Latino	70 - 79	138.684	36	3	NA	0	0	0	NA	0	0	NA	NA	NA	NA	NA	NA	NA	NA	NA	NA	NA	NA	NA	NA	NA	NA	NA	NA	NA	NA	NA	1	21	3.29	NA	*1/*1				A/A		NA
NA	3	male	Japanese	Asian	not Hispanic or Latino	not Hispanic or Latino	70 - 79	159.766	57.5	3; 8	NA	0	0	0	NA	1	0	NA	NA	NA	NA	NA	NA	NA	NA	NA	NA	NA	NA	NA	NA	NA	NA	NA	NA	NA	NA	NA	1	24.5	2.66	NA	*1/*1				A/G		NA
NA	3	male	Japanese	Asian	not Hispanic or Latino	not Hispanic or Latino	60 - 69	165.1	75	3	NA	0	0	0	NA	0	0	NA	NA	NA	NA	NA	NA	NA	NA	NA	NA	NA	NA	NA	NA	NA	NA	NA	NA	NA	NA	NA	1	17.5	NA	NA	*1/*1				A/A		NA
NA	3	male	Japanese	Asian	not Hispanic or Latino	not Hispanic or Latino	70 - 79	159.004	62	3	NA	0	0	0	NA	0	0	NA	NA	NA	NA	NA	NA	NA	NA	NA	NA	NA	NA	NA	NA	NA	NA	NA	NA	NA	NA	NA	1	17.5	2.01	NA	*1/*1				A/A		NA
NA	3	male	Japanese	Asian	not Hispanic or Latino	not Hispanic or Latino	60 - 69	160.528	82	8	NA	0	0	0	NA	1	0	NA	NA	NA	NA	NA	NA	NA	NA	NA	NA	NA	NA	NA	NA	NA	NA	NA	NA	NA	NA	NA	1	21	1.29	NA	*1/*1				A/A		NA
NA	3	female	Japanese	Asian	not Hispanic or Latino	not Hispanic or Latino	50 - 59	155.448	45.45	3; 4; 8	NA	0	0	0	NA	1	1	NA	NA	NA	NA	NA	NA	NA	NA	NA	NA	NA	NA	NA	NA	NA	NA	NA	NA	NA	NA	NA	1	21	2.69	NA	*1/*1				A/A		NA
NA	3	male	Japanese	Asian	not Hispanic or Latino	not Hispanic or Latino	60 - 69	166.878	63	3; 8	NA	0	0	0	NA	0	0	NA	NA	NA	NA	NA	NA	NA	NA	NA	NA	NA	NA	NA	NA	NA	NA	NA	NA	NA	NA	NA	1	21	1.88	NA	*1/*1				A/A		NA
NA	3	male	Japanese	Asian	not Hispanic or Latino	not Hispanic or Latino	30 - 39	NA	NA	7	NA	0	0	0	NA	0	0	NA	NA	NA	NA	NA	NA	NA	NA	NA	NA	NA	NA	NA	NA	NA	NA	NA	NA	NA	NA	NA	1	42	2.02	NA	*1/*1				A/G		NA
NA	3	male	Japanese	Asian	not Hispanic or Latino	not Hispanic or Latino	60 - 69	163.068	70	3	NA	0	0	0	NA	0	0	NA	NA	NA	NA	NA	NA	NA	NA	NA	NA	NA	NA	NA	NA	NA	NA	NA	NA	NA	NA	NA	1	21	1.44	NA	*1/*1				A/A		NA
NA	3	female	Japanese	Asian	not Hispanic or Latino	not Hispanic or Latino	70 - 79	NA	NA	4	NA	0	0	0	NA	0	1	NA	NA	NA	NA	NA	NA	NA	NA	NA	NA	NA	NA	NA	NA	NA	NA	NA	NA	NA	NA	NA	1	10.5	1.58	NA	*1/*3				A/A		NA
NA	3	male	Japanese	Asian	not Hispanic or Latino	not Hispanic or Latino	70 - 79	161.036	67	3	NA	0	0	0	NA	0	0	NA	NA	NA	NA	NA	NA	NA	NA	NA	NA	NA	NA	NA	NA	NA	NA	NA	NA	NA	NA	NA	1	7	2.7	NA	*1/*1				A/A		NA
NA	3	male	Japanese	Asian	not Hispanic or Latino	not Hispanic or Latino	70 - 79	163.322	83	3	NA	0	0	0	NA	0	0	NA	NA	NA	NA	NA	NA	NA	NA	NA	NA	NA	NA	NA	NA	NA	NA	NA	NA	NA	NA	NA	1	14	2.08	NA	*1/*1				A/A		NA
NA	3	male	Japanese	Asian	not Hispanic or Latino	not Hispanic or Latino	80 - 89	156.972	67	3	NA	0	0	0	NA	0	0	NA	NA	NA	NA	NA	NA	NA	NA	NA	NA	NA	NA	NA	NA	NA	NA	NA	NA	NA	NA	NA	1	21	1.69	NA	*1/*1				A/A		NA
NA	3	male	Japanese	Asian	not Hispanic or Latino	not Hispanic or Latino	70 - 79	157.988	64	3	NA	0	0	0	NA	0	0	NA	NA	NA	NA	NA	NA	NA	NA	NA	NA	NA	NA	NA	NA	NA	NA	NA	NA	NA	NA	NA	1	21	1.83	NA	*1/*1				A/A		NA
NA	3	female	Japanese	Asian	not Hispanic or Latino	not Hispanic or Latino	60 - 69	148.082	56	3; 6; 8	NA	0	0	0	NA	0	0	NA	NA	NA	NA	NA	NA	NA	NA	NA	NA	NA	NA	NA	NA	NA	NA	NA	NA	NA	NA	NA	1	12.25	1.8	NA	*1/*1				A/A		NA
NA	3	male	Japanese	Asian	not Hispanic or Latino	not Hispanic or Latino	70 - 79	163.068	60	4	NA	0	0	0	NA	0	1	NA	NA	NA	NA	NA	NA	NA	NA	NA	NA	NA	NA	NA	NA	NA	NA	NA	NA	NA	NA	NA	1	28	3.21	NA	*1/*1				A/A		NA
NA	3	male	Japanese	Asian	not Hispanic or Latino	not Hispanic or Latino	70 - 79	156.464	58	3	NA	0	0	0	NA	0	0	NA	NA	NA	NA	NA	NA	NA	NA	NA	NA	NA	NA	NA	NA	NA	NA	NA	NA	NA	NA	NA	1	17.5	2.82	NA	*1/*1				A/A		NA
NA	3	female	Japanese	Asian	not Hispanic or Latino	not Hispanic or Latino	50 - 59	161.036	73.5	3	NA	0	0	0	NA	0	0	NA	NA	NA	NA	NA	NA	NA	NA	NA	NA	NA	NA	NA	NA	NA	NA	NA	NA	NA	NA	NA	1	24.5	1.9	NA	*1/*1				A/A		NA
NA	3	male	Japanese	Asian	not Hispanic or Latino	not Hispanic or Latino	70 - 79	171.196	72	3	NA	0	0	0	NA	0	0	NA	NA	NA	NA	NA	NA	NA	NA	NA	NA	NA	NA	NA	NA	NA	NA	NA	NA	NA	NA	NA	1	21	2.29	NA	*1/*1				A/A		NA
NA	3	male	Japanese	Asian	not Hispanic or Latino	not Hispanic or Latino	70 - 79	165.1	64	4	NA	0	0	0	NA	0	1	NA	NA	NA	NA	NA	NA	NA	NA	NA	NA	NA	NA	NA	NA	NA	NA	NA	NA	NA	NA	NA	1	17.5	1.58	NA	*1/*1				A/A		NA
NA	3	female	Japanese	Asian	not Hispanic or Latino	not Hispanic or Latino	60 - 69	142.494	57.2	4	NA	0	0	0	NA	0	1	NA	NA	NA	NA	NA	NA	NA	NA	NA	NA	NA	NA	NA	NA	NA	NA	NA	NA	NA	NA	NA	1	21	1.33	NA	*1/*1				A/A		NA
NA	3	female	Japanese	Asian	not Hispanic or Latino	not Hispanic or Latino	50 - 59	154.94	54	3; 8	NA	0	0	0	NA	1	0	NA	NA	NA	NA	NA	NA	NA	NA	NA	NA	NA	NA	NA	NA	NA	NA	NA	NA	NA	NA	NA	1	14	1.57	NA	*1/*1				A/A		NA
NA	3	male	Japanese	Asian	not Hispanic or Latino	not Hispanic or Latino	70 - 79	NA	NA	3; 6	NA	0	0	0	NA	0	0	NA	NA	NA	NA	NA	NA	NA	NA	NA	NA	NA	NA	NA	NA	NA	NA	NA	NA	NA	NA	NA	1	14	1.57	NA	*1/*1				A/A		NA
NA	3	male	Japanese	Asian	not Hispanic or Latino	not Hispanic or Latino	20 - 29	175.006	68	8	NA	0	0	0	NA	0	0	NA	NA	NA	NA	NA	NA	NA	NA	NA	NA	NA	NA	NA	NA	NA	NA	NA	NA	NA	NA	NA	1	21	1.29	NA	*1/*1				A/A		NA
NA	3	female	Japanese	Asian	not Hispanic or Latino	not Hispanic or Latino	60 - 69	NA	NA	3	NA	0	0	0	NA	0	0	NA	NA	NA	NA	NA	NA	NA	NA	NA	NA	NA	NA	NA	NA	NA	NA	NA	NA	NA	NA	NA	1	24.5	2.66	NA	*1/*1				A/A		NA
NA	3	male	Japanese	Asian	not Hispanic or Latino	not Hispanic or Latino	80 - 89	NA	NA	3	NA	0	0	0	NA	0	0	NA	NA	NA	NA	NA	NA	NA	NA	NA	NA	NA	NA	NA	NA	NA	NA	NA	NA	NA	NA	NA	1	17.5	2	NA	*1/*1				A/A		NA
NA	3	male	Japanese	Asian	not Hispanic or Latino	not Hispanic or Latino	NA	168.91	72	8	NA	0	0	0	NA	0	0	NA	NA	NA	NA	NA	NA	NA	NA	NA	NA	NA	NA	NA	NA	NA	NA	NA	NA	NA	NA	NA	1	24.5	1.43	NA	*1/*1				A/A		NA
NA	3	male	Japanese	Asian	not Hispanic or Latino	not Hispanic or Latino	NA	166.878	86	8	NA	0	0	0	NA	1	0	NA	NA	NA	NA	NA	NA	NA	NA	NA	NA	NA	NA	NA	NA	NA	NA	NA	NA	NA	NA	NA	1	38.5	1.57	NA	*1/*1				A/G		NA
NA	3	male	Japanese	Asian	not Hispanic or Latino	not Hispanic or Latino	70 - 79	151.13	59	3; 4	NA	0	0	0	NA	0	1	NA	NA	NA	NA	NA	NA	NA	NA	NA	NA	NA	NA	NA	NA	NA	NA	NA	NA	NA	NA	NA	1	24.5	2.08	NA	*1/*1				A/A		NA
NA	3	male	Japanese	Asian	not Hispanic or Latino	not Hispanic or Latino	70 - 79	164.084	49	8	NA	0	0	0	NA	1	0	NA	NA	NA	NA	NA	NA	NA	NA	NA	NA	NA	NA	NA	NA	NA	NA	NA	NA	NA	NA	NA	1	17.5	2.06	NA	*1/*1				A/A		NA
NA	3	male	Japanese	Asian	not Hispanic or Latino	not Hispanic or Latino	60 - 69	161.036	64	3	NA	0	0	0	NA	0	0	NA	NA	NA	NA	NA	NA	NA	NA	NA	NA	NA	NA	NA	NA	NA	NA	NA	NA	NA	NA	NA	1	17.5	2.09	NA	*1/*1				A/A		NA
NA	3	female	Japanese	Asian	not Hispanic or Latino	not Hispanic or Latino	60 - 69	151.892	61.45	8	NA	0	0	0	NA	0	0	NA	NA	NA	NA	NA	NA	NA	NA	NA	NA	NA	NA	NA	NA	NA	NA	NA	NA	NA	NA	NA	1	14	2.39	NA	*1/*1				A/A		NA
NA	3	female	Japanese	Asian	not Hispanic or Latino	not Hispanic or Latino	70 - 79	152.908	53	8	NA	0	0	0	NA	1	0	NA	NA	NA	NA	NA	NA	NA	NA	NA	NA	NA	NA	NA	NA	NA	NA	NA	NA	NA	NA	NA	1	42	1.37	NA	*1/*1				A/A		NA
NA	3	male	Japanese	Asian	not Hispanic or Latino	not Hispanic or Latino	60 - 69	159.512	63.5	4	NA	0	0	0	NA	0	1	NA	NA	NA	NA	NA	NA	NA	NA	NA	NA	NA	NA	NA	NA	NA	NA	NA	NA	NA	NA	NA	1	10.5	1.61	NA	*1/*1				A/A		NA
NA	3	female	Japanese	Asian	not Hispanic or Latino	not Hispanic or Latino	70 - 79	148.082	67	4	NA	0	0	0	NA	0	1	NA	NA	NA	NA	NA	NA	NA	NA	NA	NA	NA	NA	NA	NA	NA	NA	NA	NA	NA	NA	NA	1	14	1.48	NA	*1/*1				A/A		NA
NA	3	female	Japanese	Asian	not Hispanic or Latino	not Hispanic or Latino	60 - 69	149.098	60	2; 8	NA	0	0	0	NA	0	0	NA	NA	NA	NA	NA	NA	NA	NA	NA	NA	NA	NA	NA	NA	NA	NA	NA	NA	NA	NA	NA	1	17.5	1.98	NA	*1/*1				A/A		NA
NA	3	male	Japanese	Asian	not Hispanic or Latino	not Hispanic or Latino	40 - 49	171.958	66	3	NA	0	0	0	NA	0	0	NA	NA	NA	NA	NA	NA	NA	NA	NA	NA	NA	NA	NA	NA	NA	NA	NA	NA	NA	NA	NA	1	21	1.54	NA	*1/*1				A/A		NA
NA	3	female	Japanese	Asian	not Hispanic or Latino	not Hispanic or Latino	70 - 79	143.51	58	3	NA	0	0	0	NA	0	0	NA	NA	NA	NA	NA	NA	NA	NA	NA	NA	NA	NA	NA	NA	NA	NA	NA	NA	NA	NA	NA	1	14	1.68	NA	*1/*1				A/A		NA
NA	3	female	Japanese	Asian	not Hispanic or Latino	not Hispanic or Latino	60 - 69	159.004	55	2	NA	0	0	0	NA	0	0	NA	NA	NA	NA	NA	NA	NA	NA	NA	NA	NA	NA	NA	NA	NA	NA	NA	NA	NA	NA	NA	1	24.5	1.75	NA	*1/*1				A/A		NA
NA	3	female	Japanese	Asian	not Hispanic or Latino	not Hispanic or Latino	70 - 79	147.066	60.4	3	NA	0	0	0	NA	0	0	NA	NA	NA	NA	NA	NA	NA	NA	NA	NA	NA	NA	NA	NA	NA	NA	NA	NA	NA	NA	NA	1	3.5	1.07	NA	*1/*3				A/A		NA
NA	3	male	Japanese	Asian	not Hispanic or Latino	not Hispanic or Latino	60 - 69	160.02	54	7	NA	0	0	0	NA	0	0	NA	NA	NA	NA	NA	NA	NA	NA	NA	NA	NA	NA	NA	NA	NA	NA	NA	NA	NA	NA	NA	1	14	2.22	NA	*1/*1				A/A		NA
NA	3	female	Japanese	Asian	not Hispanic or Latino	not Hispanic or Latino	40 - 49	156.972	65	3	NA	0	0	0	NA	0	0	NA	NA	NA	NA	NA	NA	NA	NA	NA	NA	NA	NA	NA	NA	NA	NA	NA	NA	NA	NA	NA	1	14	1.32	NA	*1/*1				A/A		NA
NA	3	female	Japanese	Asian	not Hispanic or Latino	not Hispanic or Latino	70 - 79	147.066	58	3; 8	NA	0	0	0	NA	1	0	NA	NA	NA	NA	NA	NA	NA	NA	NA	NA	NA	NA	NA	NA	NA	NA	NA	NA	NA	NA	NA	1	17.5	1.71	NA	*1/*1				A/A		NA
NA	3	male	Japanese	Asian	not Hispanic or Latino	not Hispanic or Latino	80 - 89	152.908	55	3	NA	0	0	0	NA	0	0	NA	NA	NA	NA	NA	NA	NA	NA	NA	NA	NA	NA	NA	NA	NA	NA	NA	NA	NA	NA	NA	1	7	1.73	NA	*1/*1				A/A		NA
NA	3	male	Japanese	Asian	not Hispanic or Latino	not Hispanic or Latino	50 - 59	161.036	65	4; 8	NA	0	0	0	NA	1	1	NA	NA	NA	NA	NA	NA	NA	NA	NA	NA	NA	NA	NA	NA	NA	NA	NA	NA	NA	NA	NA	1	7	2.45	NA	*1/*1				A/G		NA
NA	3	male	Japanese	Asian	not Hispanic or Latino	not Hispanic or Latino	70 - 79	161.036	65	3; 8	NA	0	0	0	NA	0	1	NA	NA	NA	NA	NA	NA	NA	NA	NA	NA	NA	NA	NA	NA	NA	NA	NA	NA	NA	NA	NA	1	17.5	2.11	NA	*1/*1				A/A		NA
NA	3	female	Japanese	Asian	not Hispanic or Latino	not Hispanic or Latino	70 - 79	143.764	48.5	3	NA	0	0	0	NA	0	0	NA	NA	NA	NA	NA	NA	NA	NA	NA	NA	NA	NA	NA	NA	NA	NA	NA	NA	NA	NA	NA	1	14	1.55	NA	*1/*1				A/A		NA
NA	3	female	Japanese	Asian	not Hispanic or Latino	not Hispanic or Latino	90+	150.114	65	3	NA	0	0	0	NA	0	0	NA	NA	NA	NA	NA	NA	NA	NA	NA	NA	NA	NA	NA	NA	NA	NA	NA	NA	NA	NA	NA	1	24.5	1.58	NA	*1/*1				A/G		NA
NA	3	male	Japanese	Asian	not Hispanic or Latino	not Hispanic or Latino	70 - 79	166.116	73	8	NA	0	0	0	NA	0	0	NA	NA	NA	NA	NA	NA	NA	NA	NA	NA	NA	NA	NA	NA	NA	NA	NA	NA	NA	NA	NA	1	21	1.77	NA	*1/*1				A/A		NA
NA	3	female	Japanese	Asian	not Hispanic or Latino	not Hispanic or Latino	60 - 69	151.892	43	3; 8	NA	0	0	0	NA	0	0	NA	NA	NA	NA	NA	NA	NA	NA	NA	NA	NA	NA	NA	NA	NA	NA	NA	NA	NA	NA	NA	1	24.5	1.93	NA	*1/*1				A/A		NA
NA	3	male	Japanese	Asian	not Hispanic or Latino	not Hispanic or Latino	50 - 59	172.974	79	3	NA	0	0	0	NA	0	0	NA	NA	NA	NA	NA	NA	NA	NA	NA	NA	NA	NA	NA	NA	NA	NA	NA	NA	NA	NA	NA	1	24.5	3.1	NA	*1/*3				A/G		NA
NA	3	male	Japanese	Asian	not Hispanic or Latino	not Hispanic or Latino	60 - 69	154.94	70.5	3; 8	NA	0	0	0	NA	1	0	NA	NA	NA	NA	NA	NA	NA	NA	NA	NA	NA	NA	NA	NA	NA	NA	NA	NA	NA	NA	NA	1	17.5	2.11	NA	*1/*1				A/A		NA
NA	3	male	Japanese	Asian	not Hispanic or Latino	not Hispanic or Latino	80 - 89	165.1	70	3	NA	0	0	0	NA	0	0	NA	NA	NA	NA	NA	NA	NA	NA	NA	NA	NA	NA	NA	NA	NA	NA	NA	NA	NA	NA	NA	1	10.5	2.14	NA	*1/*1				A/A		NA
NA	3	male	Japanese	Asian	not Hispanic or Latino	not Hispanic or Latino	70 - 79	152.908	51.5	3	NA	0	0	0	NA	0	0	NA	NA	NA	NA	NA	NA	NA	NA	NA	NA	NA	NA	NA	NA	NA	NA	NA	NA	NA	NA	NA	1	15.75	1.32	NA	*1/*1				A/A		NA
NA	3	male	Japanese	Asian	not Hispanic or Latino	not Hispanic or Latino	60 - 69	168.91	52.5	3; 4	NA	0	0	0	NA	0	1	NA	NA	NA	NA	NA	NA	NA	NA	NA	NA	NA	NA	NA	NA	NA	NA	NA	NA	NA	NA	NA	1	45.5	3.28	NA	*1/*1				A/A		NA
NA	3	female	Japanese	Asian	not Hispanic or Latino	not Hispanic or Latino	60 - 69	150.622	57	3	NA	0	0	0	NA	0	0	NA	NA	NA	NA	NA	NA	NA	NA	NA	NA	NA	NA	NA	NA	NA	NA	NA	NA	NA	NA	NA	1	14	1.45	NA	*1/*1				A/A		NA
NA	3	female	Japanese	Asian	not Hispanic or Latino	not Hispanic or Latino	60 - 69	165.608	60.35	4	NA	0	0	0	NA	0	1	NA	NA	NA	NA	NA	NA	NA	NA	NA	NA	NA	NA	NA	NA	NA	NA	NA	NA	NA	NA	NA	1	28	1.54	NA	*1/*1				A/A		NA
NA	3	male	Japanese	Asian	not Hispanic or Latino	not Hispanic or Latino	60 - 69	166.116	75	3; 8	NA	0	0	0	NA	1	0	NA	NA	NA	NA	NA	NA	NA	NA	NA	NA	NA	NA	NA	NA	NA	NA	NA	NA	NA	NA	NA	1	17.5	2.08	NA	*1/*1				A/A		NA
NA	3	male	Japanese	Asian	not Hispanic or Latino	not Hispanic or Latino	50 - 59	167.894	61.5	3	NA	0	0	0	NA	0	0	NA	NA	NA	NA	NA	NA	NA	NA	NA	NA	NA	NA	NA	NA	NA	NA	NA	NA	NA	NA	NA	1	21	2.24	NA	*1/*1				A/G		NA
NA	3	female	Japanese	Asian	not Hispanic or Latino	not Hispanic or Latino	80 - 89	159.004	50	3	NA	0	0	0	NA	0	0	NA	NA	NA	NA	NA	NA	NA	NA	NA	NA	NA	NA	NA	NA	NA	NA	NA	NA	NA	NA	NA	1	14	2.19	NA	*1/*1				A/A		NA
NA	3	female	Japanese	Asian	not Hispanic or Latino	not Hispanic or Latino	80 - 89	149.098	40.5	3	NA	0	0	0	NA	0	0	NA	NA	NA	NA	NA	NA	NA	NA	NA	NA	NA	NA	NA	NA	NA	NA	NA	NA	NA	NA	NA	1	17.5	2.37	NA	*1/*1				A/A		NA
NA	3	male	Japanese	Asian	not Hispanic or Latino	not Hispanic or Latino	60 - 69	155.956	65	3	NA	0	0	0	NA	0	0	NA	NA	NA	NA	NA	NA	NA	NA	NA	NA	NA	NA	NA	NA	NA	NA	NA	NA	NA	NA	NA	1	17.5	1.77	NA	*1/*1				A/A		NA
NA	3	male	Japanese	Asian	not Hispanic or Latino	not Hispanic or Latino	60 - 69	160.02	53	3; 6; 8	NA	0	0	0	NA	1	0	NA	NA	NA	NA	NA	NA	NA	NA	NA	NA	NA	NA	NA	NA	NA	NA	NA	NA	NA	NA	NA	1	22.75	2.01	NA	*1/*1				A/A		NA
NA	3	male	Japanese	Asian	not Hispanic or Latino	not Hispanic or Latino	80 - 89	165.1	72	3	NA	0	0	0	NA	0	0	NA	NA	NA	NA	NA	NA	NA	NA	NA	NA	NA	NA	NA	NA	NA	NA	NA	NA	NA	NA	NA	1	21	1.16	NA	*1/*1				A/G		NA
NA	3	male	Japanese	Asian	not Hispanic or Latino	not Hispanic or Latino	70 - 79	163.068	80	3; 4; 8	NA	0	0	0	NA	1	1	NA	NA	NA	NA	NA	NA	NA	NA	NA	NA	NA	NA	NA	NA	NA	NA	NA	NA	NA	NA	NA	1	17.5	2.1	NA	*1/*1				A/A		NA
NA	3	female	Japanese	Asian	not Hispanic or Latino	not Hispanic or Latino	60 - 69	141.986	43	3	NA	0	0	0	NA	0	0	NA	NA	NA	NA	NA	NA	NA	NA	NA	NA	NA	NA	NA	NA	NA	NA	NA	NA	NA	NA	NA	1	10.5	1.58	NA	*1/*1				A/A		NA
NA	3	male	Japanese	Asian	not Hispanic or Latino	not Hispanic or Latino	50 - 59	180.086	78	3; 8	NA	0	0	0	NA	1	0	NA	NA	NA	NA	NA	NA	NA	NA	NA	NA	NA	NA	NA	NA	NA	NA	NA	NA	NA	NA	NA	1	21	1.11	NA	*1/*1				A/G		NA
NA	3	female	Japanese	Asian	not Hispanic or Latino	not Hispanic or Latino	60 - 69	152.654	45.3	7	NA	0	0	0	NA	0	0	NA	NA	NA	NA	NA	NA	NA	NA	NA	NA	NA	NA	NA	NA	NA	NA	NA	NA	NA	NA	NA	1	14	1.56	NA	*1/*1				A/A		NA
NA	3	male	Japanese	Asian	not Hispanic or Latino	not Hispanic or Latino	70 - 79	NA	NA	3	NA	0	0	0	NA	0	0	NA	NA	NA	NA	NA	NA	NA	NA	NA	NA	NA	NA	NA	NA	NA	NA	NA	NA	NA	NA	NA	1	17.5	2.31	NA	*1/*1				A/A		NA
NA	3	female	Japanese	Asian	not Hispanic or Latino	not Hispanic or Latino	80 - 89	148.082	51	3	NA	0	0	0	NA	0	0	NA	NA	NA	NA	NA	NA	NA	NA	NA	NA	NA	NA	NA	NA	NA	NA	NA	NA	NA	NA	NA	1	14	1.81	NA	*1/*1				A/A		NA
NA	3	female	Japanese	Asian	not Hispanic or Latino	not Hispanic or Latino	70 - 79	145.034	65.8	4	NA	0	0	0	NA	0	1	NA	NA	NA	NA	NA	NA	NA	NA	NA	NA	NA	NA	NA	NA	NA	NA	NA	NA	NA	NA	NA	1	21	1.8	NA	*1/*1				A/A		NA
NA	3	male	Japanese	Asian	not Hispanic or Latino	not Hispanic or Latino	50 - 59	175.006	68	8	NA	0	0	0	NA	0	0	NA	NA	NA	NA	NA	NA	NA	NA	NA	NA	NA	NA	NA	NA	NA	NA	NA	NA	NA	NA	NA	1	19.25	1.52	NA	*1/*1				A/A		NA
NA	3	male	Japanese	Asian	not Hispanic or Latino	not Hispanic or Latino	50 - 59	164.084	56	4; 8	NA	0	0	0	NA	0	1	NA	NA	NA	NA	NA	NA	NA	NA	NA	NA	NA	NA	NA	NA	NA	NA	NA	NA	NA	NA	NA	1	42	1.4	NA	*1/*1				A/A		NA
NA	3	female	Japanese	Asian	not Hispanic or Latino	not Hispanic or Latino	60 - 69	160.02	51	3	NA	0	0	0	NA	0	0	NA	NA	NA	NA	NA	NA	NA	NA	NA	NA	NA	NA	NA	NA	NA	NA	NA	NA	NA	NA	NA	1	7	1.29	NA	*1/*1				A/A		NA
NA	3	female	Japanese	Asian	not Hispanic or Latino	not Hispanic or Latino	40 - 49	160.02	55	4; 8	NA	0	0	0	NA	0	1	NA	NA	NA	NA	NA	NA	NA	NA	NA	NA	NA	NA	NA	NA	NA	NA	NA	NA	NA	NA	NA	1	42	1.49	NA	*1/*1				A/G		NA
NA	3	female	Japanese	Asian	not Hispanic or Latino	not Hispanic or Latino	70 - 79	157.988	59	8	NA	0	0	0	NA	0	0	NA	NA	NA	NA	NA	NA	NA	NA	NA	NA	NA	NA	NA	NA	NA	NA	NA	NA	NA	NA	NA	1	7	2.66	NA	*1/*1				A/A		NA
NA	3	male	Japanese	Asian	not Hispanic or Latino	not Hispanic or Latino	70 - 79	160.02	49	3	NA	0	0	0	NA	0	0	NA	NA	NA	NA	NA	NA	NA	NA	NA	NA	NA	NA	NA	NA	NA	NA	NA	NA	NA	NA	NA	1	17.5	2.42	NA	*1/*1				A/A		NA
NA	3	male	Japanese	Asian	not Hispanic or Latino	not Hispanic or Latino	50 - 59	181.102	80.5	NA	NA	0	0	0	NA	NA	NA	NA	NA	NA	NA	NA	NA	NA	NA	NA	NA	NA	NA	NA	NA	NA	NA	NA	NA	NA	NA	NA	1	21	0.96	NA	*1/*1				A/A		NA
NA	3	female	Japanese	Asian	not Hispanic or Latino	not Hispanic or Latino	NA	153.924	54	3; 8	NA	0	0	0	NA	0	0	NA	NA	NA	NA	NA	NA	NA	NA	NA	NA	NA	NA	NA	NA	NA	NA	NA	NA	NA	NA	NA	1	21	1.36	NA	*1/*1				A/A		NA
NA	3	female	Japanese	Asian	not Hispanic or Latino	not Hispanic or Latino	60 - 69	155.956	48	2	NA	0	0	0	NA	0	0	NA	NA	NA	NA	NA	NA	NA	NA	NA	NA	NA	NA	NA	NA	NA	NA	NA	NA	NA	NA	NA	1	42	1.98	NA	*1/*1				A/G		NA
NA	3	female	Japanese	Asian	not Hispanic or Latino	not Hispanic or Latino	70 - 79	150.876	40.5	8	NA	0	0	0	NA	1	0	NA	NA	NA	NA	NA	NA	NA	NA	NA	NA	NA	NA	NA	NA	NA	NA	NA	NA	NA	NA	NA	1	10.5	1.04	NA	*1/*1				A/A		NA
NA	3	male	Japanese	Asian	not Hispanic or Latino	not Hispanic or Latino	60 - 69	165.1	65	3	NA	0	0	0	NA	0	0	NA	NA	NA	NA	NA	NA	NA	NA	NA	NA	NA	NA	NA	NA	NA	NA	NA	NA	NA	NA	NA	1	14	1.81	NA	*1/*1				A/A		NA
NA	3	male	Japanese	Asian	not Hispanic or Latino	not Hispanic or Latino	30 - 39	172.974	52	4; 7; 8	NA	0	0	0	NA	1	1	NA	NA	NA	NA	NA	NA	NA	NA	NA	NA	NA	NA	NA	NA	NA	NA	NA	NA	NA	NA	NA	1	14	2.19	NA	*1/*1				A/A		NA
NA	3	male	Japanese	Asian	not Hispanic or Latino	not Hispanic or Latino	70 - 79	157.988	69	3	NA	0	0	0	NA	0	0	NA	NA	NA	NA	NA	NA	NA	NA	NA	NA	NA	NA	NA	NA	NA	NA	NA	NA	NA	NA	NA	1	17.5	2.02	NA	*1/*1				A/G		NA
NA	3	female	Japanese	Asian	not Hispanic or Latino	not Hispanic or Latino	50 - 59	152.908	50	3; 4	NA	0	0	0	NA	0	1	NA	NA	NA	NA	NA	NA	NA	NA	NA	NA	NA	NA	NA	NA	NA	NA	NA	NA	NA	NA	NA	1	22.75	2.08	NA	*1/*1				A/A		NA
NA	3	male	Japanese	Asian	not Hispanic or Latino	not Hispanic or Latino	70 - 79	170.942	75	8	NA	0	0	0	NA	0	0	NA	NA	NA	NA	NA	NA	NA	NA	NA	NA	NA	NA	NA	NA	NA	NA	NA	NA	NA	NA	NA	1	21	1.32	NA	*1/*1				A/A		NA
NA	3	male	Japanese	Asian	not Hispanic or Latino	not Hispanic or Latino	70 - 79	158.242	63	8	NA	0	0	0	NA	0	0	NA	NA	NA	NA	NA	NA	NA	NA	NA	NA	NA	NA	NA	NA	NA	NA	NA	NA	NA	NA	NA	1	21	1.13	NA	*1/*1				A/A		NA
NA	3	male	Japanese	Asian	not Hispanic or Latino	not Hispanic or Latino	60 - 69	175.006	58	8	NA	0	0	0	NA	0	0	NA	NA	NA	NA	NA	NA	NA	NA	NA	NA	NA	NA	NA	NA	NA	NA	NA	NA	NA	NA	NA	1	10.5	1.36	NA	*1/*1				A/A		NA
NA	3	female	Japanese	Asian	not Hispanic or Latino	not Hispanic or Latino	NA	152.908	53	2	NA	0	0	0	NA	0	0	NA	NA	NA	NA	NA	NA	NA	NA	NA	NA	NA	NA	NA	NA	NA	NA	NA	NA	NA	NA	NA	1	10.5	2.2	NA	*1/*3				A/A		NA
NA	3	male	Japanese	Asian	not Hispanic or Latino	not Hispanic or Latino	60 - 69	166.878	62	8	NA	0	0	0	NA	0	0	NA	NA	NA	NA	NA	NA	NA	NA	NA	NA	NA	NA	NA	NA	NA	NA	NA	NA	NA	NA	NA	1	19.25	2.37	NA	*1/*1				A/A		NA
NA	3	male	Japanese	Asian	not Hispanic or Latino	not Hispanic or Latino	30 - 39	166.116	82	3	NA	0	0	0	NA	0	0	NA	NA	NA	NA	NA	NA	NA	NA	NA	NA	NA	NA	NA	NA	NA	NA	NA	NA	NA	NA	NA	1	10.5	1.07	NA	*1/*1				A/A		NA
NA	3	female	Japanese	Asian	not Hispanic or Latino	not Hispanic or Latino	70 - 79	152.908	61	4	NA	0	0	0	NA	0	1	NA	NA	NA	NA	NA	NA	NA	NA	NA	NA	NA	NA	NA	NA	NA	NA	NA	NA	NA	NA	NA	1	24.5	3.07	NA	*1/*1				A/A		NA
NA	3	male	Japanese	Asian	not Hispanic or Latino	not Hispanic or Latino	60 - 69	172.974	58	3	NA	0	0	0	NA	0	0	NA	NA	NA	NA	NA	NA	NA	NA	NA	NA	NA	NA	NA	NA	NA	NA	NA	NA	NA	NA	NA	1	8.75	1.81	NA	*1/*1				A/G		NA
NA	3	male	Japanese	Asian	not Hispanic or Latino	not Hispanic or Latino	50 - 59	166.878	60	8	NA	0	0	0	NA	0	0	NA	NA	NA	NA	NA	NA	NA	NA	NA	NA	NA	NA	NA	NA	NA	NA	NA	NA	NA	NA	NA	1	28	1	NA	*1/*1				A/A		NA
NA	3	male	Japanese	Asian	not Hispanic or Latino	not Hispanic or Latino	70 - 79	154.94	53	3; 8	NA	0	0	0	NA	1	0	NA	NA	NA	NA	NA	NA	NA	NA	NA	NA	NA	NA	NA	NA	NA	NA	NA	NA	NA	NA	NA	1	7	1.87	NA	*1/*1				A/G		NA
NA	3	male	Japanese	Asian	not Hispanic or Latino	not Hispanic or Latino	70 - 79	168.91	59	8	NA	0	0	0	NA	0	0	NA	NA	NA	NA	NA	NA	NA	NA	NA	NA	NA	NA	NA	NA	NA	NA	NA	NA	NA	NA	NA	1	10.5	1.23	NA	*1/*1				A/A		NA
NA	3	female	Japanese	Asian	not Hispanic or Latino	not Hispanic or Latino	60 - 69	160.02	59	3; 4; 6	NA	0	0	0	NA	0	1	NA	NA	NA	NA	NA	NA	NA	NA	NA	NA	NA	NA	NA	NA	NA	NA	NA	NA	NA	NA	NA	1	35	3.09	NA	*1/*1				A/G		NA
NA	3	male	Japanese	Asian	not Hispanic or Latino	not Hispanic or Latino	60 - 69	163.068	57	3; 4; 8	NA	0	0	0	NA	1	1	NA	NA	NA	NA	NA	NA	NA	NA	NA	NA	NA	NA	NA	NA	NA	NA	NA	NA	NA	NA	NA	1	24.5	2.75	NA	*1/*1				A/A		NA
NA	3	female	Japanese	Asian	not Hispanic or Latino	not Hispanic or Latino	50 - 59	NA	NA	6; 8	NA	0	0	0	NA	0	0	NA	NA	NA	NA	NA	NA	NA	NA	NA	NA	NA	NA	NA	NA	NA	NA	NA	NA	NA	NA	NA	1	17.5	1.25	NA	*1/*1				A/A		NA
NA	3	male	Japanese	Asian	not Hispanic or Latino	not Hispanic or Latino	60 - 69	NA	75.2	3; 8	NA	0	0	0	NA	1	0	NA	NA	NA	NA	NA	NA	NA	NA	NA	NA	NA	NA	NA	NA	NA	NA	NA	NA	NA	NA	NA	1	10.5	2.43	NA	*1/*1				A/A		NA
NA	3	female	Japanese	Asian	not Hispanic or Latino	not Hispanic or Latino	60 - 69	150.114	46	3; 4; 8	NA	0	0	0	NA	1	1	NA	NA	NA	NA	NA	NA	NA	NA	NA	NA	NA	NA	NA	NA	NA	NA	NA	NA	NA	NA	NA	1	24.5	2.95	NA	*1/*1				A/A		NA
NA	3	male	Japanese	Asian	not Hispanic or Latino	not Hispanic or Latino	70 - 79	160.02	70	3; 8	NA	0	0	0	NA	0	0	NA	NA	NA	NA	NA	NA	NA	NA	NA	NA	NA	NA	NA	NA	NA	NA	NA	NA	NA	NA	NA	1	21	2.86	NA	*1/*1				A/A		NA
NA	3	female	Japanese	Asian	not Hispanic or Latino	not Hispanic or Latino	70 - 79	149.098	53	3; 8	NA	0	0	0	NA	0	0	NA	NA	NA	NA	NA	NA	NA	NA	NA	NA	NA	NA	NA	NA	NA	NA	NA	NA	NA	NA	NA	1	14	1.4	NA	*1/*1				A/A		NA
NA	3	male	Japanese	Asian	not Hispanic or Latino	not Hispanic or Latino	60 - 69	NA	NA	4	NA	0	0	0	NA	0	1	NA	NA	NA	NA	NA	NA	NA	NA	NA	NA	NA	NA	NA	NA	NA	NA	NA	NA	NA	NA	NA	1	21	1.04	NA	*1/*1				A/A		NA
NA	3	female	Japanese	Asian	not Hispanic or Latino	not Hispanic or Latino	70 - 79	152.908	35	3; 4; 8	NA	0	0	0	NA	1	1	NA	NA	NA	NA	NA	NA	NA	NA	NA	NA	NA	NA	NA	NA	NA	NA	NA	NA	NA	NA	NA	1	17.5	2.54	NA	*1/*1				A/G		NA
NA	3	female	Japanese	Asian	not Hispanic or Latino	not Hispanic or Latino	70 - 79	150.114	52.5	8	NA	0	0	0	NA	0	0	NA	NA	NA	NA	NA	NA	NA	NA	NA	NA	NA	NA	NA	NA	NA	NA	NA	NA	NA	NA	NA	1	35	2.71	NA	*1/*1				A/A		NA
NA	3	female	Japanese	Asian	not Hispanic or Latino	not Hispanic or Latino	70 - 79	163.068	80	3	NA	0	0	0	NA	0	0	NA	NA	NA	NA	NA	NA	NA	NA	NA	NA	NA	NA	NA	NA	NA	NA	NA	NA	NA	NA	NA	1	28	1.24	NA	*1/*1				A/G		NA
NA	3	male	Japanese	Asian	not Hispanic or Latino	not Hispanic or Latino	70 - 79	165.1	70	3; 8	NA	0	0	0	NA	1	0	NA	NA	NA	NA	NA	NA	NA	NA	NA	NA	NA	NA	NA	NA	NA	NA	NA	NA	NA	NA	NA	1	17.5	1.95	NA	*1/*1				A/A		NA
NA	3	male	Japanese	Asian	not Hispanic or Latino	not Hispanic or Latino	NA	165.1	55	3; 8	NA	0	0	0	NA	0	0	NA	NA	NA	NA	NA	NA	NA	NA	NA	NA	NA	NA	NA	NA	NA	NA	NA	NA	NA	NA	NA	1	28	1.9	NA	*1/*1				A/A		NA
NA	3	male	Japanese	Asian	not Hispanic or Latino	not Hispanic or Latino	40 - 49	167.894	95	3; 8	NA	0	0	0	NA	1	0	NA	NA	NA	NA	NA	NA	NA	NA	NA	NA	NA	NA	NA	NA	NA	NA	NA	NA	NA	NA	NA	1	24.5	1.95	NA	*1/*1				A/A		NA
NA	3	male	Japanese	Asian	not Hispanic or Latino	not Hispanic or Latino	50 - 59	169.418	67	3	NA	0	0	0	NA	0	0	NA	NA	NA	NA	NA	NA	NA	NA	NA	NA	NA	NA	NA	NA	NA	NA	NA	NA	NA	NA	NA	1	38.5	1.81	NA	*1/*1				A/A		NA
NA	3	male	Japanese	Asian	not Hispanic or Latino	not Hispanic or Latino	70 - 79	161.036	62.5	8	NA	0	0	0	NA	0	0	NA	NA	NA	NA	NA	NA	NA	NA	NA	NA	NA	NA	NA	NA	NA	NA	NA	NA	NA	NA	NA	1	10.5	1.42	NA	*1/*3				A/A		NA
NA	3	male	Japanese	Asian	not Hispanic or Latino	not Hispanic or Latino	60 - 69	156.972	58	6; 8	NA	0	0	0	NA	1	0	NA	NA	NA	NA	NA	NA	NA	NA	NA	NA	NA	NA	NA	NA	NA	NA	NA	NA	NA	NA	NA	1	24.5	1.04	NA	*1/*1				A/A		NA
NA	3	male	Japanese	Asian	not Hispanic or Latino	not Hispanic or Latino	70 - 79	162.052	69	7; 8	NA	0	0	0	NA	0	0	NA	NA	NA	NA	NA	NA	NA	NA	NA	NA	NA	NA	NA	NA	NA	NA	NA	NA	NA	NA	NA	1	14	1.3	NA	*1/*1				A/A		NA
NA	3	male	Japanese	Asian	not Hispanic or Latino	not Hispanic or Latino	60 - 69	172.974	55	8	NA	0	0	0	NA	0	0	NA	NA	NA	NA	NA	NA	NA	NA	NA	NA	NA	NA	NA	NA	NA	NA	NA	NA	NA	NA	NA	1	14	1.29	NA	*1/*1				A/A		NA
NA	3	female	Japanese	Asian	not Hispanic or Latino	not Hispanic or Latino	70 - 79	150.114	46.8	3	NA	0	0	0	NA	0	0	NA	NA	NA	NA	NA	NA	NA	NA	NA	NA	NA	NA	NA	NA	NA	NA	NA	NA	NA	NA	NA	1	7	1.15	NA	*1/*1				A/A		NA
NA	3	male	Japanese	Asian	not Hispanic or Latino	not Hispanic or Latino	50 - 59	159.512	63	4; 8	NA	0	0	0	NA	0	1	NA	NA	NA	NA	NA	NA	NA	NA	NA	NA	NA	NA	NA	NA	NA	NA	NA	NA	NA	NA	NA	1	31.5	NA	NA	*1/*1				A/A		NA
NA	3	female	Japanese	Asian	not Hispanic or Latino	not Hispanic or Latino	40 - 49	180.086	85	4	NA	0	0	0	NA	0	1	NA	NA	NA	NA	NA	NA	NA	NA	NA	NA	NA	NA	NA	NA	NA	NA	NA	NA	NA	NA	NA	1	9.62	2.37	NA	*1/*1				A/A		NA
NA	3	male	Japanese	Asian	not Hispanic or Latino	not Hispanic or Latino	70 - 79	150.876	57	7; 8	NA	0	0	0	NA	1	0	NA	NA	NA	NA	NA	NA	NA	NA	NA	NA	NA	NA	NA	NA	NA	NA	NA	NA	NA	NA	NA	1	10.5	1.81	NA	*1/*1				A/G		NA
NA	3	male	Japanese	Asian	not Hispanic or Latino	not Hispanic or Latino	60 - 69	178.054	67	1	NA	0	0	0	NA	0	0	NA	NA	NA	NA	NA	NA	NA	NA	NA	NA	NA	NA	NA	NA	NA	NA	NA	NA	NA	NA	NA	1	28	2.1	NA	*1/*1				A/A		NA
NA	3	female	Japanese	Asian	not Hispanic or Latino	not Hispanic or Latino	50 - 59	156.972	49.5	3	NA	0	0	0	NA	0	0	NA	NA	NA	NA	NA	NA	NA	NA	NA	NA	NA	NA	NA	NA	NA	NA	NA	NA	NA	NA	NA	1	17.5	1.4	NA	*1/*1				A/A		NA
NA	3	female	Japanese	Asian	not Hispanic or Latino	not Hispanic or Latino	70 - 79	154.94	59	3	NA	0	0	0	NA	0	0	NA	NA	NA	NA	NA	NA	NA	NA	NA	NA	NA	NA	NA	NA	NA	NA	NA	NA	NA	NA	NA	1	14	1.37	NA	*1/*1				A/A		NA
NA	3	male	Japanese	Asian	not Hispanic or Latino	not Hispanic or Latino	40 - 49	175.006	110	3; 8	NA	0	0	0	NA	1	0	NA	NA	NA	NA	NA	NA	NA	NA	NA	NA	NA	NA	NA	NA	NA	NA	NA	NA	NA	NA	NA	1	21	1.3	NA	*1/*1				G/G		NA
NA	3	male	Japanese	Asian	not Hispanic or Latino	not Hispanic or Latino	70 - 79	164.592	69	3; 8	NA	0	0	0	NA	0	0	NA	NA	NA	NA	NA	NA	NA	NA	NA	NA	NA	NA	NA	NA	NA	NA	NA	NA	NA	NA	NA	1	14	1	NA	*1/*1				A/G		NA
NA	3	male	Japanese	Asian	not Hispanic or Latino	not Hispanic or Latino	70 - 79	163.068	48	3; 8	NA	0	0	0	NA	1	0	NA	NA	NA	NA	NA	NA	NA	NA	NA	NA	NA	NA	NA	NA	NA	NA	NA	NA	NA	NA	NA	1	10.5	1.39	NA	*1/*1				A/A		NA
NA	3	male	Japanese	Asian	not Hispanic or Latino	not Hispanic or Latino	40 - 49	162.052	60	8	NA	0	0	0	NA	0	0	NA	NA	NA	NA	NA	NA	NA	NA	NA	NA	NA	NA	NA	NA	NA	NA	NA	NA	NA	NA	NA	1	17.5	1.31	NA	*1/*1				A/A		NA
NA	3	female	Japanese	Asian	not Hispanic or Latino	not Hispanic or Latino	70 - 79	151.892	51	1; 2	NA	0	0	0	NA	0	0	NA	NA	NA	NA	NA	NA	NA	NA	NA	NA	NA	NA	NA	NA	NA	NA	NA	NA	NA	NA	NA	1	3.5	NA	NA	*1/*1				A/A		NA
NA	3	female	Japanese	Asian	not Hispanic or Latino	not Hispanic or Latino	50 - 59	154.432	52	3; 4; 8	NA	0	0	0	NA	1	1	NA	NA	NA	NA	NA	NA	NA	NA	NA	NA	NA	NA	NA	NA	NA	NA	NA	NA	NA	NA	NA	1	28	1.62	NA	*1/*1				A/A		NA
NA	3	male	Japanese	Asian	not Hispanic or Latino	not Hispanic or Latino	50 - 59	173.482	68.5	3	NA	0	0	0	NA	0	0	NA	NA	NA	NA	NA	NA	NA	NA	NA	NA	NA	NA	NA	NA	NA	NA	NA	NA	NA	NA	NA	1	24.5	1.18	NA	*1/*1				A/A		NA
NA	3	male	Japanese	Asian	not Hispanic or Latino	not Hispanic or Latino	70 - 79	164.084	64.5	3	NA	0	0	0	NA	0	0	NA	NA	NA	NA	NA	NA	NA	NA	NA	NA	NA	NA	NA	NA	NA	NA	NA	NA	NA	NA	NA	1	28	1.21	NA	*1/*1				A/A		NA
NA	3	male	Japanese	Asian	not Hispanic or Latino	not Hispanic or Latino	80 - 89	162.052	72	6	NA	0	0	0	NA	0	0	NA	NA	NA	NA	NA	NA	NA	NA	NA	NA	NA	NA	NA	NA	NA	NA	NA	NA	NA	NA	NA	1	7	1.01	NA	*1/*1				A/A		NA
NA	3	male	Japanese	Asian	not Hispanic or Latino	not Hispanic or Latino	50 - 59	166.116	63	3; 8	NA	0	0	0	NA	1	0	NA	NA	NA	NA	NA	NA	NA	NA	NA	NA	NA	NA	NA	NA	NA	NA	NA	NA	NA	NA	NA	1	7	2.16	NA	*1/*1				A/A		NA
NA	3	female	Japanese	Asian	not Hispanic or Latino	not Hispanic or Latino	NA	160.02	47	4; 8	NA	0	0	0	NA	1	1	NA	NA	NA	NA	NA	NA	NA	NA	NA	NA	NA	NA	NA	NA	NA	NA	NA	NA	NA	NA	NA	1	21	1.75	NA	*1/*1				A/A		NA
NA	3	NA	Japanese	Asian	not Hispanic or Latino	not Hispanic or Latino	70 - 79	165.1	64.3	3; 4; 8	NA	0	0	0	NA	0	1	NA	NA	NA	NA	NA	NA	NA	NA	NA	NA	NA	NA	NA	NA	NA	NA	NA	NA	NA	NA	NA	1	24.5	2.62	NA	*1/*1				A/G		NA
NA	3	male	Japanese	Asian	not Hispanic or Latino	not Hispanic or Latino	50 - 59	162.052	64	3; 8	NA	0	0	0	NA	1	0	NA	NA	NA	NA	NA	NA	NA	NA	NA	NA	NA	NA	NA	NA	NA	NA	NA	NA	NA	NA	NA	1	7	1.1	NA	*1/*1				A/A		NA
NA	3	female	Japanese	Asian	not Hispanic or Latino	not Hispanic or Latino	80 - 89	145.034	40	8	NA	0	0	0	NA	0	0	NA	NA	NA	NA	NA	NA	NA	NA	NA	NA	NA	NA	NA	NA	NA	NA	NA	NA	NA	NA	NA	1	14	1.27	NA	*1/*1				A/A		NA
NA	3	male	Japanese	Asian	not Hispanic or Latino	not Hispanic or Latino	70 - 79	166.878	59	1; 8	NA	0	0	0	NA	0	0	NA	NA	NA	NA	NA	NA	NA	NA	NA	NA	NA	NA	NA	NA	NA	NA	NA	NA	NA	NA	NA	1	28	3.24	NA	*1/*1				A/A		NA
NA	3	female	Japanese	Asian	not Hispanic or Latino	not Hispanic or Latino	60 - 69	146.05	50	1	NA	0	0	0	NA	0	0	NA	NA	NA	NA	NA	NA	NA	NA	NA	NA	NA	NA	NA	NA	NA	NA	NA	NA	NA	NA	NA	1	7	1.09	NA	*1/*1				A/A		NA
NA	3	female	Japanese	Asian	not Hispanic or Latino	not Hispanic or Latino	50 - 59	150.876	50	4	NA	0	0	0	NA	0	1	NA	NA	NA	NA	NA	NA	NA	NA	NA	NA	NA	NA	NA	NA	NA	NA	NA	NA	NA	NA	NA	1	21	2.54	NA	*1/*1				A/A		NA
NA	3	male	Japanese	Asian	not Hispanic or Latino	not Hispanic or Latino	60 - 69	169.926	65	4	NA	0	0	0	NA	0	1	NA	NA	NA	NA	NA	NA	NA	NA	NA	NA	NA	NA	NA	NA	NA	NA	NA	NA	NA	NA	NA	1	35	NA	NA	*1/*1				A/G		NA
NA	3	male	Japanese	Asian	not Hispanic or Latino	not Hispanic or Latino	40 - 49	167.894	65	8	NA	0	0	0	NA	1	0	NA	NA	NA	NA	NA	NA	NA	NA	NA	NA	NA	NA	NA	NA	NA	NA	NA	NA	NA	NA	NA	1	28	1.95	NA	*1/*1				A/G		NA
NA	3	male	Japanese	Asian	not Hispanic or Latino	not Hispanic or Latino	60 - 69	157.988	62	8	NA	0	0	0	NA	0	0	NA	NA	NA	NA	NA	NA	NA	NA	NA	NA	NA	NA	NA	NA	NA	NA	NA	NA	NA	NA	NA	1	10.5	1.5	NA	*1/*1				A/A		NA
NA	3	male	Japanese	Asian	not Hispanic or Latino	not Hispanic or Latino	60 - 69	164.084	57	3; 6; 8	NA	0	0	0	NA	0	0	NA	NA	NA	NA	NA	NA	NA	NA	NA	NA	NA	NA	NA	NA	NA	NA	NA	NA	NA	NA	NA	1	17.5	1.89	NA	*1/*1				A/A		NA
NA	3	female	Japanese	Asian	not Hispanic or Latino	not Hispanic or Latino	60 - 69	146.05	48	3; 4; 7	NA	0	0	0	NA	0	1	NA	NA	NA	NA	NA	NA	NA	NA	NA	NA	NA	NA	NA	NA	NA	NA	NA	NA	NA	NA	NA	1	21	1.65	NA	*1/*1				A/G		NA
NA	3	male	Japanese	Asian	not Hispanic or Latino	not Hispanic or Latino	50 - 59	172.974	68	3	NA	0	0	0	NA	0	0	NA	NA	NA	NA	NA	NA	NA	NA	NA	NA	NA	NA	NA	NA	NA	NA	NA	NA	NA	NA	NA	1	17.5	2.54	NA	*1/*1				A/G		NA
NA	3	female	Japanese	Asian	not Hispanic or Latino	not Hispanic or Latino	70 - 79	160.02	55	3; 8	NA	0	0	0	NA	0	0	NA	NA	NA	NA	NA	NA	NA	NA	NA	NA	NA	NA	NA	NA	NA	NA	NA	NA	NA	NA	NA	1	7	2.04	NA	*1/*1				A/G		NA
NA	3	male	Japanese	Asian	not Hispanic or Latino	not Hispanic or Latino	60 - 69	166.624	59	6; 8	NA	0	0	0	NA	1	0	NA	NA	NA	NA	NA	NA	NA	NA	NA	NA	NA	NA	NA	NA	NA	NA	NA	NA	NA	NA	NA	1	14	2.05	NA	*1/*1				A/A		NA
NA	3	male	Japanese	Asian	not Hispanic or Latino	not Hispanic or Latino	70 - 79	163.068	63	3	NA	0	0	0	NA	0	0	NA	NA	NA	NA	NA	NA	NA	NA	NA	NA	NA	NA	NA	NA	NA	NA	NA	NA	NA	NA	NA	1	21	2.05	NA	*1/*1				A/A		NA
NA	3	male	Japanese	Asian	not Hispanic or Latino	not Hispanic or Latino	70 - 79	160.02	55	3	NA	0	0	0	NA	0	0	NA	NA	NA	NA	NA	NA	NA	NA	NA	NA	NA	NA	NA	NA	NA	NA	NA	NA	NA	NA	NA	1	14	3.08	NA	*1/*1				A/A		NA
NA	3	male	Japanese	Asian	not Hispanic or Latino	not Hispanic or Latino	70 - 79	153.416	51.6	3	NA	0	0	0	NA	0	0	NA	NA	NA	NA	NA	NA	NA	NA	NA	NA	NA	NA	NA	NA	NA	NA	NA	NA	NA	NA	NA	1	14	2.1	NA	*1/*1				A/A		NA
NA	3	male	Japanese	Asian	not Hispanic or Latino	not Hispanic or Latino	70 - 79	163.068	59	8	NA	0	0	0	NA	0	0	NA	NA	NA	NA	NA	NA	NA	NA	NA	NA	NA	NA	NA	NA	NA	NA	NA	NA	NA	NA	NA	1	21	1.87	NA	*1/*1				A/A		NA
NA	3	female	Japanese	Asian	not Hispanic or Latino	not Hispanic or Latino	50 - 59	151.892	44	4; 8	NA	0	0	0	NA	1	1	NA	NA	NA	NA	NA	NA	NA	NA	NA	NA	NA	NA	NA	NA	NA	NA	NA	NA	NA	NA	NA	1	14	2.11	NA	*1/*1				A/A		NA
NA	3	female	Japanese	Asian	not Hispanic or Latino	not Hispanic or Latino	70 - 79	145.034	49	8	NA	0	0	0	NA	0	0	NA	NA	NA	NA	NA	NA	NA	NA	NA	NA	NA	NA	NA	NA	NA	NA	NA	NA	NA	NA	NA	1	14	1.85	NA	*1/*1				A/A		NA
NA	3	female	Japanese	Asian	not Hispanic or Latino	not Hispanic or Latino	70 - 79	153.924	55	3; 8	NA	0	0	0	NA	0	0	NA	NA	NA	NA	NA	NA	NA	NA	NA	NA	NA	NA	NA	NA	NA	NA	NA	NA	NA	NA	NA	1	21	1.32	NA	*1/*1				A/G		NA
NA	3	female	Japanese	Asian	not Hispanic or Latino	not Hispanic or Latino	60 - 69	151.892	44	3	NA	0	0	0	NA	0	0	NA	NA	NA	NA	NA	NA	NA	NA	NA	NA	NA	NA	NA	NA	NA	NA	NA	NA	NA	NA	NA	1	28	1.82	NA	*1/*1				A/G		NA
NA	3	male	Japanese	Asian	not Hispanic or Latino	not Hispanic or Latino	70 - 79	157.988	57.5	8	NA	0	0	0	NA	0	0	NA	NA	NA	NA	NA	NA	NA	NA	NA	NA	NA	NA	NA	NA	NA	NA	NA	NA	NA	NA	NA	1	17.5	2.77	NA	*1/*1				A/A		NA
NA	3	male	Japanese	Asian	not Hispanic or Latino	not Hispanic or Latino	60 - 69	169.418	66	3; 8	NA	0	0	0	NA	1	0	NA	NA	NA	NA	NA	NA	NA	NA	NA	NA	NA	NA	NA	NA	NA	NA	NA	NA	NA	NA	NA	1	17.5	2.57	NA	*1/*1				A/A		NA
NA	3	male	Japanese	Asian	not Hispanic or Latino	not Hispanic or Latino	50 - 59	165.1	80	3	NA	0	0	0	NA	0	0	NA	NA	NA	NA	NA	NA	NA	NA	NA	NA	NA	NA	NA	NA	NA	NA	NA	NA	NA	NA	NA	1	24.5	2.04	NA	*1/*1				A/A		NA
NA	3	male	Japanese	Asian	not Hispanic or Latino	not Hispanic or Latino	50 - 59	163.068	70	3; 8	NA	0	0	0	NA	0	0	NA	NA	NA	NA	NA	NA	NA	NA	NA	NA	NA	NA	NA	NA	NA	NA	NA	NA	NA	NA	NA	1	17.5	1.97	NA	*1/*1				A/A		NA
NA	3	male	Japanese	Asian	not Hispanic or Latino	not Hispanic or Latino	70 - 79	NA	NA	3; 6	NA	0	0	0	NA	0	0	NA	NA	NA	NA	NA	NA	NA	NA	NA	NA	NA	NA	NA	NA	NA	NA	NA	NA	NA	NA	NA	1	21	1.84	NA	*1/*1				A/A		NA
NA	3	male	Japanese	Asian	not Hispanic or Latino	not Hispanic or Latino	70 - 79	176.022	78	3; 8	NA	0	0	0	NA	1	0	NA	NA	NA	NA	NA	NA	NA	NA	NA	NA	NA	NA	NA	NA	NA	NA	NA	NA	NA	NA	NA	1	8.75	2.04	NA	*1/*1				A/A		NA
NA	3	male	Japanese	Asian	not Hispanic or Latino	not Hispanic or Latino	70 - 79	167.894	53.2	6	NA	0	0	0	NA	0	0	NA	NA	NA	NA	NA	NA	NA	NA	NA	NA	NA	NA	NA	NA	NA	NA	NA	NA	NA	NA	NA	1	21	1.34	NA	*1/*1				A/A		NA
NA	3	male	Japanese	Asian	not Hispanic or Latino	not Hispanic or Latino	50 - 59	165.1	73	6	NA	0	0	0	NA	0	0	NA	NA	NA	NA	NA	NA	NA	NA	NA	NA	NA	NA	NA	NA	NA	NA	NA	NA	NA	NA	NA	1	21	1.44	NA	*1/*1				A/A		NA
NA	3	male	Japanese	Asian	not Hispanic or Latino	not Hispanic or Latino	70 - 79	171.958	52	4	NA	0	0	0	NA	0	1	NA	NA	NA	NA	NA	NA	NA	NA	NA	NA	NA	NA	NA	NA	NA	NA	NA	NA	NA	NA	NA	1	17.5	NA	NA	*1/*1				A/A		NA
NA	3	female	Japanese	Asian	not Hispanic or Latino	not Hispanic or Latino	50 - 59	146.05	51	4	NA	0	0	0	NA	0	1	NA	NA	NA	NA	NA	NA	NA	NA	NA	NA	NA	NA	NA	NA	NA	NA	NA	NA	NA	NA	NA	1	38.5	NA	NA	*1/*1				A/G		NA
NA	3	male	Japanese	Asian	not Hispanic or Latino	not Hispanic or Latino	50 - 59	NA	NA	4; 8	NA	0	0	0	NA	0	1	NA	NA	NA	NA	NA	NA	NA	NA	NA	NA	NA	NA	NA	NA	NA	NA	NA	NA	NA	NA	NA	1	35	NA	NA	*1/*1				A/G		NA
NA	3	male	Japanese	Asian	not Hispanic or Latino	not Hispanic or Latino	60 - 69	170.942	58.5	4; 8	NA	0	0	0	NA	1	1	NA	NA	NA	NA	NA	NA	NA	NA	NA	NA	NA	NA	NA	NA	NA	NA	NA	NA	NA	NA	NA	1	28	NA	NA	*1/*1				A/A		NA
NA	3	male	Japanese	Asian	not Hispanic or Latino	not Hispanic or Latino	50 - 59	163.068	56	4	NA	0	0	0	NA	0	1	NA	NA	NA	NA	NA	NA	NA	NA	NA	NA	NA	NA	NA	NA	NA	NA	NA	NA	NA	NA	NA	1	49	NA	NA	*1/*1				A/G		NA
NA	3	male	Japanese	Asian	not Hispanic or Latino	not Hispanic or Latino	50 - 59	164.084	64	3	NA	0	0	0	NA	0	0	NA	NA	NA	NA	NA	NA	NA	NA	NA	NA	NA	NA	NA	NA	NA	NA	NA	NA	NA	NA	NA	1	28	2.75	NA	*1/*1				A/A		NA
NA	3	male	Japanese	Asian	not Hispanic or Latino	not Hispanic or Latino	50 - 59	NA	56.5	3; 4	NA	0	0	0	NA	0	1	NA	NA	NA	NA	NA	NA	NA	NA	NA	NA	NA	NA	NA	NA	NA	NA	NA	NA	NA	NA	NA	1	24.5	NA	NA	*1/*1				A/A		NA
NA	3	female	Japanese	Asian	not Hispanic or Latino	not Hispanic or Latino	60 - 69	160.02	56	8	NA	0	0	0	NA	0	0	NA	NA	NA	NA	NA	NA	NA	NA	NA	NA	NA	NA	NA	NA	NA	NA	NA	NA	NA	NA	NA	1	21	NA	NA	*1/*1				A/A		NA
NA	3	female	Japanese	Asian	not Hispanic or Latino	not Hispanic or Latino	60 - 69	155.956	50	4; 6; 8	NA	0	0	0	NA	0	1	NA	NA	NA	NA	NA	NA	NA	NA	NA	NA	NA	NA	NA	NA	NA	NA	NA	NA	NA	NA	NA	1	21	2.1	NA	*1/*1				A/A		NA
NA	3	male	Japanese	Asian	not Hispanic or Latino	not Hispanic or Latino	60 - 69	160.02	50	8	NA	0	0	0	NA	0	0	NA	NA	NA	NA	NA	NA	NA	NA	NA	NA	NA	NA	NA	NA	NA	NA	NA	NA	NA	NA	NA	1	10.5	NA	NA	*1/*1				A/A		NA
NA	3	female	Japanese	Asian	not Hispanic or Latino	not Hispanic or Latino	70 - 79	157.988	55	4	NA	0	0	0	NA	0	1	NA	NA	NA	NA	NA	NA	NA	NA	NA	NA	NA	NA	NA	NA	NA	NA	NA	NA	NA	NA	NA	1	14	NA	NA	*1/*3				A/A		NA
NA	3	male	Japanese	Asian	not Hispanic or Latino	not Hispanic or Latino	70 - 79	NA	NA	4; 8	NA	0	0	0	NA	1	1	NA	NA	NA	NA	NA	NA	NA	NA	NA	NA	NA	NA	NA	NA	NA	NA	NA	NA	NA	NA	NA	1	28	NA	NA	*1/*1				A/G		NA
NA	3	female	Japanese	Asian	not Hispanic or Latino	not Hispanic or Latino	70 - 79	149.098	50	8	NA	0	0	0	NA	1	0	NA	NA	NA	NA	NA	NA	NA	NA	NA	NA	NA	NA	NA	NA	NA	NA	NA	NA	NA	NA	NA	1	21	NA	NA	*1/*1				A/G		NA
NA	3	male	Japanese	Asian	not Hispanic or Latino	not Hispanic or Latino	70 - 79	169.926	78	4	NA	0	0	0	NA	0	1	NA	NA	NA	NA	NA	NA	NA	NA	NA	NA	NA	NA	NA	NA	NA	NA	NA	NA	NA	NA	NA	1	35	NA	NA	*1/*1				A/A		NA
NA	3	male	Japanese	Asian	not Hispanic or Latino	not Hispanic or Latino	70 - 79	156.972	58	8	NA	0	0	0	NA	1	0	NA	NA	NA	NA	NA	NA	NA	NA	NA	NA	NA	NA	NA	NA	NA	NA	NA	NA	NA	NA	NA	1	31.5	1.94	NA	*1/*1				A/G		NA
NA	3	male	Japanese	Asian	not Hispanic or Latino	not Hispanic or Latino	60 - 69	NA	NA	8	NA	0	0	0	NA	1	0	NA	NA	NA	NA	NA	NA	NA	NA	NA	NA	NA	NA	NA	NA	NA	NA	NA	NA	NA	NA	NA	1	14	1.2	NA	*1/*1				A/A		NA
NA	3	female	Japanese	Asian	not Hispanic or Latino	not Hispanic or Latino	70 - 79	154.94	60	8	NA	0	0	0	NA	1	0	NA	NA	NA	NA	NA	NA	NA	NA	NA	NA	NA	NA	NA	NA	NA	NA	NA	NA	NA	NA	NA	1	15.75	1.79	NA	*1/*1				A/A		NA
NA	3	male	Japanese	Asian	not Hispanic or Latino	not Hispanic or Latino	70 - 79	152.908	40	8	NA	0	0	0	NA	0	0	NA	NA	NA	NA	NA	NA	NA	NA	NA	NA	NA	NA	NA	NA	NA	NA	NA	NA	NA	NA	NA	1	14	2.07	NA	*1/*1				A/A		NA
NA	3	male	Japanese	Asian	not Hispanic or Latino	not Hispanic or Latino	70 - 79	NA	NA	4	NA	0	0	0	NA	0	1	NA	NA	NA	NA	NA	NA	NA	NA	NA	NA	NA	NA	NA	NA	NA	NA	NA	NA	NA	NA	NA	1	21	NA	NA	*1/*1				A/A		NA
NA	3	female	Japanese	Asian	not Hispanic or Latino	not Hispanic or Latino	80 - 89	147.066	50	4	NA	0	0	0	NA	0	1	NA	NA	NA	NA	NA	NA	NA	NA	NA	NA	NA	NA	NA	NA	NA	NA	NA	NA	NA	NA	NA	1	21	1.7	NA	*1/*1				A/A		NA
NA	3	male	Japanese	Asian	not Hispanic or Latino	not Hispanic or Latino	20 - 29	162.052	59	4	NA	0	0	0	NA	0	1	NA	NA	NA	NA	NA	NA	NA	NA	NA	NA	NA	NA	NA	NA	NA	NA	NA	NA	NA	NA	NA	1	10.5	1.97	NA	*1/*1				A/A		NA
NA	3	male	Japanese	Asian	not Hispanic or Latino	not Hispanic or Latino	60 - 69	161.036	68	3	NA	0	0	0	NA	0	0	NA	NA	NA	NA	NA	NA	NA	NA	NA	NA	NA	NA	NA	NA	NA	NA	NA	NA	NA	NA	NA	1	35	2.88	NA	*1/*1				A/A		NA
NA	3	male	Japanese	Asian	not Hispanic or Latino	not Hispanic or Latino	50 - 59	160.02	75	3	NA	0	0	0	NA	0	0	NA	NA	NA	NA	NA	NA	NA	NA	NA	NA	NA	NA	NA	NA	NA	NA	NA	NA	NA	NA	NA	1	7	1.25	NA	*1/*3				A/A		NA
NA	3	male	Japanese	Asian	not Hispanic or Latino	not Hispanic or Latino	50 - 59	155.956	66	8	NA	0	0	0	NA	0	0	NA	NA	NA	NA	NA	NA	NA	NA	NA	NA	NA	NA	NA	NA	NA	NA	NA	NA	NA	NA	NA	1	21	1.09	NA	*1/*1				A/A		NA
NA	3	male	Japanese	Asian	not Hispanic or Latino	not Hispanic or Latino	60 - 69	160.02	65.2	4	NA	0	0	0	NA	0	1	NA	NA	NA	NA	NA	NA	NA	NA	NA	NA	NA	NA	NA	NA	NA	NA	NA	NA	NA	NA	NA	1	17.5	NA	NA	*1/*1				A/A		NA
NA	3	male	Japanese	Asian	not Hispanic or Latino	not Hispanic or Latino	70 - 79	154.94	54.6	3; 8	NA	0	0	0	NA	1	0	NA	NA	NA	NA	NA	NA	NA	NA	NA	NA	NA	NA	NA	NA	NA	NA	NA	NA	NA	NA	NA	1	17.5	1.46	NA	*1/*1				A/A		NA
NA	3	NA	Japanese	Asian	not Hispanic or Latino	not Hispanic or Latino	NA	159.004	68	3	NA	0	0	0	NA	0	0	NA	NA	NA	NA	NA	NA	NA	NA	NA	NA	NA	NA	NA	NA	NA	NA	NA	NA	NA	NA	NA	1	21	2.52	NA	*1/*1				A/A		NA
NA	3	male	Japanese	Asian	not Hispanic or Latino	not Hispanic or Latino	50 - 59	166.878	65	8	NA	0	0	0	NA	0	0	NA	NA	NA	NA	NA	NA	NA	NA	NA	NA	NA	NA	NA	NA	NA	NA	NA	NA	NA	NA	NA	1	21	1.15	NA	*1/*1				A/A		NA
NA	3	female	Japanese	Asian	not Hispanic or Latino	not Hispanic or Latino	50 - 59	NA	NA	4	NA	0	0	0	NA	0	1	NA	NA	NA	NA	NA	NA	NA	NA	NA	NA	NA	NA	NA	NA	NA	NA	NA	NA	NA	NA	NA	1	56	NA	NA	*1/*1				A/G		NA
NA	3	male	Japanese	Asian	not Hispanic or Latino	not Hispanic or Latino	60 - 69	172.974	72	6; 8	NA	0	0	0	NA	0	0	NA	NA	NA	NA	NA	NA	NA	NA	NA	NA	NA	NA	NA	NA	NA	NA	NA	NA	NA	NA	NA	1	17.5	NA	NA	*1/*1				A/A		NA
NA	3	male	Japanese	Asian	not Hispanic or Latino	not Hispanic or Latino	70 - 79	160.02	57	8	NA	0	0	0	NA	0	0	NA	NA	NA	NA	NA	NA	NA	NA	NA	NA	NA	NA	NA	NA	NA	NA	NA	NA	NA	NA	NA	1	14	1.98	NA	*1/*1				A/A		NA
NA	3	female	Japanese	Asian	not Hispanic or Latino	not Hispanic or Latino	NA	150.114	57	4; 8	NA	0	0	0	NA	1	1	NA	NA	NA	NA	NA	NA	NA	NA	NA	NA	NA	NA	NA	NA	NA	NA	NA	NA	NA	NA	NA	1	17.5	NA	NA	*1/*1				A/A		NA
NA	3	male	Japanese	Asian	not Hispanic or Latino	not Hispanic or Latino	70 - 79	169.926	80	3; 8	NA	0	0	0	NA	0	0	NA	NA	NA	NA	NA	NA	NA	NA	NA	NA	NA	NA	NA	NA	NA	NA	NA	NA	NA	NA	NA	1	14	1.45	NA	*1/*1				A/A		NA
NA	3	male	Japanese	Asian	not Hispanic or Latino	not Hispanic or Latino	50 - 59	171.958	69	4	NA	0	0	0	NA	0	1	NA	NA	NA	NA	NA	NA	NA	NA	NA	NA	NA	NA	NA	NA	NA	NA	NA	NA	NA	NA	NA	1	21	NA	NA	*1/*1				A/A		NA
NA	3	female	Japanese	Asian	not Hispanic or Latino	not Hispanic or Latino	70 - 79	145.034	50	8	NA	0	0	0	NA	0	0	NA	NA	NA	NA	NA	NA	NA	NA	NA	NA	NA	NA	NA	NA	NA	NA	NA	NA	NA	NA	NA	1	10.5	1.19	NA	*1/*1				A/A		NA
NA	3	female	Japanese	Asian	not Hispanic or Latino	not Hispanic or Latino	70 - 79	145.034	43	3	NA	0	0	0	NA	0	0	NA	NA	NA	NA	NA	NA	NA	NA	NA	NA	NA	NA	NA	NA	NA	NA	NA	NA	NA	NA	NA	1	10.5	1.16	NA	*1/*1				A/A		NA
NA	3	male	Japanese	Asian	not Hispanic or Latino	not Hispanic or Latino	60 - 69	162.052	72	8	NA	0	0	0	NA	0	0	NA	NA	NA	NA	NA	NA	NA	NA	NA	NA	NA	NA	NA	NA	NA	NA	NA	NA	NA	NA	NA	1	17.5	2.21	NA	*1/*1				A/A		NA
NA	3	female	Japanese	Asian	not Hispanic or Latino	not Hispanic or Latino	50 - 59	152.4	102	4	NA	0	0	0	NA	0	1	NA	NA	NA	NA	NA	NA	NA	NA	NA	NA	NA	NA	NA	NA	NA	NA	NA	NA	NA	NA	NA	1	28	2.4	NA	*1/*1				A/A		NA
NA	3	female	Japanese	Asian	not Hispanic or Latino	not Hispanic or Latino	80 - 89	NA	NA	6	NA	0	0	0	NA	0	0	NA	NA	NA	NA	NA	NA	NA	NA	NA	NA	NA	NA	NA	NA	NA	NA	NA	NA	NA	NA	NA	1	7	1.74	NA	*1/*1				A/A		NA
NA	3	male	Japanese	Asian	not Hispanic or Latino	not Hispanic or Latino	NA	NA	NA	3	NA	0	0	0	NA	0	0	NA	NA	NA	NA	NA	NA	NA	NA	NA	NA	NA	NA	NA	NA	NA	NA	NA	NA	NA	NA	NA	1	14	2.16	NA	*1/*1				A/A		NA
NA	3	male	Japanese	Asian	not Hispanic or Latino	not Hispanic or Latino	60 - 69	167.386	78	3	NA	0	0	0	NA	0	0	NA	NA	NA	NA	NA	NA	NA	NA	NA	NA	NA	NA	NA	NA	NA	NA	NA	NA	NA	NA	NA	1	24.5	2.29	NA	*1/*1				A/A		NA
NA	3	male	Japanese	Asian	not Hispanic or Latino	not Hispanic or Latino	60 - 69	175.006	65	3; 8	NA	0	0	0	NA	1	0	NA	NA	NA	NA	NA	NA	NA	NA	NA	NA	NA	NA	NA	NA	NA	NA	NA	NA	NA	NA	NA	1	21	1.3	NA	*1/*1				A/A		NA
NA	3	male	Japanese	Asian	not Hispanic or Latino	not Hispanic or Latino	50 - 59	179.07	82	3	NA	0	0	0	NA	0	0	NA	NA	NA	NA	NA	NA	NA	NA	NA	NA	NA	NA	NA	NA	NA	NA	NA	NA	NA	NA	NA	1	14	1.93	NA	*1/*3				A/A		NA
NA	3	male	Japanese	Asian	not Hispanic or Latino	not Hispanic or Latino	50 - 59	165.1	65	3	NA	0	0	0	NA	0	0	NA	NA	NA	NA	NA	NA	NA	NA	NA	NA	NA	NA	NA	NA	NA	NA	NA	NA	NA	NA	NA	1	8.75	2.23	NA	*1/*1				A/A		NA
NA	3	male	Japanese	Asian	not Hispanic or Latino	not Hispanic or Latino	10 - 19	182.88	105	NA	NA	0	0	0	NA	NA	NA	NA	NA	NA	NA	NA	NA	NA	NA	NA	NA	NA	NA	NA	NA	NA	NA	NA	NA	NA	NA	NA	1	33.25	NA	NA	*1/*1				A/A		NA
NA	3	male	Japanese	Asian	not Hispanic or Latino	not Hispanic or Latino	70 - 79	165.1	56	3; 6	NA	0	0	0	NA	0	0	NA	NA	NA	NA	NA	NA	NA	NA	NA	NA	NA	NA	NA	NA	NA	NA	NA	NA	NA	NA	NA	1	17.5	1.24	NA	*1/*1				A/A		NA
NA	3	male	Japanese	Asian	not Hispanic or Latino	not Hispanic or Latino	60 - 69	162.052	61.1	3	NA	0	0	0	NA	0	0	NA	NA	NA	NA	NA	NA	NA	NA	NA	NA	NA	NA	NA	NA	NA	NA	NA	NA	NA	NA	NA	1	7	2.21	NA	*1/*1				A/A		NA
NA	3	male	Japanese	Asian	not Hispanic or Latino	not Hispanic or Latino	30 - 39	169.926	65	7; 8	NA	0	0	0	NA	1	0	NA	NA	NA	NA	NA	NA	NA	NA	NA	NA	NA	NA	NA	NA	NA	NA	NA	NA	NA	NA	NA	1	35	4.19	NA	*1/*1				A/A		NA
NA	3	male	Japanese	Asian	not Hispanic or Latino	not Hispanic or Latino	60 - 69	157.988	60	3; 8	NA	0	0	0	NA	0	0	NA	NA	NA	NA	NA	NA	NA	NA	NA	NA	NA	NA	NA	NA	NA	NA	NA	NA	NA	NA	NA	1	17.5	1.53	NA	*1/*1				A/G		NA
NA	3	male	Japanese	Asian	not Hispanic or Latino	not Hispanic or Latino	NA	NA	NA	NA	NA	0	0	0	NA	NA	NA	NA	NA	NA	NA	NA	NA	NA	NA	NA	NA	NA	NA	NA	NA	NA	NA	NA	NA	NA	NA	NA	1	56	2.51	NA	*1/*1				A/G		NA
NA	3	female	Japanese	Asian	not Hispanic or Latino	not Hispanic or Latino	50 - 59	157.988	47	1; 2; 8	NA	0	0	0	NA	1	0	NA	NA	NA	NA	NA	NA	NA	NA	NA	NA	NA	NA	NA	NA	NA	NA	NA	NA	NA	NA	NA	1	14	2.2	NA	*1/*1				A/A		NA
NA	3	female	Japanese	Asian	not Hispanic or Latino	not Hispanic or Latino	70 - 79	154.94	50	8	NA	0	0	0	NA	1	0	NA	NA	NA	NA	NA	NA	NA	NA	NA	NA	NA	NA	NA	NA	NA	NA	NA	NA	NA	NA	NA	1	17.5	1.46	NA	*1/*1				A/A		NA
NA	3	male	Japanese	Asian	not Hispanic or Latino	not Hispanic or Latino	60 - 69	167.894	65	4	NA	0	0	0	NA	0	1	NA	NA	NA	NA	NA	NA	NA	NA	NA	NA	NA	NA	NA	NA	NA	NA	NA	NA	NA	NA	NA	1	28	2.21	NA	*1/*1				A/A		NA
NA	3	male	Japanese	Asian	not Hispanic or Latino	not Hispanic or Latino	70 - 79	166.878	59	4	NA	0	0	0	NA	0	1	NA	NA	NA	NA	NA	NA	NA	NA	NA	NA	NA	NA	NA	NA	NA	NA	NA	NA	NA	NA	NA	1	7	1.53	NA	*1/*1				A/G		NA
NA	3	male	Japanese	Asian	not Hispanic or Latino	not Hispanic or Latino	80 - 89	147.066	48	3; 8	NA	0	0	0	NA	1	0	NA	NA	NA	NA	NA	NA	NA	NA	NA	NA	NA	NA	NA	NA	NA	NA	NA	NA	NA	NA	NA	1	14	2.6	NA	*1/*1				A/A		NA
NA	3	male	Japanese	Asian	not Hispanic or Latino	not Hispanic or Latino	70 - 79	152.908	50	3	NA	0	0	0	NA	0	0	NA	NA	NA	NA	NA	NA	NA	NA	NA	NA	NA	NA	NA	NA	NA	NA	NA	NA	NA	NA	NA	1	17.5	2.25	NA	*1/*1				A/A		NA
NA	3	female	Japanese	Asian	not Hispanic or Latino	not Hispanic or Latino	60 - 69	157.988	80	3; 4; 8	NA	0	0	0	NA	1	1	NA	NA	NA	NA	NA	NA	NA	NA	NA	NA	NA	NA	NA	NA	NA	NA	NA	NA	NA	NA	NA	1	17.5	1.7	NA	*1/*3				A/A		NA
NA	3	male	Japanese	Asian	not Hispanic or Latino	not Hispanic or Latino	70 - 79	165.354	56	6	NA	0	0	0	NA	0	0	NA	NA	NA	NA	NA	NA	NA	NA	NA	NA	NA	NA	NA	NA	NA	NA	NA	NA	NA	NA	NA	1	28	2.16	NA	*1/*1				A/G		NA
NA	3	female	Japanese	Asian	not Hispanic or Latino	not Hispanic or Latino	60 - 69	NA	41.4	3	NA	0	0	0	NA	0	0	NA	NA	NA	NA	NA	NA	NA	NA	NA	NA	NA	NA	NA	NA	NA	NA	NA	NA	NA	NA	NA	1	21	NA	NA	*1/*1				A/A		NA
NA	3	male	Japanese	Asian	not Hispanic or Latino	not Hispanic or Latino	70 - 79	155.956	62	1; 3; 8	NA	0	0	0	NA	0	0	NA	NA	NA	NA	NA	NA	NA	NA	NA	NA	NA	NA	NA	NA	NA	NA	NA	NA	NA	NA	NA	1	10.5	NA	NA	*1/*1				A/A		NA
NA	3	male	Japanese	Asian	not Hispanic or Latino	not Hispanic or Latino	50 - 59	167.894	59	4; 8	NA	0	0	0	NA	1	1	NA	NA	NA	NA	NA	NA	NA	NA	NA	NA	NA	NA	NA	NA	NA	NA	NA	NA	NA	NA	NA	1	38.5	1.68	NA	*1/*1				A/G		NA
NA	3	male	Japanese	Asian	not Hispanic or Latino	not Hispanic or Latino	80 - 89	167.894	NA	3	NA	0	0	0	NA	0	0	NA	NA	NA	NA	NA	NA	NA	NA	NA	NA	NA	NA	NA	NA	NA	NA	NA	NA	NA	NA	NA	1	17.5	1.24	NA	*1/*1				A/A		NA
NA	3	male	Japanese	Asian	not Hispanic or Latino	not Hispanic or Latino	60 - 69	169.926	73	3	NA	0	0	0	NA	0	0	NA	NA	NA	NA	NA	NA	NA	NA	NA	NA	NA	NA	NA	NA	NA	NA	NA	NA	NA	NA	NA	1	24.5	2.12	NA	*1/*1				A/A		NA
NA	3	female	Japanese	Asian	not Hispanic or Latino	not Hispanic or Latino	70 - 79	150.114	50	4	NA	0	0	0	NA	0	1	NA	NA	NA	NA	NA	NA	NA	NA	NA	NA	NA	NA	NA	NA	NA	NA	NA	NA	NA	NA	NA	1	10.5	NA	NA	*1/*1				A/A		NA
NA	3	female	Japanese	Asian	not Hispanic or Latino	not Hispanic or Latino	NA	154.432	47	3	NA	0	0	0	NA	0	0	NA	NA	NA	NA	NA	NA	NA	NA	NA	NA	NA	NA	NA	NA	NA	NA	NA	NA	NA	NA	NA	1	24.5	NA	NA	*1/*1				A/A		NA
NA	3	male	Japanese	Asian	not Hispanic or Latino	not Hispanic or Latino	60 - 69	157.734	40.3	8	NA	0	0	0	NA	1	0	NA	NA	NA	NA	NA	NA	NA	NA	NA	NA	NA	NA	NA	NA	NA	NA	NA	NA	NA	NA	NA	1	10.5	3.91	NA	*1/*1				A/A		NA
NA	3	male	Japanese	Asian	not Hispanic or Latino	not Hispanic or Latino	50 - 59	163.068	78	3; 8	NA	0	0	0	NA	0	0	NA	NA	NA	NA	NA	NA	NA	NA	NA	NA	NA	NA	NA	NA	NA	NA	NA	NA	NA	NA	NA	1	21	1.37	NA	*1/*1				A/A		NA
NA	3	male	Japanese	Asian	not Hispanic or Latino	not Hispanic or Latino	60 - 69	152.908	56	4	NA	0	0	0	NA	0	1	NA	NA	NA	NA	NA	NA	NA	NA	NA	NA	NA	NA	NA	NA	NA	NA	NA	NA	NA	NA	NA	1	14	2.33	NA	*1/*1				A/A		NA
NA	3	female	Japanese	Asian	not Hispanic or Latino	not Hispanic or Latino	70 - 79	146.05	45	6	NA	0	0	0	NA	0	0	NA	NA	NA	NA	NA	NA	NA	NA	NA	NA	NA	NA	NA	NA	NA	NA	NA	NA	NA	NA	NA	1	21	1.51	NA	*1/*1				A/A		NA
NA	3	male	Japanese	Asian	not Hispanic or Latino	not Hispanic or Latino	60 - 69	154.94	55	8	NA	0	0	0	NA	1	0	NA	NA	NA	NA	NA	NA	NA	NA	NA	NA	NA	NA	NA	NA	NA	NA	NA	NA	NA	NA	NA	1	7	1.13	NA	*1/*1				A/A		NA
NA	3	female	Japanese	Asian	not Hispanic or Latino	not Hispanic or Latino	80 - 89	150.114	38	1	NA	0	0	0	NA	0	0	NA	NA	NA	NA	NA	NA	NA	NA	NA	NA	NA	NA	NA	NA	NA	NA	NA	NA	NA	NA	NA	1	14	1.19	NA	*1/*1				A/G		NA
NA	3	male	Japanese	Asian	not Hispanic or Latino	not Hispanic or Latino	70 - 79	172.974	77	3	NA	0	0	0	NA	0	0	NA	NA	NA	NA	NA	NA	NA	NA	NA	NA	NA	NA	NA	NA	NA	NA	NA	NA	NA	NA	NA	1	14	1.48	NA	*1/*1				A/A		NA
NA	3	male	Japanese	Asian	not Hispanic or Latino	not Hispanic or Latino	50 - 59	161.036	62	1	NA	0	0	0	NA	0	0	NA	NA	NA	NA	NA	NA	NA	NA	NA	NA	NA	NA	NA	NA	NA	NA	NA	NA	NA	NA	NA	1	21	1.95	NA	*1/*1				A/A		NA
NA	3	male	Japanese	Asian	not Hispanic or Latino	not Hispanic or Latino	40 - 49	165.1	95	4; 8	NA	0	0	0	NA	1	1	NA	NA	NA	NA	NA	NA	NA	NA	NA	NA	NA	NA	NA	NA	NA	NA	NA	NA	NA	NA	NA	1	24.5	NA	NA	*1/*1				A/A		NA
NA	3	female	Japanese	Asian	not Hispanic or Latino	not Hispanic or Latino	60 - 69	146.05	64	1	NA	0	0	0	NA	0	0	NA	NA	NA	NA	NA	NA	NA	NA	NA	NA	NA	NA	NA	NA	NA	NA	NA	NA	NA	NA	NA	1	14	1.9	NA	*1/*1				A/A		NA
NA	3	male	Japanese	Asian	not Hispanic or Latino	not Hispanic or Latino	80 - 89	163.068	59.5	3	NA	0	0	0	NA	0	0	NA	NA	NA	NA	NA	NA	NA	NA	NA	NA	NA	NA	NA	NA	NA	NA	NA	NA	NA	NA	NA	1	10.5	1.88	NA	*1/*3				A/A		NA
NA	3	female	Japanese	Asian	not Hispanic or Latino	not Hispanic or Latino	60 - 69	149.098	41	4; 8	NA	0	0	0	NA	1	1	NA	NA	NA	NA	NA	NA	NA	NA	NA	NA	NA	NA	NA	NA	NA	NA	NA	NA	NA	NA	NA	1	17.5	NA	NA	*1/*1				A/A		NA
NA	3	male	Japanese	Asian	not Hispanic or Latino	not Hispanic or Latino	50 - 59	159.004	59	3	NA	0	0	0	NA	0	0	NA	NA	NA	NA	NA	NA	NA	NA	NA	NA	NA	NA	NA	NA	NA	NA	NA	NA	NA	NA	NA	1	21	1.51	NA	*1/*1				G/G		NA
NA	3	male	Japanese	Asian	not Hispanic or Latino	not Hispanic or Latino	60 - 69	166.116	66	3; 8	NA	0	0	0	NA	0	0	NA	NA	NA	NA	NA	NA	NA	NA	NA	NA	NA	NA	NA	NA	NA	NA	NA	NA	NA	NA	NA	1	28	2.14	NA	*1/*1				A/G		NA
NA	3	NA	Japanese	Asian	not Hispanic or Latino	not Hispanic or Latino	NA	189.992	64.5	4	NA	0	0	0	NA	0	1	NA	NA	NA	NA	NA	NA	NA	NA	NA	NA	NA	NA	NA	NA	NA	NA	NA	NA	NA	NA	NA	1	7	3.19	NA	*1/*1				A/A		NA
NA	3	male	Japanese	Asian	not Hispanic or Latino	not Hispanic or Latino	50 - 59	166.878	60	3; 4	NA	0	0	0	NA	0	1	NA	NA	NA	NA	NA	NA	NA	NA	NA	NA	NA	NA	NA	NA	NA	NA	NA	NA	NA	NA	NA	1	26.25	1.57	NA	*1/*1				A/A		NA
NA	3	male	Japanese	Asian	not Hispanic or Latino	not Hispanic or Latino	60 - 69	166.878	70	8	NA	0	0	0	NA	0	0	NA	NA	NA	NA	NA	NA	NA	NA	NA	NA	NA	NA	NA	NA	NA	NA	NA	NA	NA	NA	NA	1	21	1.49	NA	*1/*1				A/A		NA
NA	3	female	Japanese	Asian	not Hispanic or Latino	not Hispanic or Latino	60 - 69	NA	NA	4	NA	0	0	0	NA	0	1	NA	NA	NA	NA	NA	NA	NA	NA	NA	NA	NA	NA	NA	NA	NA	NA	NA	NA	NA	NA	NA	1	14	2.25	NA	*1/*1				A/A		NA
NA	3	male	Japanese	Asian	not Hispanic or Latino	not Hispanic or Latino	50 - 59	166.878	68	3; 8	NA	0	0	0	NA	1	0	NA	NA	NA	NA	NA	NA	NA	NA	NA	NA	NA	NA	NA	NA	NA	NA	NA	NA	NA	NA	NA	1	17.5	1.76	NA	*1/*1				A/A		NA
NA	3	male	Japanese	Asian	not Hispanic or Latino	not Hispanic or Latino	70 - 79	165.1	55	3	NA	0	0	0	NA	0	0	NA	NA	NA	NA	NA	NA	NA	NA	NA	NA	NA	NA	NA	NA	NA	NA	NA	NA	NA	NA	NA	1	7	3.06	NA	*1/*1				A/A		NA
NA	3	male	Japanese	Asian	not Hispanic or Latino	not Hispanic or Latino	60 - 69	170.942	71	3; 6	NA	0	0	0	NA	0	0	NA	NA	NA	NA	NA	NA	NA	NA	NA	NA	NA	NA	NA	NA	NA	NA	NA	NA	NA	NA	NA	1	10.5	1.95	NA	*1/*1				A/G		NA
NA	3	female	Japanese	Asian	not Hispanic or Latino	not Hispanic or Latino	60 - 69	146.05	44	4	NA	0	0	0	NA	0	1	NA	NA	NA	NA	NA	NA	NA	NA	NA	NA	NA	NA	NA	NA	NA	NA	NA	NA	NA	NA	NA	1	21	1.8	NA	*1/*1				A/G		NA
NA	3	male	Japanese	Asian	not Hispanic or Latino	not Hispanic or Latino	70 - 79	161.036	60	3; 8	NA	0	0	0	NA	1	0	NA	NA	NA	NA	NA	NA	NA	NA	NA	NA	NA	NA	NA	NA	NA	NA	NA	NA	NA	NA	NA	1	10.5	1.6	NA	*1/*1				A/A		NA
NA	3	female	Japanese	Asian	not Hispanic or Latino	not Hispanic or Latino	60 - 69	164.084	53	3; 8	NA	0	0	0	NA	0	0	NA	NA	NA	NA	NA	NA	NA	NA	NA	NA	NA	NA	NA	NA	NA	NA	NA	NA	NA	NA	NA	1	14.88	2.31	NA	*1/*3				A/A		NA
NA	3	male	Japanese	Asian	not Hispanic or Latino	not Hispanic or Latino	70 - 79	160.528	60	3	NA	0	0	0	NA	0	0	NA	NA	NA	NA	NA	NA	NA	NA	NA	NA	NA	NA	NA	NA	NA	NA	NA	NA	NA	NA	NA	1	17.5	NA	NA	*1/*1				A/A		NA
NA	3	male	Japanese	Asian	not Hispanic or Latino	not Hispanic or Latino	60 - 69	161.036	70	4	NA	0	0	0	NA	0	1	NA	NA	NA	NA	NA	NA	NA	NA	NA	NA	NA	NA	NA	NA	NA	NA	NA	NA	NA	NA	NA	1	28	1.58	NA	*1/*1				A/A		NA
NA	3	male	Japanese	Asian	not Hispanic or Latino	not Hispanic or Latino	60 - 69	171.958	68	3	NA	0	0	0	NA	0	0	NA	NA	NA	NA	NA	NA	NA	NA	NA	NA	NA	NA	NA	NA	NA	NA	NA	NA	NA	NA	NA	1	7	0.97	NA	*1/*1				A/G		NA
NA	3	male	Japanese	Asian	not Hispanic or Latino	not Hispanic or Latino	70 - 79	167.894	68.25	3	NA	0	0	0	NA	0	0	NA	NA	NA	NA	NA	NA	NA	NA	NA	NA	NA	NA	NA	NA	NA	NA	NA	NA	NA	NA	NA	1	24.5	1.73	NA	*1/*1				A/A		NA
NA	3	female	Japanese	Asian	not Hispanic or Latino	not Hispanic or Latino	70 - 79	147.066	53	3	NA	0	0	0	NA	0	0	NA	NA	NA	NA	NA	NA	NA	NA	NA	NA	NA	NA	NA	NA	NA	NA	NA	NA	NA	NA	NA	1	24.5	1.68	NA	*1/*1				A/A		NA
NA	3	female	Japanese	Asian	not Hispanic or Latino	not Hispanic or Latino	70 - 79	151.892	57	1	NA	0	0	0	NA	0	0	NA	NA	NA	NA	NA	NA	NA	NA	NA	NA	NA	NA	NA	NA	NA	NA	NA	NA	NA	NA	NA	1	24.5	1.91	NA	*1/*1				A/A		NA
NA	3	female	Japanese	Asian	not Hispanic or Latino	not Hispanic or Latino	50 - 59	159.512	59.5	3	NA	0	0	0	NA	0	0	NA	NA	NA	NA	NA	NA	NA	NA	NA	NA	NA	NA	NA	NA	NA	NA	NA	NA	NA	NA	NA	1	21	1.48	NA	*1/*1				A/A		NA
NA	3	female	Japanese	Asian	not Hispanic or Latino	not Hispanic or Latino	70 - 79	152.908	50	4	NA	0	0	0	NA	0	1	NA	NA	NA	NA	NA	NA	NA	NA	NA	NA	NA	NA	NA	NA	NA	NA	NA	NA	NA	NA	NA	1	26.25	1.75	NA	*1/*1				A/G		NA
NA	3	male	Japanese	Asian	not Hispanic or Latino	not Hispanic or Latino	70 - 79	161.544	56	3	NA	0	0	0	NA	0	0	NA	NA	NA	NA	NA	NA	NA	NA	NA	NA	NA	NA	NA	NA	NA	NA	NA	NA	NA	NA	NA	1	10.5	2.16	NA	*1/*1				A/A		NA
NA	3	female	Japanese	Asian	not Hispanic or Latino	not Hispanic or Latino	70 - 79	146.558	55	3	NA	0	0	0	NA	0	0	NA	NA	NA	NA	NA	NA	NA	NA	NA	NA	NA	NA	NA	NA	NA	NA	NA	NA	NA	NA	NA	1	17.5	2.55	NA	*1/*1				A/A		NA
NA	3	male	Japanese	Asian	not Hispanic or Latino	not Hispanic or Latino	60 - 69	165.1	70.3	3; 8	NA	0	0	0	NA	0	0	NA	NA	NA	NA	NA	NA	NA	NA	NA	NA	NA	NA	NA	NA	NA	NA	NA	NA	NA	NA	NA	1	21	2.28	NA	*1/*1				A/A		NA
NA	3	male	Japanese	Asian	not Hispanic or Latino	not Hispanic or Latino	70 - 79	174.498	62	4	NA	0	0	0	NA	0	1	NA	NA	NA	NA	NA	NA	NA	NA	NA	NA	NA	NA	NA	NA	NA	NA	NA	NA	NA	NA	NA	1	14	2.21	NA	*1/*1				A/A		NA
NA	3	male	Japanese	Asian	not Hispanic or Latino	not Hispanic or Latino	70 - 79	171.958	75	3	NA	0	0	0	NA	0	0	NA	NA	NA	NA	NA	NA	NA	NA	NA	NA	NA	NA	NA	NA	NA	NA	NA	NA	NA	NA	NA	1	17.5	2.66	NA	*1/*1				A/A		NA
NA	3	male	Japanese	Asian	not Hispanic or Latino	not Hispanic or Latino	60 - 69	180.086	73	3; 6	NA	0	0	0	NA	0	0	NA	NA	NA	NA	NA	NA	NA	NA	NA	NA	NA	NA	NA	NA	NA	NA	NA	NA	NA	NA	NA	1	7	1.13	NA	*1/*1				A/A		NA
NA	3	male	Japanese	Asian	not Hispanic or Latino	not Hispanic or Latino	50 - 59	173.99	84	4	NA	0	0	0	NA	0	1	NA	NA	NA	NA	NA	NA	NA	NA	NA	NA	NA	NA	NA	NA	NA	NA	NA	NA	NA	NA	NA	1	42	1.2	NA	*1/*1				A/G		NA
NA	3	male	Japanese	Asian	not Hispanic or Latino	not Hispanic or Latino	70 - 79	171.958	65	3	NA	0	0	0	NA	0	0	NA	NA	NA	NA	NA	NA	NA	NA	NA	NA	NA	NA	NA	NA	NA	NA	NA	NA	NA	NA	NA	1	14	1.48	NA	*1/*1				A/A		NA
NA	3	male	Japanese	Asian	not Hispanic or Latino	not Hispanic or Latino	50 - 59	168.91	58	4; 8	NA	0	0	0	NA	1	1	NA	NA	NA	NA	NA	NA	NA	NA	NA	NA	NA	NA	NA	NA	NA	NA	NA	NA	NA	NA	NA	1	28	1.55	NA	*1/*3				A/A		NA
NA	3	male	Japanese	Asian	not Hispanic or Latino	not Hispanic or Latino	30 - 39	172.974	68	3	NA	0	0	0	NA	0	0	NA	NA	NA	NA	NA	NA	NA	NA	NA	NA	NA	NA	NA	NA	NA	NA	NA	NA	NA	NA	NA	1	21	1.53	NA	*1/*1				A/A		NA
NA	3	female	Japanese	Asian	not Hispanic or Latino	not Hispanic or Latino	60 - 69	NA	NA	8	NA	0	0	0	NA	0	0	NA	NA	NA	NA	NA	NA	NA	NA	NA	NA	NA	NA	NA	NA	NA	NA	NA	NA	NA	NA	NA	1	14	1.38	NA	*1/*3				A/A		NA
NA	3	male	Japanese	Asian	not Hispanic or Latino	not Hispanic or Latino	70 - 79	166.116	74.5	4	NA	0	0	0	NA	0	1	NA	NA	NA	NA	NA	NA	NA	NA	NA	NA	NA	NA	NA	NA	NA	NA	NA	NA	NA	NA	NA	1	24.5	NA	NA	*1/*1				A/A		NA
NA	3	female	Japanese	Asian	not Hispanic or Latino	not Hispanic or Latino	70 - 79	151.892	54	4	NA	0	0	0	NA	0	1	NA	NA	NA	NA	NA	NA	NA	NA	NA	NA	NA	NA	NA	NA	NA	NA	NA	NA	NA	NA	NA	1	21	NA	NA	*1/*1				A/A		NA
NA	3	male	Japanese	Asian	not Hispanic or Latino	not Hispanic or Latino	60 - 69	160.02	48	8	NA	0	0	0	NA	0	0	NA	NA	NA	NA	NA	NA	NA	NA	NA	NA	NA	NA	NA	NA	NA	NA	NA	NA	NA	NA	NA	1	28	1.23	NA	*1/*1				A/A		NA
NA	3	male	Japanese	Asian	not Hispanic or Latino	not Hispanic or Latino	50 - 59	168.91	80	4	NA	0	0	0	NA	0	1	NA	NA	NA	NA	NA	NA	NA	NA	NA	NA	NA	NA	NA	NA	NA	NA	NA	NA	NA	NA	NA	1	24.5	NA	NA	*1/*1				A/A		NA
NA	3	male	Japanese	Asian	not Hispanic or Latino	not Hispanic or Latino	60 - 69	159.004	60	4	NA	0	0	0	NA	0	1	NA	NA	NA	NA	NA	NA	NA	NA	NA	NA	NA	NA	NA	NA	NA	NA	NA	NA	NA	NA	NA	1	17.5	NA	NA	*1/*1				A/A		NA
NA	3	male	Japanese	Asian	not Hispanic or Latino	not Hispanic or Latino	50 - 59	166.116	61	4; 8	NA	0	0	0	NA	0	1	NA	NA	NA	NA	NA	NA	NA	NA	NA	NA	NA	NA	NA	NA	NA	NA	NA	NA	NA	NA	NA	1	24.5	NA	NA	*1/*1				A/A		NA
NA	3	female	Japanese	Asian	not Hispanic or Latino	not Hispanic or Latino	60 - 69	150.114	68	8	NA	0	0	0	NA	0	0	NA	NA	NA	NA	NA	NA	NA	NA	NA	NA	NA	NA	NA	NA	NA	NA	NA	NA	NA	NA	NA	1	21	1.41	NA	*1/*1				A/A		NA
NA	3	female	Japanese	Asian	not Hispanic or Latino	not Hispanic or Latino	60 - 69	148.59	68.4	3	NA	0	0	0	NA	0	0	NA	NA	NA	NA	NA	NA	NA	NA	NA	NA	NA	NA	NA	NA	NA	NA	NA	NA	NA	NA	NA	1	7	1.48	NA	*1/*3				A/A		NA
NA	3	male	Japanese	Asian	not Hispanic or Latino	not Hispanic or Latino	30 - 39	NA	56.4	4	NA	0	0	0	NA	0	1	NA	NA	NA	NA	NA	NA	NA	NA	NA	NA	NA	NA	NA	NA	NA	NA	NA	NA	NA	NA	NA	1	31.5	NA	NA	*1/*1				A/A		NA
NA	3	female	Japanese	Asian	not Hispanic or Latino	not Hispanic or Latino	70 - 79	141.986	44	4	NA	0	0	0	NA	0	1	NA	NA	NA	NA	NA	NA	NA	NA	NA	NA	NA	NA	NA	NA	NA	NA	NA	NA	NA	NA	NA	1	14	NA	NA	*1/*1				A/A		NA
NA	3	male	Japanese	Asian	not Hispanic or Latino	not Hispanic or Latino	50 - 59	163.576	62	4	NA	0	0	0	NA	0	1	NA	NA	NA	NA	NA	NA	NA	NA	NA	NA	NA	NA	NA	NA	NA	NA	NA	NA	NA	NA	NA	1	17.5	NA	NA	*1/*1				A/A		NA
NA	3	male	Japanese	Asian	not Hispanic or Latino	not Hispanic or Latino	70 - 79	146.05	45	3; 4	NA	0	0	0	NA	0	1	NA	NA	NA	NA	NA	NA	NA	NA	NA	NA	NA	NA	NA	NA	NA	NA	NA	NA	NA	NA	NA	1	24.5	NA	NA	*1/*1				A/G		NA
NA	3	male	Japanese	Asian	not Hispanic or Latino	not Hispanic or Latino	60 - 69	164.084	59	8	NA	0	0	0	NA	0	0	NA	NA	NA	NA	NA	NA	NA	NA	NA	NA	NA	NA	NA	NA	NA	NA	NA	NA	NA	NA	NA	1	31.5	1.34	NA	*1/*1				A/G		NA
NA	3	male	Japanese	Asian	not Hispanic or Latino	not Hispanic or Latino	60 - 69	164.084	62	7; 8	NA	0	0	0	NA	0	0	NA	NA	NA	NA	NA	NA	NA	NA	NA	NA	NA	NA	NA	NA	NA	NA	NA	NA	NA	NA	NA	1	56	2	NA	*1/*1				A/G		NA
NA	3	female	Japanese	Asian	not Hispanic or Latino	not Hispanic or Latino	70 - 79	150.876	37.5	4	NA	0	0	0	NA	0	1	NA	NA	NA	NA	NA	NA	NA	NA	NA	NA	NA	NA	NA	NA	NA	NA	NA	NA	NA	NA	NA	1	7	2.73	NA	*1/*1				A/A		NA
NA	3	male	Japanese	Asian	not Hispanic or Latino	not Hispanic or Latino	70 - 79	160.02	60	3	NA	0	0	0	NA	0	0	NA	NA	NA	NA	NA	NA	NA	NA	NA	NA	NA	NA	NA	NA	NA	NA	NA	NA	NA	NA	NA	1	14	1.8	NA	*1/*1				A/A		NA
NA	3	female	Japanese	Asian	not Hispanic or Latino	not Hispanic or Latino	70 - 79	150.114	45	4; 8	NA	0	0	0	NA	0	1	NA	NA	NA	NA	NA	NA	NA	NA	NA	NA	NA	NA	NA	NA	NA	NA	NA	NA	NA	NA	NA	1	19.25	1.6	NA	*1/*1				A/A		NA
NA	3	male	Japanese	Asian	not Hispanic or Latino	not Hispanic or Latino	70 - 79	150.114	53	3; 8	NA	0	0	0	NA	0	0	NA	NA	NA	NA	NA	NA	NA	NA	NA	NA	NA	NA	NA	NA	NA	NA	NA	NA	NA	NA	NA	1	21	2.4	NA	*1/*1				A/A		NA
NA	3	male	Japanese	Asian	not Hispanic or Latino	not Hispanic or Latino	60 - 69	159.004	58.5	2	NA	0	0	0	NA	0	0	NA	NA	NA	NA	NA	NA	NA	NA	NA	NA	NA	NA	NA	NA	NA	NA	NA	NA	NA	NA	NA	1	24.5	1.44	NA	*1/*1				A/A		NA
NA	3	male	Japanese	Asian	not Hispanic or Latino	not Hispanic or Latino	70 - 79	159.004	67.3	3	NA	0	0	0	NA	0	0	NA	NA	NA	NA	NA	NA	NA	NA	NA	NA	NA	NA	NA	NA	NA	NA	NA	NA	NA	NA	NA	1	21	1.3	NA	*1/*1				A/G		NA
NA	3	female	Japanese	Asian	not Hispanic or Latino	not Hispanic or Latino	50 - 59	159.004	53.8	3; 4	NA	0	0	0	NA	0	1	NA	NA	NA	NA	NA	NA	NA	NA	NA	NA	NA	NA	NA	NA	NA	NA	NA	NA	NA	NA	NA	1	8.75	2.4	NA	*1/*1				A/A		NA
NA	3	female	Japanese	Asian	not Hispanic or Latino	not Hispanic or Latino	70 - 79	149.098	54	4	NA	0	0	0	NA	0	1	NA	NA	NA	NA	NA	NA	NA	NA	NA	NA	NA	NA	NA	NA	NA	NA	NA	NA	NA	NA	NA	1	21	1.82	NA	*1/*1				A/A		NA
NA	3	male	Japanese	Asian	not Hispanic or Latino	not Hispanic or Latino	70 - 79	165.1	70	6	NA	0	0	0	NA	0	0	NA	NA	NA	NA	NA	NA	NA	NA	NA	NA	NA	NA	NA	NA	NA	NA	NA	NA	NA	NA	NA	1	7	1.26	NA	*1/*1				A/G		NA
NA	3	female	Japanese	Asian	not Hispanic or Latino	not Hispanic or Latino	70 - 79	NA	63	3; 6; 8	NA	0	0	0	NA	0	0	NA	NA	NA	NA	NA	NA	NA	NA	NA	NA	NA	NA	NA	NA	NA	NA	NA	NA	NA	NA	NA	1	21	NA	NA	*1/*1				A/A		NA
NA	3	female	Japanese	Asian	not Hispanic or Latino	not Hispanic or Latino	70 - 79	150.114	48	4; 7	NA	0	0	0	NA	0	1	NA	NA	NA	NA	NA	NA	NA	NA	NA	NA	NA	NA	NA	NA	NA	NA	NA	NA	NA	NA	NA	1	49	NA	NA	*1/*1				A/G		NA
NA	3	male	Japanese	Asian	not Hispanic or Latino	not Hispanic or Latino	60 - 69	164.592	69.3	8	NA	0	0	0	NA	0	0	NA	NA	NA	NA	NA	NA	NA	NA	NA	NA	NA	NA	NA	NA	NA	NA	NA	NA	NA	NA	NA	1	17.5	NA	NA	*1/*1				A/A		NA
NA	3	female	Japanese	Asian	not Hispanic or Latino	not Hispanic or Latino	50 - 59	155.956	42	4; 8	NA	0	0	0	NA	0	1	NA	NA	NA	NA	NA	NA	NA	NA	NA	NA	NA	NA	NA	NA	NA	NA	NA	NA	NA	NA	NA	1	31.5	NA	NA	*1/*1				A/A		NA
NA	3	male	Japanese	Asian	not Hispanic or Latino	not Hispanic or Latino	80 - 89	160.02	57	3; 8	NA	0	0	0	NA	0	0	NA	NA	NA	NA	NA	NA	NA	NA	NA	NA	NA	NA	NA	NA	NA	NA	NA	NA	NA	NA	NA	1	17.5	2.14	NA	*1/*1				A/A		NA
NA	3	female	Japanese	Asian	not Hispanic or Latino	not Hispanic or Latino	60 - 69	153.924	79	3; 8	NA	0	0	0	NA	0	0	NA	NA	NA	NA	NA	NA	NA	NA	NA	NA	NA	NA	NA	NA	NA	NA	NA	NA	NA	NA	NA	1	21	1.79	NA	*1/*1				A/A		NA
NA	3	male	Japanese	Asian	not Hispanic or Latino	not Hispanic or Latino	80 - 89	NA	NA	6; 8	NA	0	0	0	NA	0	0	NA	NA	NA	NA	NA	NA	NA	NA	NA	NA	NA	NA	NA	NA	NA	NA	NA	NA	NA	NA	NA	1	21	2.33	NA	*1/*1				A/G		NA
NA	3	female	Japanese	Asian	not Hispanic or Latino	not Hispanic or Latino	50 - 59	157.988	52	8	NA	0	0	0	NA	1	0	NA	NA	NA	NA	NA	NA	NA	NA	NA	NA	NA	NA	NA	NA	NA	NA	NA	NA	NA	NA	NA	1	24.5	1.6	NA	*1/*1				A/A		NA
NA	3	female	Japanese	Asian	not Hispanic or Latino	not Hispanic or Latino	50 - 59	150.114	45	3; 4; 6	NA	0	0	0	NA	0	1	NA	NA	NA	NA	NA	NA	NA	NA	NA	NA	NA	NA	NA	NA	NA	NA	NA	NA	NA	NA	NA	1	21	NA	NA	*1/*1				A/A		NA
NA	3	male	Japanese	Asian	not Hispanic or Latino	not Hispanic or Latino	70 - 79	168.91	62	3	NA	0	0	0	NA	0	0	NA	NA	NA	NA	NA	NA	NA	NA	NA	NA	NA	NA	NA	NA	NA	NA	NA	NA	NA	NA	NA	1	17.5	2.66	NA	*1/*1				A/A		NA
NA	3	female	Japanese	Asian	not Hispanic or Latino	not Hispanic or Latino	80 - 89	143.002	50	3; 6	NA	0	0	0	NA	0	0	NA	NA	NA	NA	NA	NA	NA	NA	NA	NA	NA	NA	NA	NA	NA	NA	NA	NA	NA	NA	NA	1	10.5	1.46	NA	*1/*1				A/A		NA
NA	3	male	Japanese	Asian	not Hispanic or Latino	not Hispanic or Latino	60 - 69	168.91	67	3; 8	NA	0	0	0	NA	0	0	NA	NA	NA	NA	NA	NA	NA	NA	NA	NA	NA	NA	NA	NA	NA	NA	NA	NA	NA	NA	NA	1	49	1.82	NA	*1/*1				A/G		NA
NA	3	male	Japanese	Asian	not Hispanic or Latino	not Hispanic or Latino	60 - 69	167.894	63	3; 4; 8	NA	0	0	0	NA	0	1	NA	NA	NA	NA	NA	NA	NA	NA	NA	NA	NA	NA	NA	NA	NA	NA	NA	NA	NA	NA	NA	1	14	2.13	NA	*1/*1				A/A		NA
NA	3	female	Japanese	Asian	not Hispanic or Latino	not Hispanic or Latino	50 - 59	NA	NA	NA	NA	0	0	0	NA	NA	NA	NA	NA	NA	NA	NA	NA	NA	NA	NA	NA	NA	NA	NA	NA	NA	NA	NA	NA	NA	NA	NA	1	14	NA	NA	*1/*1				A/A		NA
NA	3	male	Japanese	Asian	not Hispanic or Latino	not Hispanic or Latino	50 - 59	NA	NA	8	NA	0	0	0	NA	0	0	NA	NA	NA	NA	NA	NA	NA	NA	NA	NA	NA	NA	NA	NA	NA	NA	NA	NA	NA	NA	NA	1	35	1.46	NA	*1/*1				A/A		NA
NA	3	male	Japanese	Asian	not Hispanic or Latino	not Hispanic or Latino	70 - 79	170.942	76	8	NA	0	0	0	NA	0	0	NA	NA	NA	NA	NA	NA	NA	NA	NA	NA	NA	NA	NA	NA	NA	NA	NA	NA	NA	NA	NA	1	21	NA	NA	*1/*1				A/A		NA
NA	3	male	Japanese	Asian	not Hispanic or Latino	not Hispanic or Latino	70 - 79	NA	NA	8	NA	0	0	0	NA	0	0	NA	NA	NA	NA	NA	NA	NA	NA	NA	NA	NA	NA	NA	NA	NA	NA	NA	NA	NA	NA	NA	1	21	1.34	NA	*1/*1				A/A		NA
NA	3	male	Japanese	Asian	not Hispanic or Latino	not Hispanic or Latino	60 - 69	NA	NA	3	NA	0	0	0	NA	0	0	NA	NA	NA	NA	NA	NA	NA	NA	NA	NA	NA	NA	NA	NA	NA	NA	NA	NA	NA	NA	NA	1	21	1.44	NA	*1/*1				A/A		NA
NA	3	male	Japanese	Asian	not Hispanic or Latino	not Hispanic or Latino	70 - 79	165.1	66	3; 8	NA	0	0	0	NA	1	0	NA	NA	NA	NA	NA	NA	NA	NA	NA	NA	NA	NA	NA	NA	NA	NA	NA	NA	NA	NA	NA	1	7	NA	NA	*1/*1				A/A		NA
NA	3	female	Japanese	Asian	not Hispanic or Latino	not Hispanic or Latino	60 - 69	151.892	51.4	4	NA	0	0	0	NA	0	1	NA	NA	NA	NA	NA	NA	NA	NA	NA	NA	NA	NA	NA	NA	NA	NA	NA	NA	NA	NA	NA	1	35	NA	NA	*1/*1				A/G		NA
NA	3	male	Japanese	Asian	not Hispanic or Latino	not Hispanic or Latino	60 - 69	159.004	68	3; 8	NA	0	0	0	NA	1	0	NA	NA	NA	NA	NA	NA	NA	NA	NA	NA	NA	NA	NA	NA	NA	NA	NA	NA	NA	NA	NA	1	14	1.81	NA	*1/*1				A/A		NA
NA	3	male	Japanese	Asian	not Hispanic or Latino	not Hispanic or Latino	50 - 59	159.004	70	1	NA	0	0	0	NA	0	0	NA	NA	NA	NA	NA	NA	NA	NA	NA	NA	NA	NA	NA	NA	NA	NA	NA	NA	NA	NA	NA	1	42	1.39	NA	*1/*1				A/G		NA
NA	3	male	Japanese	Asian	not Hispanic or Latino	not Hispanic or Latino	50 - 59	171.958	60.2	4	NA	0	0	0	NA	0	1	NA	NA	NA	NA	NA	NA	NA	NA	NA	NA	NA	NA	NA	NA	NA	NA	NA	NA	NA	NA	NA	1	14	1.27	NA	*1/*1				A/A		NA
NA	3	male	Japanese	Asian	not Hispanic or Latino	not Hispanic or Latino	70 - 79	160.02	55	4	NA	0	0	0	NA	0	1	NA	NA	NA	NA	NA	NA	NA	NA	NA	NA	NA	NA	NA	NA	NA	NA	NA	NA	NA	NA	NA	1	14	NA	NA	*1/*1				A/A		NA
NA	3	female	Japanese	Asian	not Hispanic or Latino	not Hispanic or Latino	60 - 69	150.114	43	4	NA	0	0	0	NA	0	1	NA	NA	NA	NA	NA	NA	NA	NA	NA	NA	NA	NA	NA	NA	NA	NA	NA	NA	NA	NA	NA	1	17.5	1.7	NA	*1/*1				A/A		NA
NA	3	male	Japanese	Asian	not Hispanic or Latino	not Hispanic or Latino	40 - 49	166.116	72	4; 8	NA	0	0	0	NA	0	1	NA	NA	NA	NA	NA	NA	NA	NA	NA	NA	NA	NA	NA	NA	NA	NA	NA	NA	NA	NA	NA	1	35	1.57	NA	*1/*1				A/G		NA
NA	3	male	Japanese	Asian	not Hispanic or Latino	not Hispanic or Latino	70 - 79	162.052	56	8	NA	0	0	0	NA	0	0	NA	NA	NA	NA	NA	NA	NA	NA	NA	NA	NA	NA	NA	NA	NA	NA	NA	NA	NA	NA	NA	1	14	1.18	NA	*1/*1				A/A		NA
NA	3	male	Japanese	Asian	not Hispanic or Latino	not Hispanic or Latino	70 - 79	172.974	75.5	2; 3; 8	NA	0	0	0	NA	1	0	NA	NA	NA	NA	NA	NA	NA	NA	NA	NA	NA	NA	NA	NA	NA	NA	NA	NA	NA	NA	NA	1	31.5	1.47	NA	*1/*1				A/A		NA
NA	3	male	Japanese	Asian	not Hispanic or Latino	not Hispanic or Latino	60 - 69	166.878	56	8	NA	0	0	0	NA	1	0	NA	NA	NA	NA	NA	NA	NA	NA	NA	NA	NA	NA	NA	NA	NA	NA	NA	NA	NA	NA	NA	1	10.5	2.1	NA	*1/*1				A/A		NA
NA	3	male	Japanese	Asian	not Hispanic or Latino	not Hispanic or Latino	60 - 69	177.038	80	3; 8	NA	0	0	0	NA	0	0	NA	NA	NA	NA	NA	NA	NA	NA	NA	NA	NA	NA	NA	NA	NA	NA	NA	NA	NA	NA	NA	1	21	1.7	NA	*1/*1				A/A		NA
NA	3	male	Japanese	Asian	not Hispanic or Latino	not Hispanic or Latino	40 - 49	169.926	60	4	NA	0	0	0	NA	0	1	NA	NA	NA	NA	NA	NA	NA	NA	NA	NA	NA	NA	NA	NA	NA	NA	NA	NA	NA	NA	NA	1	28	1.97	NA	*1/*1				A/A		NA
NA	3	male	Japanese	Asian	not Hispanic or Latino	not Hispanic or Latino	40 - 49	171.958	57	4; 8	NA	0	0	0	NA	1	1	NA	NA	NA	NA	NA	NA	NA	NA	NA	NA	NA	NA	NA	NA	NA	NA	NA	NA	NA	NA	NA	1	17.5	2.39	NA	*1/*1				A/A		NA
NA	3	male	Japanese	Asian	not Hispanic or Latino	not Hispanic or Latino	60 - 69	NA	NA	3; 8	NA	0	0	0	NA	1	0	NA	NA	NA	NA	NA	NA	NA	NA	NA	NA	NA	NA	NA	NA	NA	NA	NA	NA	NA	NA	NA	1	17.5	3.1	NA	*1/*1				A/A		NA
NA	3	female	Japanese	Asian	not Hispanic or Latino	not Hispanic or Latino	70 - 79	139.954	45	4	NA	0	0	0	NA	0	1	NA	NA	NA	NA	NA	NA	NA	NA	NA	NA	NA	NA	NA	NA	NA	NA	NA	NA	NA	NA	NA	1	7	1.99	NA	*1/*1				A/A		NA
NA	3	female	Japanese	Asian	not Hispanic or Latino	not Hispanic or Latino	80 - 89	148.082	47	3; 8	NA	0	0	0	NA	0	0	NA	NA	NA	NA	NA	NA	NA	NA	NA	NA	NA	NA	NA	NA	NA	NA	NA	NA	NA	NA	NA	1	14	1.92	NA	*1/*1				A/A		NA
NA	3	male	Japanese	Asian	not Hispanic or Latino	not Hispanic or Latino	60 - 69	164.084	60	3; 8	NA	0	0	0	NA	0	0	NA	NA	NA	NA	NA	NA	NA	NA	NA	NA	NA	NA	NA	NA	NA	NA	NA	NA	NA	NA	NA	1	17.5	1.7	NA	*1/*1				A/A		NA
NA	3	male	Japanese	Asian	not Hispanic or Latino	not Hispanic or Latino	70 - 79	160.02	66.8	3	NA	0	0	0	NA	0	0	NA	NA	NA	NA	NA	NA	NA	NA	NA	NA	NA	NA	NA	NA	NA	NA	NA	NA	NA	NA	NA	1	7	1.09	NA	*1/*3				A/A		NA
NA	3	male	Japanese	Asian	not Hispanic or Latino	not Hispanic or Latino	50 - 59	161.036	55	8	NA	0	0	0	NA	0	0	NA	NA	NA	NA	NA	NA	NA	NA	NA	NA	NA	NA	NA	NA	NA	NA	NA	NA	NA	NA	NA	1	17.5	1.63	NA	*1/*1				A/A		NA
NA	3	male	Japanese	Asian	not Hispanic or Latino	not Hispanic or Latino	NA	169.926	74	3	NA	0	0	0	NA	0	0	NA	NA	NA	NA	NA	NA	NA	NA	NA	NA	NA	NA	NA	NA	NA	NA	NA	NA	NA	NA	NA	1	17.5	1.5	NA	*1/*1				A/G		NA
NA	3	male	Japanese	Asian	not Hispanic or Latino	not Hispanic or Latino	70 - 79	164.592	68.4	3; 4; 8	NA	0	0	0	NA	1	1	NA	NA	NA	NA	NA	NA	NA	NA	NA	NA	NA	NA	NA	NA	NA	NA	NA	NA	NA	NA	NA	1	14	1.6	NA	*1/*1				A/A		NA
NA	3	male	Japanese	Asian	not Hispanic or Latino	not Hispanic or Latino	70 - 79	166.878	56	3	NA	0	0	0	NA	0	0	NA	NA	NA	NA	NA	NA	NA	NA	NA	NA	NA	NA	NA	NA	NA	NA	NA	NA	NA	NA	NA	1	21	NA	NA	*1/*1				A/A		NA
NA	3	female	Japanese	Asian	not Hispanic or Latino	not Hispanic or Latino	60 - 69	NA	NA	3; 8	NA	0	0	0	NA	1	0	NA	NA	NA	NA	NA	NA	NA	NA	NA	NA	NA	NA	NA	NA	NA	NA	NA	NA	NA	NA	NA	1	14	0.96	NA	*1/*1				A/G		NA
NA	3	female	Japanese	Asian	not Hispanic or Latino	not Hispanic or Latino	60 - 69	155.956	61.6	3; 8	NA	0	0	0	NA	0	0	NA	NA	NA	NA	NA	NA	NA	NA	NA	NA	NA	NA	NA	NA	NA	NA	NA	NA	NA	NA	NA	1	14	1.7	NA	*1/*1				A/A		NA
NA	3	female	Japanese	Asian	not Hispanic or Latino	not Hispanic or Latino	50 - 59	156.972	53	3; 6; 7	NA	0	0	0	NA	0	0	NA	NA	NA	NA	NA	NA	NA	NA	NA	NA	NA	NA	NA	NA	NA	NA	NA	NA	NA	NA	NA	1	8.75	1.53	NA	*1/*1				A/G		NA
NA	3	male	Japanese	Asian	not Hispanic or Latino	not Hispanic or Latino	70 - 79	172.974	73	2	NA	0	0	0	NA	0	0	NA	NA	NA	NA	NA	NA	NA	NA	NA	NA	NA	NA	NA	NA	NA	NA	NA	NA	NA	NA	NA	1	21	1.19	NA	*1/*1				A/G		NA
NA	3	male	Japanese	Asian	not Hispanic or Latino	not Hispanic or Latino	70 - 79	171.45	69.8	3	NA	0	0	0	NA	0	0	NA	NA	NA	NA	NA	NA	NA	NA	NA	NA	NA	NA	NA	NA	NA	NA	NA	NA	NA	NA	NA	1	21	2.43	NA	*1/*1				A/A		NA
NA	3	female	Japanese	Asian	not Hispanic or Latino	not Hispanic or Latino	70 - 79	148.082	45	3; 8	NA	0	0	0	NA	1	0	NA	NA	NA	NA	NA	NA	NA	NA	NA	NA	NA	NA	NA	NA	NA	NA	NA	NA	NA	NA	NA	1	17.5	NA	NA	*1/*1				A/A		NA
NA	3	male	Japanese	Asian	not Hispanic or Latino	not Hispanic or Latino	50 - 59	172.974	74	4	NA	0	0	0	NA	0	1	NA	NA	NA	NA	NA	NA	NA	NA	NA	NA	NA	NA	NA	NA	NA	NA	NA	NA	NA	NA	NA	1	10.5	NA	NA	*1/*1				A/A		NA
NA	3	male	Japanese	Asian	not Hispanic or Latino	not Hispanic or Latino	50 - 59	169.926	90	3; 6; 8	NA	0	0	0	NA	0	0	NA	NA	NA	NA	NA	NA	NA	NA	NA	NA	NA	NA	NA	NA	NA	NA	NA	NA	NA	NA	NA	1	21	2.21	NA	*1/*1				A/A		NA
NA	3	male	Japanese	Asian	not Hispanic or Latino	not Hispanic or Latino	70 - 79	166.878	57	3	NA	0	0	0	NA	0	0	NA	NA	NA	NA	NA	NA	NA	NA	NA	NA	NA	NA	NA	NA	NA	NA	NA	NA	NA	NA	NA	1	21	1.77	NA	*1/*1				A/A		NA
NA	3	male	Japanese	Asian	not Hispanic or Latino	not Hispanic or Latino	70 - 79	165.1	67	6	NA	0	0	0	NA	0	0	NA	NA	NA	NA	NA	NA	NA	NA	NA	NA	NA	NA	NA	NA	NA	NA	NA	NA	NA	NA	NA	1	17.5	1.52	NA	*1/*3				A/A		NA
NA	3	male	Japanese	Asian	not Hispanic or Latino	not Hispanic or Latino	60 - 69	NA	NA	3	NA	0	0	0	NA	0	0	NA	NA	NA	NA	NA	NA	NA	NA	NA	NA	NA	NA	NA	NA	NA	NA	NA	NA	NA	NA	NA	1	17.5	1.45	NA	*1/*1				A/A		NA
NA	3	male	Japanese	Asian	not Hispanic or Latino	not Hispanic or Latino	50 - 59	169.926	78	8	NA	0	0	0	NA	1	0	NA	NA	NA	NA	NA	NA	NA	NA	NA	NA	NA	NA	NA	NA	NA	NA	NA	NA	NA	NA	NA	1	7	1.35	NA	*1/*1				A/G		NA
NA	3	female	Japanese	Asian	not Hispanic or Latino	not Hispanic or Latino	70 - 79	NA	NA	NA	NA	0	0	0	NA	NA	NA	NA	NA	NA	NA	NA	NA	NA	NA	NA	NA	NA	NA	NA	NA	NA	NA	NA	NA	NA	NA	NA	1	14	NA	NA	*1/*1				A/A		NA
NA	3	male	Japanese	Asian	not Hispanic or Latino	not Hispanic or Latino	NA	161.036	66	6	NA	0	0	0	NA	0	0	NA	NA	NA	NA	NA	NA	NA	NA	NA	NA	NA	NA	NA	NA	NA	NA	NA	NA	NA	NA	NA	1	21	NA	NA	*1/*1				A/A		NA
NA	3	male	Japanese	Asian	not Hispanic or Latino	not Hispanic or Latino	50 - 59	168.91	120	3; 8	NA	0	0	0	NA	1	0	NA	NA	NA	NA	NA	NA	NA	NA	NA	NA	NA	NA	NA	NA	NA	NA	NA	NA	NA	NA	NA	1	21	1.82	NA	*1/*1				A/A		NA
NA	3	female	Japanese	Asian	not Hispanic or Latino	not Hispanic or Latino	70 - 79	124.968	39	3	NA	0	0	0	NA	0	0	NA	NA	NA	NA	NA	NA	NA	NA	NA	NA	NA	NA	NA	NA	NA	NA	NA	NA	NA	NA	NA	1	7	1.49	NA	*1/*1				A/A		NA
NA	3	male	Japanese	Asian	not Hispanic or Latino	not Hispanic or Latino	60 - 69	167.894	60	4	NA	0	0	0	NA	0	1	NA	NA	NA	NA	NA	NA	NA	NA	NA	NA	NA	NA	NA	NA	NA	NA	NA	NA	NA	NA	NA	1	14	2.09	NA	*1/*1				A/A		NA
NA	3	male	Japanese	Asian	not Hispanic or Latino	not Hispanic or Latino	60 - 69	155.956	45	8	NA	0	0	0	NA	1	0	NA	NA	NA	NA	NA	NA	NA	NA	NA	NA	NA	NA	NA	NA	NA	NA	NA	NA	NA	NA	NA	1	10.5	1.52	NA	*1/*1				A/A		NA
NA	3	female	Japanese	Asian	not Hispanic or Latino	not Hispanic or Latino	70 - 79	150.114	40	4; 8	NA	0	0	0	NA	0	1	NA	NA	NA	NA	NA	NA	NA	NA	NA	NA	NA	NA	NA	NA	NA	NA	NA	NA	NA	NA	NA	1	21	2.11	NA	*1/*1				A/A		NA
NA	3	male	Japanese	Asian	not Hispanic or Latino	not Hispanic or Latino	NA	156.972	49	4; 8	NA	0	0	0	NA	0	1	NA	NA	NA	NA	NA	NA	NA	NA	NA	NA	NA	NA	NA	NA	NA	NA	NA	NA	NA	NA	NA	1	28	2.12	NA	*1/*1				A/A		NA
NA	3	female	Japanese	Asian	not Hispanic or Latino	not Hispanic or Latino	60 - 69	152.908	55	3	NA	0	0	0	NA	0	0	NA	NA	NA	NA	NA	NA	NA	NA	NA	NA	NA	NA	NA	NA	NA	NA	NA	NA	NA	NA	NA	1	10.5	1.57	NA	*1/*1				A/A		NA
NA	3	male	Japanese	Asian	not Hispanic or Latino	not Hispanic or Latino	50 - 59	167.894	74	8	NA	0	0	0	NA	0	0	NA	NA	NA	NA	NA	NA	NA	NA	NA	NA	NA	NA	NA	NA	NA	NA	NA	NA	NA	NA	NA	1	21	NA	NA	*1/*1				A/A		NA
NA	3	male	Japanese	Asian	not Hispanic or Latino	not Hispanic or Latino	50 - 59	160.02	64	3; 4; 8	NA	0	0	0	NA	0	1	NA	NA	NA	NA	NA	NA	NA	NA	NA	NA	NA	NA	NA	NA	NA	NA	NA	NA	NA	NA	NA	1	14	1.76	NA	*1/*1				A/A		NA
NA	3	female	Japanese	Asian	not Hispanic or Latino	not Hispanic or Latino	60 - 69	145.288	42.8	4	NA	0	0	0	NA	0	1	NA	NA	NA	NA	NA	NA	NA	NA	NA	NA	NA	NA	NA	NA	NA	NA	NA	NA	NA	NA	NA	1	28	2.03	NA	*1/*1				A/A		NA
NA	3	male	Japanese	Asian	not Hispanic or Latino	not Hispanic or Latino	50 - 59	NA	NA	NA	NA	0	0	0	NA	NA	NA	NA	NA	NA	NA	NA	NA	NA	NA	NA	NA	NA	NA	NA	NA	NA	NA	NA	NA	NA	NA	NA	1	14	2.06	NA	*1/*3				A/A		NA
NA	3	female	Japanese	Asian	not Hispanic or Latino	not Hispanic or Latino	60 - 69	149.606	48.5	4	NA	0	0	0	NA	0	1	NA	NA	NA	NA	NA	NA	NA	NA	NA	NA	NA	NA	NA	NA	NA	NA	NA	NA	NA	NA	NA	1	21	2.09	NA	*1/*1				A/A		NA
NA	3	male	Japanese	Asian	not Hispanic or Latino	not Hispanic or Latino	60 - 69	165.1	71.5	3; 6	NA	0	0	0	NA	0	0	NA	NA	NA	NA	NA	NA	NA	NA	NA	NA	NA	NA	NA	NA	NA	NA	NA	NA	NA	NA	NA	1	28	2.27	NA	*1/*1				A/A		NA
NA	3	female	Japanese	Asian	not Hispanic or Latino	not Hispanic or Latino	70 - 79	150.114	47	4; 6	NA	0	0	0	NA	0	1	NA	NA	NA	NA	NA	NA	NA	NA	NA	NA	NA	NA	NA	NA	NA	NA	NA	NA	NA	NA	NA	1	21	1.51	NA	*1/*1				A/A		NA
NA	3	male	Japanese	Asian	not Hispanic or Latino	not Hispanic or Latino	50 - 59	175.006	62	8	NA	0	0	0	NA	1	0	NA	NA	NA	NA	NA	NA	NA	NA	NA	NA	NA	NA	NA	NA	NA	NA	NA	NA	NA	NA	NA	1	24.5	1.45	NA	*1/*1				A/A		NA
NA	3	female	Japanese	Asian	not Hispanic or Latino	not Hispanic or Latino	70 - 79	150.114	54	1	NA	0	0	0	NA	0	0	NA	NA	NA	NA	NA	NA	NA	NA	NA	NA	NA	NA	NA	NA	NA	NA	NA	NA	NA	NA	NA	1	14	NA	NA	*1/*1				A/A		NA
NA	3	male	Japanese	Asian	not Hispanic or Latino	not Hispanic or Latino	70 - 79	156.972	50	3; 8	NA	0	0	0	NA	0	0	NA	NA	NA	NA	NA	NA	NA	NA	NA	NA	NA	NA	NA	NA	NA	NA	NA	NA	NA	NA	NA	1	28	2.38	NA	*1/*1				A/A		NA
NA	3	female	Japanese	Asian	not Hispanic or Latino	not Hispanic or Latino	60 - 69	NA	NA	4	NA	0	0	0	NA	0	1	NA	NA	NA	NA	NA	NA	NA	NA	NA	NA	NA	NA	NA	NA	NA	NA	NA	NA	NA	NA	NA	1	10.5	1.93	NA	*1/*1				A/A		NA
NA	3	male	Japanese	Asian	not Hispanic or Latino	not Hispanic or Latino	60 - 69	NA	NA	8	NA	0	0	0	NA	0	0	NA	NA	NA	NA	NA	NA	NA	NA	NA	NA	NA	NA	NA	NA	NA	NA	NA	NA	NA	NA	NA	1	10.5	NA	NA	*1/*1				A/A		NA
NA	3	female	Japanese	Asian	not Hispanic or Latino	not Hispanic or Latino	NA	154.94	59.3	3; 4	NA	0	0	0	NA	0	1	NA	NA	NA	NA	NA	NA	NA	NA	NA	NA	NA	NA	NA	NA	NA	NA	NA	NA	NA	NA	NA	1	21	2.12	NA	*1/*1				A/A		NA
NA	3	male	Japanese	Asian	not Hispanic or Latino	not Hispanic or Latino	60 - 69	NA	NA	8	NA	0	0	0	NA	0	0	NA	NA	NA	NA	NA	NA	NA	NA	NA	NA	NA	NA	NA	NA	NA	NA	NA	NA	NA	NA	NA	1	7	NA	NA	*1/*1				A/A		NA
NA	3	female	Japanese	Asian	not Hispanic or Latino	not Hispanic or Latino	70 - 79	151.892	NA	3	NA	0	0	0	NA	0	0	NA	NA	NA	NA	NA	NA	NA	NA	NA	NA	NA	NA	NA	NA	NA	NA	NA	NA	NA	NA	NA	1	17.5	1.78	NA	*1/*1				A/A		NA
NA	3	male	Japanese	Asian	not Hispanic or Latino	not Hispanic or Latino	60 - 69	164.084	62	8	NA	0	0	0	NA	1	0	NA	NA	NA	NA	NA	NA	NA	NA	NA	NA	NA	NA	NA	NA	NA	NA	NA	NA	NA	NA	NA	1	7	1.31	NA	*1/*1				A/A		NA
NA	3	male	Japanese	Asian	not Hispanic or Latino	not Hispanic or Latino	70 - 79	157.988	72	3	NA	0	0	0	NA	0	0	NA	NA	NA	NA	NA	NA	NA	NA	NA	NA	NA	NA	NA	NA	NA	NA	NA	NA	NA	NA	NA	1	7	NA	NA	*1/*1				A/A		NA
NA	3	female	Japanese	Asian	not Hispanic or Latino	not Hispanic or Latino	70 - 79	151.892	47.15	4	NA	0	0	0	NA	0	1	NA	NA	NA	NA	NA	NA	NA	NA	NA	NA	NA	NA	NA	NA	NA	NA	NA	NA	NA	NA	NA	1	7	1.37	NA	*1/*1				A/A		NA
NA	3	male	Japanese	Asian	not Hispanic or Latino	not Hispanic or Latino	40 - 49	160.02	49	4	NA	0	0	0	NA	0	1	NA	NA	NA	NA	NA	NA	NA	NA	NA	NA	NA	NA	NA	NA	NA	NA	NA	NA	NA	NA	NA	1	21	NA	NA	*1/*1				A/A		NA
NA	3	male	Japanese	Asian	not Hispanic or Latino	not Hispanic or Latino	50 - 59	164.592	67.2	8	NA	0	0	0	NA	0	0	NA	NA	NA	NA	NA	NA	NA	NA	NA	NA	NA	NA	NA	NA	NA	NA	NA	NA	NA	NA	NA	1	17.5	NA	NA	*1/*1				A/A		NA
NA	3	female	Japanese	Asian	not Hispanic or Latino	not Hispanic or Latino	60 - 69	149.098	42	4; 8	NA	0	0	0	NA	1	1	NA	NA	NA	NA	NA	NA	NA	NA	NA	NA	NA	NA	NA	NA	NA	NA	NA	NA	NA	NA	NA	1	35	NA	NA	*1/*1				A/A		NA
NA	3	female	Japanese	Asian	not Hispanic or Latino	not Hispanic or Latino	80 - 89	NA	NA	4	NA	0	0	0	NA	0	1	NA	NA	NA	NA	NA	NA	NA	NA	NA	NA	NA	NA	NA	NA	NA	NA	NA	NA	NA	NA	NA	1	14	NA	NA	*1/*1				A/A		NA
NA	3	female	Japanese	Asian	not Hispanic or Latino	not Hispanic or Latino	60 - 69	150.114	56	4; 8	NA	0	0	0	NA	1	1	NA	NA	NA	NA	NA	NA	NA	NA	NA	NA	NA	NA	NA	NA	NA	NA	NA	NA	NA	NA	NA	1	17.5	NA	NA	*1/*1				A/A		NA
NA	3	male	Japanese	Asian	not Hispanic or Latino	not Hispanic or Latino	40 - 49	187.96	95	8	NA	0	0	0	NA	0	0	NA	NA	NA	NA	NA	NA	NA	NA	NA	NA	NA	NA	NA	NA	NA	NA	NA	NA	NA	NA	NA	1	35	1.59	NA	*1/*1				A/A		NA
NA	3	male	Japanese	Asian	not Hispanic or Latino	not Hispanic or Latino	60 - 69	169.926	84	3; 8	NA	0	0	0	NA	0	0	NA	NA	NA	NA	NA	NA	NA	NA	NA	NA	NA	NA	NA	NA	NA	NA	NA	NA	NA	NA	NA	1	28	1.44	NA	*1/*1				A/A		NA
NA	3	male	Japanese	Asian	not Hispanic or Latino	not Hispanic or Latino	40 - 49	170.942	79	4	NA	0	0	0	NA	0	1	NA	NA	NA	NA	NA	NA	NA	NA	NA	NA	NA	NA	NA	NA	NA	NA	NA	NA	NA	NA	NA	1	24.5	NA	NA	*1/*1				A/A		NA
NA	3	female	Japanese	Asian	not Hispanic or Latino	not Hispanic or Latino	70 - 79	149.098	52	4; 8	NA	0	0	0	NA	1	1	NA	NA	NA	NA	NA	NA	NA	NA	NA	NA	NA	NA	NA	NA	NA	NA	NA	NA	NA	NA	NA	1	21	NA	NA	*1/*1				A/A		NA
NA	3	male	Japanese	Asian	not Hispanic or Latino	not Hispanic or Latino	70 - 79	167.894	67	8	NA	0	0	0	NA	0	0	NA	NA	NA	NA	NA	NA	NA	NA	NA	NA	NA	NA	NA	NA	NA	NA	NA	NA	NA	NA	NA	1	21	NA	NA	*1/*1				A/A		NA
NA	3	male	Japanese	Asian	not Hispanic or Latino	not Hispanic or Latino	40 - 49	159.004	70	8	NA	0	0	0	NA	0	0	NA	NA	NA	NA	NA	NA	NA	NA	NA	NA	NA	NA	NA	NA	NA	NA	NA	NA	NA	NA	NA	1	31.5	1.86	NA	*1/*1				A/G		NA
NA	3	female	Japanese	Asian	not Hispanic or Latino	not Hispanic or Latino	60 - 69	150.114	50	4; 8	NA	0	0	0	NA	0	1	NA	NA	NA	NA	NA	NA	NA	NA	NA	NA	NA	NA	NA	NA	NA	NA	NA	NA	NA	NA	NA	1	24.5	2.15	NA	*1/*1				A/A		NA
NA	3	male	Japanese	Asian	not Hispanic or Latino	not Hispanic or Latino	60 - 69	165.1	52	6; 8	NA	0	0	0	NA	0	0	NA	NA	NA	NA	NA	NA	NA	NA	NA	NA	NA	NA	NA	NA	NA	NA	NA	NA	NA	NA	NA	1	14	NA	NA	*1/*1				A/A		NA
NA	3	female	Japanese	Asian	not Hispanic or Latino	not Hispanic or Latino	70 - 79	160.02	63	4	NA	0	0	0	NA	0	1	NA	NA	NA	NA	NA	NA	NA	NA	NA	NA	NA	NA	NA	NA	NA	NA	NA	NA	NA	NA	NA	1	24.5	NA	NA	*1/*1				A/G		NA
NA	3	male	Japanese	Asian	not Hispanic or Latino	not Hispanic or Latino	60 - 69	165.1	56	4; 8	NA	0	0	0	NA	0	1	NA	NA	NA	NA	NA	NA	NA	NA	NA	NA	NA	NA	NA	NA	NA	NA	NA	NA	NA	NA	NA	1	7	2.15	NA	*1/*1				A/A		NA
NA	3	male	Japanese	Asian	not Hispanic or Latino	not Hispanic or Latino	20 - 29	152.908	51	4	NA	0	0	0	NA	0	1	NA	NA	NA	NA	NA	NA	NA	NA	NA	NA	NA	NA	NA	NA	NA	NA	NA	NA	NA	NA	NA	1	56	NA	NA	*1/*1				A/A		NA
NA	3	male	Japanese	Asian	not Hispanic or Latino	not Hispanic or Latino	70 - 79	162.052	59.5	3; 6	NA	0	0	0	NA	0	0	NA	NA	NA	NA	NA	NA	NA	NA	NA	NA	NA	NA	NA	NA	NA	NA	NA	NA	NA	NA	NA	1	7	1.66	NA	*1/*1				A/A		NA
NA	3	male	Japanese	Asian	not Hispanic or Latino	not Hispanic or Latino	60 - 69	167.894	64	3	NA	0	0	0	NA	0	0	NA	NA	NA	NA	NA	NA	NA	NA	NA	NA	NA	NA	NA	NA	NA	NA	NA	NA	NA	NA	NA	1	17.5	2.54	NA	*1/*1				A/A		NA
NA	3	female	Japanese	Asian	not Hispanic or Latino	not Hispanic or Latino	80 - 89	149.098	44	8	NA	0	0	0	NA	1	0	NA	NA	NA	NA	NA	NA	NA	NA	NA	NA	NA	NA	NA	NA	NA	NA	NA	NA	NA	NA	NA	1	10.5	1.4	NA	*1/*1				A/A		NA
NA	3	male	Japanese	Asian	not Hispanic or Latino	not Hispanic or Latino	70 - 79	160.02	62	3; 8	NA	0	0	0	NA	1	0	NA	NA	NA	NA	NA	NA	NA	NA	NA	NA	NA	NA	NA	NA	NA	NA	NA	NA	NA	NA	NA	1	21	1.61	NA	*1/*3				A/G		NA
NA	3	male	Japanese	Asian	not Hispanic or Latino	not Hispanic or Latino	80 - 89	172.974	76	3	NA	0	0	0	NA	0	0	NA	NA	NA	NA	NA	NA	NA	NA	NA	NA	NA	NA	NA	NA	NA	NA	NA	NA	NA	NA	NA	1	14	1.99	NA	*1/*3				A/A		NA
NA	3	male	Japanese	Asian	not Hispanic or Latino	not Hispanic or Latino	60 - 69	NA	67	3; 6	NA	0	0	0	NA	0	0	NA	NA	NA	NA	NA	NA	NA	NA	NA	NA	NA	NA	NA	NA	NA	NA	NA	NA	NA	NA	NA	1	21	2.4	NA	*1/*1				A/A		NA
NA	3	male	Japanese	Asian	not Hispanic or Latino	not Hispanic or Latino	80 - 89	167.894	65	4	NA	0	0	0	NA	0	1	NA	NA	NA	NA	NA	NA	NA	NA	NA	NA	NA	NA	NA	NA	NA	NA	NA	NA	NA	NA	NA	1	14	1.37	NA	*1/*1				A/A		NA
NA	3	female	Japanese	Asian	not Hispanic or Latino	not Hispanic or Latino	60 - 69	153.924	74	2	NA	0	0	0	NA	0	0	NA	NA	NA	NA	NA	NA	NA	NA	NA	NA	NA	NA	NA	NA	NA	NA	NA	NA	NA	NA	NA	1	7	1.88	NA	*1/*1				A/A		NA
NA	3	male	Japanese	Asian	not Hispanic or Latino	not Hispanic or Latino	60 - 69	166.116	72	3	NA	0	0	0	NA	0	0	NA	NA	NA	NA	NA	NA	NA	NA	NA	NA	NA	NA	NA	NA	NA	NA	NA	NA	NA	NA	NA	1	28	2.62	NA	*1/*1				A/A		NA
NA	3	female	Japanese	Asian	not Hispanic or Latino	not Hispanic or Latino	60 - 69	150.876	50	4	NA	0	0	0	NA	0	1	NA	NA	NA	NA	NA	NA	NA	NA	NA	NA	NA	NA	NA	NA	NA	NA	NA	NA	NA	NA	NA	1	24.5	NA	NA	*1/*1				A/A		NA
NA	3	male	Japanese	Asian	not Hispanic or Latino	not Hispanic or Latino	60 - 69	175.006	84	8	NA	0	0	0	NA	0	0	NA	NA	NA	NA	NA	NA	NA	NA	NA	NA	NA	NA	NA	NA	NA	NA	NA	NA	NA	NA	NA	1	35	1.29	NA	*1/*1				G/G		NA
NA	3	female	Japanese	Asian	not Hispanic or Latino	not Hispanic or Latino	80 - 89	NA	46	3; 8	NA	0	0	0	NA	1	0	NA	NA	NA	NA	NA	NA	NA	NA	NA	NA	NA	NA	NA	NA	NA	NA	NA	NA	NA	NA	NA	1	7	1.03	NA	*1/*1				A/A		NA
NA	3	male	Japanese	Asian	not Hispanic or Latino	not Hispanic or Latino	70 - 79	165.1	53	4	NA	0	0	0	NA	0	1	NA	NA	NA	NA	NA	NA	NA	NA	NA	NA	NA	NA	NA	NA	NA	NA	NA	NA	NA	NA	NA	1	3.5	NA	NA	*1/*1				A/A		NA
NA	3	male	Japanese	Asian	not Hispanic or Latino	not Hispanic or Latino	60 - 69	166.878	75	4; 8	NA	0	0	0	NA	0	1	NA	NA	NA	NA	NA	NA	NA	NA	NA	NA	NA	NA	NA	NA	NA	NA	NA	NA	NA	NA	NA	1	35	NA	NA	*1/*1				A/G		NA
NA	3	female	Japanese	Asian	not Hispanic or Latino	not Hispanic or Latino	80 - 89	148.082	47	6	NA	0	0	0	NA	0	0	NA	NA	NA	NA	NA	NA	NA	NA	NA	NA	NA	NA	NA	NA	NA	NA	NA	NA	NA	NA	NA	1	14	NA	NA	*1/*1				A/A		NA
NA	3	female	Japanese	Asian	not Hispanic or Latino	not Hispanic or Latino	70 - 79	152.908	53	2	NA	0	0	0	NA	0	0	NA	NA	NA	NA	NA	NA	NA	NA	NA	NA	NA	NA	NA	NA	NA	NA	NA	NA	NA	NA	NA	1	24.5	NA	NA	*1/*1				A/A		NA
NA	3	male	Japanese	Asian	not Hispanic or Latino	not Hispanic or Latino	40 - 49	175.006	73	3; 8	NA	0	0	0	NA	0	0	NA	NA	NA	NA	NA	NA	NA	NA	NA	NA	NA	NA	NA	NA	NA	NA	NA	NA	NA	NA	NA	1	17.5	2.01	NA	*1/*1				A/A		NA
NA	3	male	Japanese	Asian	not Hispanic or Latino	not Hispanic or Latino	50 - 59	171.958	86	3; 8	NA	0	0	0	NA	0	0	NA	NA	NA	NA	NA	NA	NA	NA	NA	NA	NA	NA	NA	NA	NA	NA	NA	NA	NA	NA	NA	1	21	1.5	NA	*1/*3				A/A		NA
NA	3	male	Japanese	Asian	not Hispanic or Latino	not Hispanic or Latino	50 - 59	162.052	68	8	NA	0	0	0	NA	0	0	NA	NA	NA	NA	NA	NA	NA	NA	NA	NA	NA	NA	NA	NA	NA	NA	NA	NA	NA	NA	NA	1	17.5	2	NA	*1/*1				A/A		NA
NA	3	female	Japanese	Asian	not Hispanic or Latino	not Hispanic or Latino	60 - 69	154.94	50	3; 4; 8	NA	0	0	0	NA	1	1	NA	NA	NA	NA	NA	NA	NA	NA	NA	NA	NA	NA	NA	NA	NA	NA	NA	NA	NA	NA	NA	1	28	1.89	NA	*1/*1				A/A		NA
NA	3	male	Japanese	Asian	not Hispanic or Latino	not Hispanic or Latino	60 - 69	166.878	52	8	NA	0	0	0	NA	1	0	NA	NA	NA	NA	NA	NA	NA	NA	NA	NA	NA	NA	NA	NA	NA	NA	NA	NA	NA	NA	NA	1	28	1.76	NA	*1/*1				A/A		NA
NA	3	male	Japanese	Asian	not Hispanic or Latino	not Hispanic or Latino	60 - 69	163.068	64	3; 8	NA	0	0	0	NA	0	0	NA	NA	NA	NA	NA	NA	NA	NA	NA	NA	NA	NA	NA	NA	NA	NA	NA	NA	NA	NA	NA	1	17.5	2.2	NA	*1/*1				A/A		NA
NA	3	male	Japanese	Asian	not Hispanic or Latino	not Hispanic or Latino	70 - 79	NA	NA	8	NA	0	0	0	NA	0	0	NA	NA	NA	NA	NA	NA	NA	NA	NA	NA	NA	NA	NA	NA	NA	NA	NA	NA	NA	NA	NA	1	21	1.39	NA	*1/*1				A/A		NA
NA	3	male	Japanese	Asian	not Hispanic or Latino	not Hispanic or Latino	70 - 79	NA	NA	3; 8	NA	0	0	0	NA	1	0	NA	NA	NA	NA	NA	NA	NA	NA	NA	NA	NA	NA	NA	NA	NA	NA	NA	NA	NA	NA	NA	1	14	1.46	NA	*1/*1				A/A		NA
NA	3	female	Japanese	Asian	not Hispanic or Latino	not Hispanic or Latino	60 - 69	148.082	52	8	NA	0	0	0	NA	0	0	NA	NA	NA	NA	NA	NA	NA	NA	NA	NA	NA	NA	NA	NA	NA	NA	NA	NA	NA	NA	NA	1	10.5	1.16	NA	*1/*1				A/G		NA
NA	3	male	Japanese	Asian	not Hispanic or Latino	not Hispanic or Latino	50 - 59	166.878	67	4	NA	0	0	0	NA	0	1	NA	NA	NA	NA	NA	NA	NA	NA	NA	NA	NA	NA	NA	NA	NA	NA	NA	NA	NA	NA	NA	1	24.5	1.3	NA	*1/*1				A/A		NA
NA	3	male	Japanese	Asian	not Hispanic or Latino	not Hispanic or Latino	60 - 69	165.1	70	8	NA	0	0	0	NA	0	0	NA	NA	NA	NA	NA	NA	NA	NA	NA	NA	NA	NA	NA	NA	NA	NA	NA	NA	NA	NA	NA	1	21	NA	NA	*1/*1				A/A		NA
NA	3	female	Japanese	Asian	not Hispanic or Latino	not Hispanic or Latino	60 - 69	145.034	35	4	NA	0	0	0	NA	0	1	NA	NA	NA	NA	NA	NA	NA	NA	NA	NA	NA	NA	NA	NA	NA	NA	NA	NA	NA	NA	NA	1	10.5	1.47	NA	*1/*1				A/A		NA
NA	3	male	Japanese	Asian	not Hispanic or Latino	not Hispanic or Latino	50 - 59	176.022	68	6	NA	0	0	0	NA	0	0	NA	NA	NA	NA	NA	NA	NA	NA	NA	NA	NA	NA	NA	NA	NA	NA	NA	NA	NA	NA	NA	1	7	1.03	NA	*1/*1				A/A		NA
NA	3	male	Japanese	Asian	not Hispanic or Latino	not Hispanic or Latino	70 - 79	170.942	71	3; 8	NA	0	0	0	NA	0	0	NA	NA	NA	NA	NA	NA	NA	NA	NA	NA	NA	NA	NA	NA	NA	NA	NA	NA	NA	NA	NA	1	10.5	2.52	NA	*1/*1				A/G		NA
NA	3	male	Japanese	Asian	not Hispanic or Latino	not Hispanic or Latino	60 - 69	164.084	75	4	NA	0	0	0	NA	0	1	NA	NA	NA	NA	NA	NA	NA	NA	NA	NA	NA	NA	NA	NA	NA	NA	NA	NA	NA	NA	NA	1	14	1.35	NA	*1/*1				A/A		NA
NA	3	female	Japanese	Asian	not Hispanic or Latino	not Hispanic or Latino	70 - 79	NA	47.2	2	NA	0	0	0	NA	0	0	NA	NA	NA	NA	NA	NA	NA	NA	NA	NA	NA	NA	NA	NA	NA	NA	NA	NA	NA	NA	NA	1	31.5	1.84	NA	*1/*1				A/G		NA
NA	3	female	Japanese	Asian	not Hispanic or Latino	not Hispanic or Latino	60 - 69	154.94	63	4	NA	0	0	0	NA	0	1	NA	NA	NA	NA	NA	NA	NA	NA	NA	NA	NA	NA	NA	NA	NA	NA	NA	NA	NA	NA	NA	1	17.5	NA	NA	*1/*1				A/A		NA
NA	3	female	Japanese	Asian	not Hispanic or Latino	not Hispanic or Latino	50 - 59	162.052	59	3; 4	NA	0	0	0	NA	0	1	NA	NA	NA	NA	NA	NA	NA	NA	NA	NA	NA	NA	NA	NA	NA	NA	NA	NA	NA	NA	NA	1	10.5	NA	NA	*1/*1				A/A		NA
NA	3	male	Japanese	Asian	not Hispanic or Latino	not Hispanic or Latino	70 - 79	163.068	82	4; 6	NA	0	0	0	NA	0	1	NA	NA	NA	NA	NA	NA	NA	NA	NA	NA	NA	NA	NA	NA	NA	NA	NA	NA	NA	NA	NA	1	21	1.35	NA	*1/*1				A/G		NA
NA	3	male	Japanese	Asian	not Hispanic or Latino	not Hispanic or Latino	70 - 79	164.338	64	4; 8	NA	0	0	0	NA	0	1	NA	NA	NA	NA	NA	NA	NA	NA	NA	NA	NA	NA	NA	NA	NA	NA	NA	NA	NA	NA	NA	1	12.25	1.84	NA	*1/*1				A/A		NA
NA	3	male	Japanese	Asian	not Hispanic or Latino	not Hispanic or Latino	70 - 79	171.958	74	3	NA	0	0	0	NA	0	0	NA	NA	NA	NA	NA	NA	NA	NA	NA	NA	NA	NA	NA	NA	NA	NA	NA	NA	NA	NA	NA	1	28	1.83	NA	*1/*1				A/G		NA
NA	3	male	Japanese	Asian	not Hispanic or Latino	not Hispanic or Latino	50 - 59	178.054	97	4	NA	0	0	0	NA	0	1	NA	NA	NA	NA	NA	NA	NA	NA	NA	NA	NA	NA	NA	NA	NA	NA	NA	NA	NA	NA	NA	1	17.5	1.63	NA	*1/*1				A/G		NA
NA	3	male	Japanese	Asian	not Hispanic or Latino	not Hispanic or Latino	80 - 89	161.036	58	6	NA	0	0	0	NA	0	0	NA	NA	NA	NA	NA	NA	NA	NA	NA	NA	NA	NA	NA	NA	NA	NA	NA	NA	NA	NA	NA	1	14	1.33	NA	*1/*1				A/G		NA
NA	3	male	Japanese	Asian	not Hispanic or Latino	not Hispanic or Latino	80 - 89	156.972	56	6; 8	NA	0	0	0	NA	1	0	NA	NA	NA	NA	NA	NA	NA	NA	NA	NA	NA	NA	NA	NA	NA	NA	NA	NA	NA	NA	NA	1	10.5	2.09	NA	*1/*1				A/A		NA
NA	3	female	Japanese	Asian	not Hispanic or Latino	not Hispanic or Latino	60 - 69	157.988	43	6; 8	NA	0	0	0	NA	0	0	NA	NA	NA	NA	NA	NA	NA	NA	NA	NA	NA	NA	NA	NA	NA	NA	NA	NA	NA	NA	NA	1	7	1.53	NA	*1/*1				A/A		NA
NA	3	female	Japanese	Asian	not Hispanic or Latino	not Hispanic or Latino	60 - 69	150.876	60	4; 8	NA	0	0	0	NA	0	1	NA	NA	NA	NA	NA	NA	NA	NA	NA	NA	NA	NA	NA	NA	NA	NA	NA	NA	NA	NA	NA	1	17.5	1.74	NA	*1/*1				A/G		NA
NA	3	female	Japanese	Asian	not Hispanic or Latino	not Hispanic or Latino	80 - 89	147.066	48	8	NA	0	0	0	NA	0	0	NA	NA	NA	NA	NA	NA	NA	NA	NA	NA	NA	NA	NA	NA	NA	NA	NA	NA	NA	NA	NA	1	35	1.71	NA	*1/*1				G/G		NA
NA	3	male	Japanese	Asian	not Hispanic or Latino	not Hispanic or Latino	60 - 69	169.926	69	3	NA	0	0	0	NA	0	0	NA	NA	NA	NA	NA	NA	NA	NA	NA	NA	NA	NA	NA	NA	NA	NA	NA	NA	NA	NA	NA	1	17.5	NA	NA	*1/*1				A/A		NA
NA	3	female	Japanese	Asian	not Hispanic or Latino	not Hispanic or Latino	40 - 49	164.084	64	3; 4	NA	0	0	0	NA	0	1	NA	NA	NA	NA	NA	NA	NA	NA	NA	NA	NA	NA	NA	NA	NA	NA	NA	NA	NA	NA	NA	1	7	2.12	NA	*1/*1				A/A		NA
NA	3	male	Japanese	Asian	not Hispanic or Latino	not Hispanic or Latino	30 - 39	171.958	57	8	NA	0	0	0	NA	0	0	NA	NA	NA	NA	NA	NA	NA	NA	NA	NA	NA	NA	NA	NA	NA	NA	NA	NA	NA	NA	NA	1	56	1.63	NA	*1/*1				G/G		NA
NA	3	male	Japanese	Asian	not Hispanic or Latino	not Hispanic or Latino	70 - 79	160.02	40	3; 6; 8	NA	0	0	0	NA	0	0	NA	NA	NA	NA	NA	NA	NA	NA	NA	NA	NA	NA	NA	NA	NA	NA	NA	NA	NA	NA	NA	1	10.5	1.99	NA	*1/*1				A/A		NA
NA	3	female	Japanese	Asian	not Hispanic or Latino	not Hispanic or Latino	70 - 79	153.924	51	4; 8	NA	0	0	0	NA	0	1	NA	NA	NA	NA	NA	NA	NA	NA	NA	NA	NA	NA	NA	NA	NA	NA	NA	NA	NA	NA	NA	1	24.5	1.96	NA	*1/*1				A/A		NA
NA	3	female	Japanese	Asian	not Hispanic or Latino	not Hispanic or Latino	50 - 59	165.1	65	4	NA	0	0	0	NA	0	1	NA	NA	NA	NA	NA	NA	NA	NA	NA	NA	NA	NA	NA	NA	NA	NA	NA	NA	NA	NA	NA	1	35	1.1	NA	*1/*1				A/G		NA
NA	3	male	Japanese	Asian	not Hispanic or Latino	not Hispanic or Latino	40 - 49	176.022	92	8	NA	0	0	0	NA	1	0	NA	NA	NA	NA	NA	NA	NA	NA	NA	NA	NA	NA	NA	NA	NA	NA	NA	NA	NA	NA	NA	1	14	1.24	NA	*1/*1				A/G		NA
NA	3	male	Japanese	Asian	not Hispanic or Latino	not Hispanic or Latino	60 - 69	167.894	68	6	NA	0	0	0	NA	0	0	NA	NA	NA	NA	NA	NA	NA	NA	NA	NA	NA	NA	NA	NA	NA	NA	NA	NA	NA	NA	NA	1	21	1.11	NA	*1/*1				A/G		NA
NA	3	male	Japanese	Asian	not Hispanic or Latino	not Hispanic or Latino	40 - 49	177.038	68	4	NA	0	0	0	NA	0	1	NA	NA	NA	NA	NA	NA	NA	NA	NA	NA	NA	NA	NA	NA	NA	NA	NA	NA	NA	NA	NA	1	42	0.95	NA	*1/*1				A/A		NA
NA	3	male	Japanese	Asian	not Hispanic or Latino	not Hispanic or Latino	70 - 79	163.068	55	3; 8	NA	0	0	0	NA	0	0	NA	NA	NA	NA	NA	NA	NA	NA	NA	NA	NA	NA	NA	NA	NA	NA	NA	NA	NA	NA	NA	1	28	2.23	NA	*1/*1				A/A		NA
NA	3	female	Japanese	Asian	not Hispanic or Latino	not Hispanic or Latino	80 - 89	153.924	53	3; 8	NA	0	0	0	NA	1	0	NA	NA	NA	NA	NA	NA	NA	NA	NA	NA	NA	NA	NA	NA	NA	NA	NA	NA	NA	NA	NA	1	24.5	1.88	NA	*1/*1				A/A		NA
NA	3	male	Japanese	Asian	not Hispanic or Latino	not Hispanic or Latino	60 - 69	153.924	65.5	2	NA	0	0	0	NA	0	0	NA	NA	NA	NA	NA	NA	NA	NA	NA	NA	NA	NA	NA	NA	NA	NA	NA	NA	NA	NA	NA	1	17.5	2.09	NA	*1/*1				A/A		NA
NA	3	female	Japanese	Asian	not Hispanic or Latino	not Hispanic or Latino	NA	NA	56.5	4	NA	0	0	0	NA	0	1	NA	NA	NA	NA	NA	NA	NA	NA	NA	NA	NA	NA	NA	NA	NA	NA	NA	NA	NA	NA	NA	1	10.5	2	NA	*1/*1				A/A		NA
NA	3	male	Japanese	Asian	not Hispanic or Latino	not Hispanic or Latino	70 - 79	150.876	51	3; 8	NA	0	0	0	NA	1	0	NA	NA	NA	NA	NA	NA	NA	NA	NA	NA	NA	NA	NA	NA	NA	NA	NA	NA	NA	NA	NA	1	19.25	1.37	NA	*1/*1				A/A		NA
NA	3	female	Japanese	Asian	not Hispanic or Latino	not Hispanic or Latino	NA	146.05	54.1	4	NA	0	0	0	NA	0	1	NA	NA	NA	NA	NA	NA	NA	NA	NA	NA	NA	NA	NA	NA	NA	NA	NA	NA	NA	NA	NA	1	14	1.5	NA	*1/*1				A/A		NA
NA	3	female	Japanese	Asian	not Hispanic or Latino	not Hispanic or Latino	60 - 69	150.114	49	4; 8	NA	0	0	0	NA	1	1	NA	NA	NA	NA	NA	NA	NA	NA	NA	NA	NA	NA	NA	NA	NA	NA	NA	NA	NA	NA	NA	1	17.5	1.27	NA	*1/*1				A/A		NA
NA	3	male	Japanese	Asian	not Hispanic or Latino	not Hispanic or Latino	70 - 79	160.02	58	8	NA	0	0	0	NA	0	0	NA	NA	NA	NA	NA	NA	NA	NA	NA	NA	NA	NA	NA	NA	NA	NA	NA	NA	NA	NA	NA	1	7	NA	NA	*1/*1				A/A		NA
NA	3	female	Japanese	Asian	not Hispanic or Latino	not Hispanic or Latino	50 - 59	150.876	41	4	NA	0	0	0	NA	0	1	NA	NA	NA	NA	NA	NA	NA	NA	NA	NA	NA	NA	NA	NA	NA	NA	NA	NA	NA	NA	NA	1	14	1.63	NA	*1/*1				A/A		NA
NA	3	male	Japanese	Asian	not Hispanic or Latino	not Hispanic or Latino	50 - 59	NA	72	3; 8	NA	0	0	0	NA	1	0	NA	NA	NA	NA	NA	NA	NA	NA	NA	NA	NA	NA	NA	NA	NA	NA	NA	NA	NA	NA	NA	1	7	NA	NA	*1/*1				A/A		NA
NA	3	female	Japanese	Asian	not Hispanic or Latino	not Hispanic or Latino	60 - 69	150.114	53.6	8	NA	0	0	0	NA	0	0	NA	NA	NA	NA	NA	NA	NA	NA	NA	NA	NA	NA	NA	NA	NA	NA	NA	NA	NA	NA	NA	1	19.25	2.01	NA	*1/*1				A/A		NA
NA	3	female	Japanese	Asian	not Hispanic or Latino	not Hispanic or Latino	70 - 79	150.368	47	3	NA	0	0	0	NA	0	0	NA	NA	NA	NA	NA	NA	NA	NA	NA	NA	NA	NA	NA	NA	NA	NA	NA	NA	NA	NA	NA	1	17.5	2.23	NA	*1/*1				A/A		NA
NA	3	male	Japanese	Asian	not Hispanic or Latino	not Hispanic or Latino	50 - 59	166.116	70	4	NA	0	0	0	NA	0	1	NA	NA	NA	NA	NA	NA	NA	NA	NA	NA	NA	NA	NA	NA	NA	NA	NA	NA	NA	NA	NA	1	19.25	NA	NA	*1/*1				A/A		NA
NA	3	male	Japanese	Asian	not Hispanic or Latino	not Hispanic or Latino	60 - 69	167.894	72	3; 8	NA	0	0	0	NA	0	0	NA	NA	NA	NA	NA	NA	NA	NA	NA	NA	NA	NA	NA	NA	NA	NA	NA	NA	NA	NA	NA	1	21	NA	NA	*1/*1				A/A		NA
NA	3	male	Japanese	Asian	not Hispanic or Latino	not Hispanic or Latino	70 - 79	167.894	65.5	8	NA	0	0	0	NA	0	0	NA	NA	NA	NA	NA	NA	NA	NA	NA	NA	NA	NA	NA	NA	NA	NA	NA	NA	NA	NA	NA	1	10.5	NA	NA	*1/*3				A/A		NA
NA	3	male	Japanese	Asian	not Hispanic or Latino	not Hispanic or Latino	50 - 59	172.974	76	4	NA	0	0	0	NA	0	1	NA	NA	NA	NA	NA	NA	NA	NA	NA	NA	NA	NA	NA	NA	NA	NA	NA	NA	NA	NA	NA	1	21	1.38	NA	*1/*1				A/A		NA
NA	3	male	Japanese	Asian	not Hispanic or Latino	not Hispanic or Latino	60 - 69	156.972	65	3	NA	0	0	0	NA	0	0	NA	NA	NA	NA	NA	NA	NA	NA	NA	NA	NA	NA	NA	NA	NA	NA	NA	NA	NA	NA	NA	1	10.5	1.35	NA	*1/*1				A/A		NA
NA	3	male	Japanese	Asian	not Hispanic or Latino	not Hispanic or Latino	70 - 79	163.068	63	3	NA	0	0	0	NA	0	0	NA	NA	NA	NA	NA	NA	NA	NA	NA	NA	NA	NA	NA	NA	NA	NA	NA	NA	NA	NA	NA	1	7	1.17	NA	*1/*1				A/A		NA
NA	3	male	Japanese	Asian	not Hispanic or Latino	not Hispanic or Latino	70 - 79	156.972	46	3	NA	0	0	0	NA	0	0	NA	NA	NA	NA	NA	NA	NA	NA	NA	NA	NA	NA	NA	NA	NA	NA	NA	NA	NA	NA	NA	1	7	NA	NA	*1/*1				A/A		NA
NA	3	male	Japanese	Asian	not Hispanic or Latino	not Hispanic or Latino	70 - 79	157.988	63	4; 6	NA	0	0	0	NA	0	1	NA	NA	NA	NA	NA	NA	NA	NA	NA	NA	NA	NA	NA	NA	NA	NA	NA	NA	NA	NA	NA	1	14	NA	NA	*1/*1				A/A		NA
NA	3	male	Japanese	Asian	not Hispanic or Latino	not Hispanic or Latino	50 - 59	182.118	57	4; 8	NA	0	0	0	NA	0	1	NA	NA	NA	NA	NA	NA	NA	NA	NA	NA	NA	NA	NA	NA	NA	NA	NA	NA	NA	NA	NA	1	17.5	NA	NA	*1/*1				A/A		NA
NA	3	male	Japanese	Asian	not Hispanic or Latino	not Hispanic or Latino	60 - 69	NA	NA	4	NA	0	0	0	NA	0	1	NA	NA	NA	NA	NA	NA	NA	NA	NA	NA	NA	NA	NA	NA	NA	NA	NA	NA	NA	NA	NA	1	7	NA	NA	*1/*1				A/A		NA
NA	3	female	Japanese	Asian	not Hispanic or Latino	not Hispanic or Latino	80 - 89	NA	67	8	NA	0	0	0	NA	0	0	NA	NA	NA	NA	NA	NA	NA	NA	NA	NA	NA	NA	NA	NA	NA	NA	NA	NA	NA	NA	NA	1	14	NA	NA	*1/*1				A/A		NA
NA	3	male	Japanese	Asian	not Hispanic or Latino	not Hispanic or Latino	80 - 89	166.624	66	4	NA	0	0	0	NA	0	1	NA	NA	NA	NA	NA	NA	NA	NA	NA	NA	NA	NA	NA	NA	NA	NA	NA	NA	NA	NA	NA	1	21	NA	NA	*1/*1				A/A		NA
NA	3	female	Japanese	Asian	not Hispanic or Latino	not Hispanic or Latino	60 - 69	NA	NA	4; 8	NA	0	0	0	NA	1	1	NA	NA	NA	NA	NA	NA	NA	NA	NA	NA	NA	NA	NA	NA	NA	NA	NA	NA	NA	NA	NA	1	42	NA	NA	*1/*1				A/G		NA
NA	3	male	Japanese	Asian	not Hispanic or Latino	not Hispanic or Latino	50 - 59	165.1	56	6; 8	NA	0	0	0	NA	0	0	NA	NA	NA	NA	NA	NA	NA	NA	NA	NA	NA	NA	NA	NA	NA	NA	NA	NA	NA	NA	NA	1	17.5	1.81	NA	*1/*1				A/A		NA
NA	3	male	Japanese	Asian	not Hispanic or Latino	not Hispanic or Latino	60 - 69	172.974	67	3; 8	NA	0	0	0	NA	0	0	NA	NA	NA	NA	NA	NA	NA	NA	NA	NA	NA	NA	NA	NA	NA	NA	NA	NA	NA	NA	NA	1	14	NA	NA	*1/*3				A/A		NA
NA	3	female	Japanese	Asian	not Hispanic or Latino	not Hispanic or Latino	NA	143.002	56	1	NA	0	0	0	NA	0	0	NA	NA	NA	NA	NA	NA	NA	NA	NA	NA	NA	NA	NA	NA	NA	NA	NA	NA	NA	NA	NA	1	14	1.43	NA	*1/*1				A/A		NA
[truncated: 5,330 more rows]
[truncated: 20 more columns]
